# Supplementary material for: Aedes aegypti Aag-2 Cell Proteome Modulation in Response to Chikungunya Virus Infection
Source: Front Cell Infect Microbiol. 2022 Jun 15;12:920425. doi: 10.3389/fcimb.2022.920425 (PMC9240781; doi:10.3389/fcimb.2022.920425)
Supplement: Supplementary file 4 [file Table_1.xlsx]

## Sheet: T_2Unpep
Protein Accession	Organism	Protein Full Name	Number of Unique Peptides	Sequence Coverage Fraction	Intensity_1_1	Intensity_1_2	Intensity_1_3	Intensity_2_1	Intensity_2_2	Intensity_2_3	Intensity_3_1	Intensity_3_2	Intensity_3_3	Best Peptide Score
Q17ER8	Aedes aegypti	Histone H2A	2	0.77419	3.39086e+08	2.46394e+08	4.49301e+08	3.52842e+08	1.21114e+08	3.52842e+08	3.52842e+08	4.28037e+08	7.70897e+08	32.5265
Q177E2	Aedes aegypti	Histone H3	8	0.80147	1.30592e+07	3.7636e+06	1.30592e+07	3.47414e+07	2.74306e+07	3.75729e+06	2.54106e+07	1.79038e+07	1.18376e+07	31.2147
A0A1S4FCE2	Aedes aegypti	Actin	2	0.51862									724700	30.3003
P49128	Aedes aegypti	Actin-1	3	0.7234	3.59761e+06	2.60335e+06	2.68067e+06			1.07805e+06	3.17589e+06			30.3003
Q16QR7	Aedes aegypti	AAEL011197-PA	18	0.74734	1.75826e+07	1.72996e+07	2.30872e+07	9.80712e+06	4.05933e+07	1.68499e+07	2.49621e+07	2.47855e+07	2.40064e+07	30.3003
Q17C86	Aedes aegypti	AAEL004616-PA	3	0.57181	6604.02					47365.9		54643.4		30.3003
Q17C87	Aedes aegypti	AAEL004631-PA	3	0.59574							2.10075e+06	1.87176e+06	1.46099e+06	30.3003
Q17KG3	Aedes aegypti	AAEL001673-PA	4	0.67021	223597	253042		459932		353541	330002	235260	170796	30.3003
Q0IEM1	Aedes aegypti	40S ribosomal protein S7	28	0.79688	3.86542e+07	3.4003e+07	4.31668e+07	1.70092e+07	4.28161e+07	2.74509e+07	3.94551e+07	3.83582e+07	3.89756e+07	30.2633
A0A6I8TYT7	Aedes aegypti	Histone H2A	5	0.77419	507070	203681		349539		461673	873779	1.02835e+06	583102	30.2099
A0A1S4FZ89	Aedes aegypti	Lethal(2)essential for life protein, l2efl	20	0.6134	2.42237e+07	1.60008e+07	4.50135e+07	2.60019e+07	2.42237e+07	1.39639e+07	2.91766e+07	2.42185e+07	2.80177e+07	29.4569
A0A6I8TNI9	Aedes aegypti	Lethal(2)essential for life protein, l2efl	10	0.50505	4.16878e+06	3.04268e+06	6.33556e+06	4.36623e+06	3.36089e+06	9.07263e+06	4.44731e+06	4.50763e+06	4.50763e+06	29.3627
A0A6I8TDZ7	Aedes aegypti	Procollagen-proline 4-dioxygenase	70	0.61302	2.3148e+07	1.64453e+07	2.74697e+07	3.03796e+07	2.63228e+07	2.74697e+07	2.74697e+07	2.80825e+07	2.74697e+07	29.2305
Q1HRQ7	Aedes aegypti	ATP synthase subunit alpha	104	0.60254	8.00721e+07	8.30686e+07	7.96736e+07	8.83592e+07	9.12732e+07	8.78851e+07	8.89479e+07	9.12841e+07	9.57646e+07	28.4615
J9HJK5	Aedes aegypti	AAEL017481-PA	43	0.72159	8.43417e+07	7.29266e+07	7.29266e+07	7.21559e+07	8.76131e+07	7.79191e+07	5.52901e+07	5.6786e+07	7.29266e+07	28.4503
Q17JZ5	Aedes aegypti	AAEL001864-PA	9	0.66102	1.68933e+07	1.95686e+07	1.39089e+07	2.23435e+07	1.93328e+07	2.1916e+07	1.2983e+07	1.1332e+07	1.277e+07	28.3759
Q1HR88	Aedes aegypti	Elongation factor 1-alpha	97	0.68683	6.57484e+07	6.22971e+07	6.57484e+07	4.68156e+07	7.2817e+07	4.87727e+07	6.57484e+07	6.57484e+07	6.57484e+07	28.1705
J9HYQ9	Aedes aegypti	Elongation factor 1-alpha	5	0.50649	2.9096e+06		2.46367e+06	2.46367e+06		2.08609e+06			2.46367e+06	27.4539
Q6QNY2	Aedes aegypti	AAEL001951-PA	6	0.64096			656010	656010		656010	924422		465533	27.3977
Q16JG1	Aedes aegypti	AAEL013346-PA	19	0.86154	7.22643e+06	5.13167e+06	1.66164e+07	1.35213e+07	1.01666e+07	6638542	1.08633e+07	9.20926e+06	1.13053e+07	27.2908
Q0IFK9	Aedes aegypti	AAEL004699-PA	151	0.5666	6.84475e+07	6.57867e+07	8.16483e+07	6.57408e+07	7.47772e+07	5.79432e+07	8.32081e+07	8.96926e+07	8.16483e+07	27.2652
Q1HR82	Aedes aegypti	RNA helicase	69	0.74505	6.91213e+07	6.773e+07	6.80598e+07	7.15278e+07	6.80598e+07	6.80598e+07	6.80598e+07	6.80598e+07	6.80598e+07	27.2585
Q17Q32	Aedes aegypti	Enolase-phosphatase E1	37	0.26558	2.46074e+07	1.67067e+07	4.21386e+07	1.04863e+07	1.61856e+07	1.1092e+07	2.46074e+07	2.46074e+07	2.48598e+07	26.5185
A0A6I8U719	Aedes aegypti	2-phospho-D-glycerate hydro-lyase	31	0.4457	73639841	5.57979e+07	1.16519e+08	7.94557e+07	7.13402e+07	3.68252e+07	1.07267e+08	9.02682e+07	9.54906e+07	26.4245
Q16ND1	Aedes aegypti	L-lactate dehydrogenase	53	0.69184	1.26966e+08	1.60814e+08	9.80635e+07	1.22973e+08	1.33729e+08	1.69315e+08	1.7723e+08	169395504	1.93922e+08	26.4225
A0A1S4FF23	Aedes aegypti	Dihydrolipoyl dehydrogenase	35	0.47441	2.51996e+07	3.06825e+07	3.16319e+07	3.14908e+07	2.82569e+07	3.15516e+07	3.32229e+07	3.37028e+07	3.15405e+07	26.394
Q0IFN2	Aedes aegypti	AAEL004500-PA	97	0.70261	7.82531e+07	7.6132e+07	8.42953e+07	5.92046e+07	7.99333e+07	7.67762e+07	7.80818e+07	7.80818e+07	7.80818e+07	26.3594
A0A1S4G5W3	Aedes aegypti	Uncharacterized protein	84	0.54742	1.33153e+08	1.32555e+08	1.33153e+08	137904276	1.28744e+08	1.33153e+08	1.33153e+08	1.42794e+08	1.33153e+08	26.343
Q1HRN3	Aedes aegypti	Superoxide dismutase [Cu-Zn]	20	0.6732	1.35881e+07	8.12371e+06	2.01938e+07	8.58122e+06	1.22173e+07	9.82653e+06	1.38983e+07	1.27667e+07	1.09839e+07	26.3168
Q171B7	Aedes aegypti	T-complex protein 1 subunit delta	46	0.62101	8.76873e+06	8.68118e+06	8.72345e+06	8.69904e+06	8.37077e+06	8.69904e+06	8.69904e+06	7.18682e+06	8.08285e+06	26.2287
Q1HQJ0	Aedes aegypti	60S ribosomal protein L4	68	0.56613	4.76824e+07	4.6896e+07	7.11982e+07	4.84961e+07	4.90608e+07	4.76824e+07	4.70464e+07	4.73671e+07	4.76824e+07	25.6271
Q1HR19	Aedes aegypti	Transgelin	39	0.69681	6.8788e+07	5.75344e+07	1.80059e+08	6.86994e+07	6.86319e+07	8.38293e+07	9.13883e+07	8.50326e+07	1.15644e+08	25.4577
Q17N86	Aedes aegypti	AAEL000758-PA	71	0.41924	2.94961e+07	3.48679e+07	2.94961e+07	3.46869e+07	2.94961e+07	3.18731e+07	2.61156e+07	2.74981e+07	2.57413e+07	25.3942
A0A1S4FKL4	Aedes aegypti	Presequence protease, mitochondrial	28	0.25321	9.03903e+06	8.22196e+06	7.99547e+06	1.00563e+07	8.49893e+06	7.8512e+06	7.305e+06	7.02572e+06	7.99547e+06	25.3898
A0A6I8TU49	Aedes aegypti	PKS_ER domain-containing protein	128	0.70683	2.29654e+08	1.8881e+08	2.4897e+08	1.98512e+08	2.29654e+08	1.82e+08	2.36328e+08	2.29654e+08	2.61629e+08	25.3613
Q1HRU0	Aedes aegypti	ADP/ATP translocase	92	0.81126	5.82512e+07	4.59341e+07	5.82512e+07	4.95617e+07	5.82512e+07	5.15884e+07	6.52651e+07	7.40171e+07	6.86511e+07	25.349
Q1HR53	Aedes aegypti	Tubulin alpha chain	13	0.66	3.73537e+07	3.42926e+07	3.6513e+07	8.04294e+07	3.70714e+07	5.45775e+07	3.60653e+07	3.92083e+07	3.56368e+07	25.3158
Q178J6	Aedes aegypti	Spectrin beta chain	77	0.24315	1.07592e+07	1.13571e+07	1.13571e+07	1.13571e+07	1.13189e+07	1.13571e+07	1.13571e+07	1.13571e+07	1.26901e+07	25.2868
A0A6I8TN60	Aedes aegypti	AAA domain-containing protein	10	0.17778	1.89946e+06	2.10207e+06	1.20626e+06	3.097e+06	2.21542e+06	2.21542e+06	2.22904e+06	2.21542e+06	1.24647e+06	25.2323
Q1HQF5	Aedes aegypti	AAEL003957-PA	56	0.89865	7.04291e+07	4.13575e+07	7.04291e+07	4.26152e+07	5.61534e+07	3.58747e+07	7.41526e+07	7.04291e+07	7.13213e+07	25.2068
Q16WQ3	Aedes aegypti	AAEL009129-PA	15	0.35903	1.16921e+07	1.30425e+07	5.43492e+06	1.52485e+07	1.37775e+07	1.42452e+07	1.25252e+07	1.06609e+07	9.82855e+06	25.1934
A0A6I8T7Y3	Aedes aegypti	Lamin	141	0.73921	8.91888e+07	84832211	141605247	1.00675e+08	1.00979e+08	1.00356e+08	1.04789e+08	1.02556e+08	1.00675e+08	25.1897
Q17IM1	Aedes aegypti	AAEL002296-PA	23	0.40938	9.95143e+06	1.16002e+07	1.11372e+07	1.04809e+07	1.10389e+07	1.20983e+07	1.19938e+07	1.33137e+07	1.16002e+07	25.1662
A0A6I8TJ68	Aedes aegypti	Elongation factor -1 beta,delta	20	0.20225	8.16927e+06	8.42033e+06	7.91634e+06	8.7679e+06	8.19531e+06	7.84272e+06	6.39052e+06	6.70067e+06	7.91634e+06	24.5417
Q0PHP3	Aedes aegypti	Tubulin beta chain	10	0.29438	4.85252e+06	4.63683e+06	2.32007e+06	9.04078e+06	4442623	3.60585e+06	1.72291e+06	3.57193e+06	3.60585e+06	24.5168
Q8JUX5	Chikungunya virus (strain S27-African prototype)	Structural polyprotein	27	0.38381				1.0071e+08	7.94777e+07	9.11516e+07	1.00724e+08	1.05653e+08	1.02262e+08	24.4844
Q176M6	Aedes aegypti	26S proteasome non-ATPase regulatory subunit 2	32	0.3871	1.65891e+07	1.51366e+07	1.51366e+07	1.51366e+07	1.33786e+07	1.51366e+07	1.49231e+07	1.44414e+07	1.81786e+07	24.4776
A0A1S4EYS5	Aedes aegypti	Protein disulfide-isomerase	65	0.6146	1.57578e+07	1.07685e+07	1.84257e+07	8.27477e+06	1.39848e+07	1.03649e+07	1.74652e+07	2.08968e+07	1.74652e+07	24.4269
Q16JE9	Aedes aegypti	Profilin	19	0.62698	8.47057e+07	6.24552e+07	1.63743e+08	6.30831e+07	8.78748e+07	6.99647e+07	8.41757e+07	9.10278e+07	1.10983e+08	24.4269
Q16PM9	Aedes aegypti	AAEL011584-PA	50	0.6446	1.91565e+07	2.05829e+07	2.20901e+07	1.97416e+07	2.28558e+07	2.20901e+07	2.15053e+07	2.33656e+07	2.20901e+07	24.3936
Q17DD1	Aedes aegypti	Small nuclear ribonucleoprotein Sm D1	6	0.27778	1.46824e+06	3.94743e+06	6.77194e+06	4.80809e+06	4.36464e+06	4.60931e+06	5.03511e+06	4.37447e+06	4.61316e+06	24.3423
Q9GSB1	Aedes aegypti	40S ribosomal protein S11	31	0.69737	7.92776e+07	7.11689e+07	6.86552e+07	6.7167e+07	6.78844e+07	6.36342e+07	5.78944e+07	5.48189e+07	5.12593e+07	24.3403
Q16NP1	Aedes aegypti	AAEL011908-PA	15	0.36979	4.6981e+06	3.15783e+06	7.43633e+06	8.73511e+06	1.00271e+07	4.20468e+06	7.22883e+06	7.22883e+06	7.22883e+06	24.3016
A0A0P6ITV8	Aedes aegypti	Putative prohibitins and stomatins of the pid superfamily protein	26	0.45308	1.11291e+07	1.09441e+07	1.14726e+07	1.29688e+07	9.51181e+06	1.27547e+07	1.22384e+07	1.32728e+07	1.33272e+07	24.3
A0A1S4EYP3	Aedes aegypti	Myosin heavy chain, nonmuscle or smooth muscle	210	0.57796	2.81793e+07	2.81793e+07	2.81793e+07	3.09018e+07	2.81793e+07	2.81793e+07	2.81793e+07	2.71514e+07	2.81793e+07	24.2998
Q16EU8	Aedes aegypti	Acetyl-coenzyme A synthetase	41	0.37126	1.38353e+07	1.15761e+07	1.5709e+07	1.48734e+07	1.26239e+07	1.07714e+07	1.77863e+07	1.75716e+07	1.8974e+07	24.2951
Q16HU0	Aedes aegypti	3-hydroxyisobutyrate dehydrogenase	32	0.50926	1.22405e+07	7.65453e+06	3.84214e+07	1.99972e+07	1.25786e+07	1.75599e+07	2.62919e+07	2.63049e+07	2.8976e+07	24.291
Q4F6X0	Aedes aegypti	40S ribosomal protein S3	45	0.82716	1.04818e+08	1.03594e+08	7.21027e+07	1.04998e+08	9.7399e+07	109309038	8.19239e+07	8.11043e+07	9.62771e+07	24.2643
Q1HRT6	Aedes aegypti	60S ribosomal protein L10	32	0.621	8.85568e+07	7.8257e+07	9.99088e+07	9.35166e+07	8.5811e+07	8.5811e+07	8.5811e+07	7.60169e+07	9.06135e+07	24.2499
A0A6I8TCK4	Aedes aegypti	Adenosine diphosphatase	30	0.54194	1.12019e+07	1.02333e+07	7.49903e+06	1.11143e+07	1.14733e+07	1.31008e+07	1.12019e+07	1.21918e+07	1.14062e+07	24.2365
A0A1S4FQW9	Aedes aegypti	Ribonucleoside-diphosphate reductase	62	0.4455	1.48407e+07	1.40633e+07	1.58081e+07	1.5652e+07	1.40355e+07	1.33266e+07	1.40633e+07	1.40627e+07	1.40633e+07	23.5563
A0A6I8TQ71	Aedes aegypti	Uncharacterized protein	60	0.49821	2.61188e+07	2.28696e+07	2.90877e+07	2.58858e+07	2.56835e+07	2.61188e+07	2.61188e+07	2.51952e+07	2.42645e+07	23.511
A0A1S4FHA0	Aedes aegypti	CCT-beta	57	0.66292	2.60929e+07	2.60929e+07	2.65751e+07	2.61962e+07	2.60929e+07	2.26383e+07	2.01981e+07	2.23063e+07	2.76183e+07	23.4618
A0A1S4EY19	Aedes aegypti	3-oxoacyl-[acyl-carrier-protein] reductase	148	0.44922	3.84865e+07	4.26356e+07	3.47723e+07	3.98453e+07	3.66532e+07	3.88352e+07	3.33317e+07	3.6376e+07	3.66532e+07	23.436
A0A6I8U540	Aedes aegypti	Clathrin heavy chain	113	0.44735	1.11315e+07	1.11315e+07	8.71118e+06	1.01912e+07	1.22105e+07	1.11315e+07	1.11315e+07	1.11315e+07	1.1729e+07	23.4339
Q17DA3	Aedes aegypti	Dihydrolipoyllysine-residue acetyltransferase	22	0.3161	1.15299e+07	1.08166e+07	1.09176e+07	1.33444e+07	1.13585e+07	1.2426e+07	1.28313e+07	1.28313e+07	1.38204e+07	23.4302
Q1HR99	Aedes aegypti	60S acidic ribosomal protein P0	34	0.55873	2.02186e+07	1.51705e+07	2.53703e+07	1.20594e+07	2.02186e+07	1.34443e+07	2.14389e+07	2.02186e+07	2.22987e+07	23.4284
A0A1S4FA62	Aedes aegypti	Uncharacterized protein	25	0.49869	1.62576e+07	1.82369e+07	1.10129e+07	1.80134e+07	2.0024e+07	1.97253e+07	1.97253e+07	2.40026e+07	2.35031e+07	23.396
A0A1S4FB77	Aedes aegypti	Sorting nexin	17	0.28062	1.05883e+07	1.16231e+07	1.09579e+07	6.95252e+06	1.08183e+07	1.16985e+07	1.18315e+07	9.8752e+06	1.35122e+07	23.382
Q1HQX3	Aedes aegypti	Calmodulin	35	0.59732	2.24822e+07	2.25056e+07	3.76934e+07	1.61485e+07	2.50084e+07	1.72669e+07	19005611	1.83153e+07	2.25056e+07	23.3816
Q17PP0	Aedes aegypti	26S proteasome regulatory subunit 7, psd7	11	0.41369	3.25967e+06	6.9976e+06	5.50911e+06	5.50628e+06	6.80242e+06	3.25332e+06	5.57861e+06	6.09135e+06	5.43768e+06	23.3651
Q1HR36	Aedes aegypti	14-3-3 protein zeta	69	0.76613	1.13009e+08	1.15377e+08	1.15377e+08	1.15377e+08	1.15652e+08	9.34249e+07	1.28475e+08	1.21453e+08	1.15377e+08	23.3407
Q1HRT9	Aedes aegypti	40S ribosomal protein S5	28	0.51142	5.81453e+07	4.06972e+07	4.76798e+07	4.31601e+07	3.90662e+07	4.31601e+07	4.31601e+07	4.04026e+07	4.31601e+07	23.3188
A0A1S4FS85	Aedes aegypti	Adducin	2	0.41262			320967				345009	290127	497740	23.3092
Q1HRS9	Aedes aegypti	40S ribosomal protein S20	14	0.44167	3.42189e+07	3.41886e+07	4.03093e+07	3.41886e+07	3.61994e+07	30386966	3.34447e+07	2.63453e+07	3.26468e+07	23.3074
Q17EV4	Aedes aegypti	AAEL003670-PA	56	0.52311	1.97732e+07	1.99383e+07	2.66441e+07	2.11535e+07	2.09291e+07	1.92171e+07	2.18658e+07	2.17932e+07	2.32582e+07	23.2893
A0A1S4EVI9	Aedes aegypti	PKS_ER domain-containing protein	21	0.62243	1.05644e+07	8.90986e+06	1.16291e+07	1.24358e+07	1.02797e+07	1.42549e+07	1.25393e+07	1.16291e+07	1.29058e+07	23.2462
Q1HQY1	Aedes aegypti	26S protease regulatory subunit	41	0.50685	1.49068e+07	1.58329e+07	1.49068e+07	1.76373e+07	1.45163e+07	1.61103e+07	1.45072e+07	1.3015e+07	1.49068e+07	23.2249
Q1HR32	Aedes aegypti	60S ribosomal protein L8	41	0.60153	7.63253e+07	8.28983e+07	7.63253e+07	7.9156e+07	8.06022e+07	7.46577e+07	7.63253e+07	7.25101e+07	6.03095e+07	23.2171
Q0IG02	Aedes aegypti	Acetyl-CoA deacylase	67	0.74739	4.97611e+07	5.73449e+07	5.73449e+07	5.73449e+07	5.62061e+07	5.04022e+07	5.73449e+07	5.79246e+07	6.2888e+07	23.2027
Q17E10	Aedes aegypti	AAEL003993-PA	38	0.44863	1.21196e+07	9.51017e+06	1.47496e+07	1.97766e+07	1.10081e+07	8.53176e+06	1.26347e+07	1.26347e+07	1.67596e+07	23.1892
A0A1S4FX57	Aedes aegypti	5-aminoimidazole-4-carboxamide ribonucleotide formyltransferase	54	0.62373	1.33737e+07	1.33737e+07	1.75341e+07	1.79088e+07	1.33528e+07	1.17098e+07	1.04612e+07	1.33737e+07	1.67229e+07	22.6081
Q17HW3	Aedes aegypti	Triosephosphate isomerase	45	0.8502	5.67992e+07	5.1651e+07	7.53182e+07	3.05747e+07	4.6577e+07	4.10762e+07	5.67992e+07	5.49836e+07	7.20563e+07	22.5725
Q1HRR3	Aedes aegypti	40S ribosomal protein S3a	56	0.62593	2.95238e+07	2.95238e+07	3.63734e+07	2.98309e+07	2.99709e+07	2.80819e+07	2.95238e+07	2.95238e+07	3.24331e+07	22.528
Q1HQL4	Aedes aegypti	Conserved insect protein (Fragment)	3	0.25333	881981	754059	1.43151e+06	581223	1.5871e+06	905756	2.60128e+06	3.00677e+06	1.32117e+06	22.5191
Q16YQ8	Aedes aegypti	Cystathionine beta-synthase	26	0.33945	2.57382e+07	1.84701e+07	2.2698e+07	2.73027e+07	1.73576e+07	2.33976e+07	1.76439e+07	1.63031e+07	1.71164e+07	22.5016
Q16ZI5	Aedes aegypti	Malate dehydrogenase	36	0.56563	3.39589e+07	2.81051e+07	4.54313e+07	3.59062e+07	3.44992e+07	2.9539e+07	5.25942e+07	5.17004e+07	5.56494e+07	22.4828
Q17A52	Aedes aegypti	Annexin	28	0.7134	9.51312e+06	9.82701e+06	9.30819e+06	9.80842e+06	9.51312e+06	9.51312e+06	9.51312e+06	9.81376e+06	9.51312e+06	22.4519
Q16P59	Aedes aegypti	Peptidyl-prolyl cis-trans isomerase	14	0.74272		333089	221810	261463	375955	333089	333089	116923	500197	22.4485
Q16MB4	Aedes aegypti	Nucleoside diphosphate kinase	3	0.56548	1.69767e+08	1.65063e+08	1.4127e+08	1.20354e+08	1.49463e+08	1.37116e+08	1.32753e+08	1.33993e+08	7.6938e+07	22.4346
Q16K40	Aedes aegypti	Coatomer subunit zeta	8	0.18785	1.95582e+06	1.36543e+06	1.65648e+06	1.74692e+06	1.94349e+06	2.06925e+06	1.40235e+06	1.37232e+06	1.88801e+06	22.4264
Q17JE1	Aedes aegypti	Hydroxymethylglutaryl-CoA lyase	14	0.35077	2.89461e+06	2.52565e+06	9.27989e+06	7.30408e+06	6.15192e+06	6.10658e+06	8.25967e+06	7.88008e+06	8.30829e+06	22.3753
Q1HR81	Aedes aegypti	60S ribosomal protein L7	40	0.6616	9.05736e+07	1.01372e+08	8.76396e+07	9.47766e+07	8.34367e+07	8.65147e+07	7.17611e+07	8.35629e+07	8.04566e+07	22.3713
Q17DN2	Aedes aegypti	AAEL004086-PB	36	0.50155	1.47542e+07	1.54616e+07	2.64467e+07	9.16544e+06	1.51066e+07	1.27392e+07	1.7868e+07	1.61362e+07	1.61083e+07	22.3697
A0A1S4F345	Aedes aegypti	26S proteasome non-ATPase regulatory subunit 1	45	0.31988	1.47078e+07	1.46847e+07	1.34003e+07	1.46847e+07	1.47459e+07	1.46847e+07	1.45003e+07	1.46847e+07	1.50646e+07	22.3684
Q171B3	Aedes aegypti	AAEL007698-PA	16	0.2814	1.09024e+07	1.19152e+07	6.71905e+06	9.65126e+06	9.65126e+06	1.19364e+07	8.69119e+06	8.1804e+06	7.93849e+06	22.3603
Q17PM3	Aedes aegypti	Staphylococcal nuclease domain-containing protein	57	0.4506	1.94925e+07	1.75354e+07	1.78789e+07	1.99508e+07	1.75354e+07	1.96237e+07	1.54259e+07	1.41815e+07	1.75354e+07	22.3473
A0A1S4F1X8	Aedes aegypti	ATP synthase delta chain, mitochondrial	11	0.38509	1.7641e+07	1.10199e+07	3.58476e+07	9.36633e+06	2.15293e+07	9.75143e+06	2.36524e+07	2.721e+07	2.76512e+07	22.3358
Q17LF4	Aedes aegypti	Coronin	31	0.26829	18892194	2.08481e+07	1.93984e+07	1.93984e+07	1.93984e+07	2.18339e+07	1.93984e+07	1.90618e+07	1.93984e+07	22.3346
A0A1S4F4A5	Aedes aegypti	2-deoxy-D-ribose 5-phosphate aldolase	11	0.33956	3.44486e+06	8.48363e+06	4.16866e+06	8.2037e+06	6.4386e+06	2.28062e+06	3.57786e+06	2.67226e+06	4.32706e+06	22.3152
Q1HRN6	Aedes aegypti	Eukaryotic translation initiation factor 5A (Fragment)	16	0.58125	1.46296e+07	1.59336e+07	2.35459e+07	1.54781e+07	1.75936e+07	1.19587e+07	1.15604e+07	1.35117e+07	1.15324e+07	22.3026
Q174F7	Aedes aegypti	AAEL006912-PA	14	0.36802	3.73998e+06	3.52412e+06	4.99716e+06	4.38141e+06	4.61895e+06	4.44129e+06	4.04869e+06	3.25987e+06	5.24257e+06	22.2646
Q16TN4	Aedes aegypti	AAEL010159-PA	53	0.35118	2.83862e+07	2.57489e+07	2.30118e+07	2.73559e+07	2.73559e+07	2.85138e+07	2.73559e+07	2.73559e+07	2.73559e+07	22.2568
Q9GNE2	Aedes aegypti	60S ribosomal protein L23	18	0.56429	2.03432e+07	1.62893e+07	6.45444e+07	8.44534e+07	2.36377e+07	1.37502e+07	2.64329e+07	3.40754e+07	2.80825e+07	22.2468
A0A1S4F2Y4	Aedes aegypti	Tubulin beta chain	3	0.60132	8.5177e+07	9.1397e+07	9.53841e+07	9.83226e+07	9.89401e+07	9.53841e+07	9.53841e+07	9.15367e+07	1.03325e+08	22.2082
A0A6I8U6N0	Aedes aegypti	Glutamyl-tRNA synthetase	25	0.1398	1.10716e+07	1.05613e+07	1.34873e+07	1.05613e+07	1.01103e+07	1.05613e+07	9.34924e+06	9.72098e+06	1.12063e+07	22.1919
Q173Y9	Aedes aegypti	AAEL006977-PA	49	0.60269	7.97852e+06	8.88258e+06	7.97852e+06	8.25011e+06	7.9328e+06	8.09127e+06	7.97852e+06	6.91872e+06	7.97852e+06	22.1914
Q1HRI6	Aedes aegypti	60S ribosomal protein L12	20	0.61212	2.33352e+07	3.72333e+07	2.82443e+07	3.02445e+07	2.00413e+07	1.9403e+07	2.32247e+07	2.3148e+07	2.91355e+07	22.1747
Q1HRP6	Aedes aegypti	Peptidyl-prolyl cis-trans isomerase	32	0.70202	4.16344e+07	4.16344e+07	4.71954e+07	4.54173e+07	4.16344e+07	4.16344e+07	3.27503e+07	3.85191e+07	4.50016e+07	22.1707
Q178U8	Aedes aegypti	Fructose-bisphosphate aldolase	70	0.71978	1.11265e+08	1.0075e+08	1.11839e+08	8.8798e+07	1.11658e+08	1.09933e+08	1.11839e+08	1.14307e+08	141387688	22.1609
Q8WSF6	Aedes aegypti	2-Cys thioredoxin peroxidase	3	0.86735	1.57667e+08	1.36161e+08	1.7093e+08	169267224	1.59966e+08	1.49787e+08	1.57667e+08	1.44902e+08	1.57667e+08	21.7777
Q1HR35	Aedes aegypti	60S ribosomal protein L30	19	0.86207	3.00589e+07	2.54891e+07	3.16268e+07	2.16911e+07	3.17727e+07	1.84053e+07	2.43089e+07	3.20739e+07	4.03312e+07	21.5525
Q16TF1	Aedes aegypti	AAEL010248-PA (Fragment)	25	0.58025	2.59973e+07	2.91532e+07	2.62444e+07	38456289	2.77368e+07	3.65995e+07	2.62444e+07	2.54312e+07	2.47879e+07	21.5411
A0A1S4FAR7	Aedes aegypti	Annexin	19	0.63863	3.58447e+07	4.36712e+07	2.82525e+07	4.68426e+07	3.58447e+07	3.46756e+07	3.3197e+07	3.58447e+07	2.7991e+07	21.5265
Q1HR83	Aedes aegypti	Peptidylprolyl isomerase	14	0.87963	8.76354e+06	5.81237e+06	1.58684e+07	5.72521e+06	9.33697e+06	1.11918e+07	1.07496e+07	1.06984e+07	1.37818e+07	21.5171
J9HGS4	Aedes aegypti	AAEL013980-PB	10	0.48214	8.82857e+06	7.80812e+06	8.94467e+06	8.57596e+06	7.91852e+06	6.07257e+06	8.50553e+06	7.12207e+06	5.1645e+06	21.5158
Q3ZDP2	Aedes aegypti	RNA helicase	26	0.2931	7.37358e+06	7.37358e+06	9.92637e+06	7.38211e+06	7.37358e+06	8.03105e+06	6.5689e+06	8.41788e+06	7.35591e+06	21.5063
A0A1S4FIQ7	Aedes aegypti	ABC-type heme transporter ABCB6	20	0.19458	3.10604e+06	4.19819e+06	2.12272e+06	3.09364e+06	2.9135e+06	3.13611e+06	3.29198e+06	3.29198e+06	3.95993e+06	21.4926
Q1HR02	Aedes aegypti	AAEL003103-PA	16	0.48299	9.0573e+06	9.0573e+06	8.8741e+06	1.06677e+07	8.01837e+06	1.10213e+07	6.81823e+06	7.97692e+06	1.13244e+07	21.4874
A0A6I8T9Z0	Aedes aegypti	Microtubule binding protein, putative	16	0.36111	10099821	1.16934e+07	1.40791e+07	9.47236e+06	1.30898e+07	1.00206e+07	1.17384e+07	1.08499e+07	1.1532e+07	21.4795
A0A6I8TD24	Aedes aegypti	Oxoglutarate dehydrogenase (succinyl-transferring)	48	0.37054	2.56041e+07	3.68697e+07	3.3137e+07	4.46232e+07	3.34979e+07	3.57844e+07	3.73718e+07	3.84898e+07	3.92514e+07	21.4692
Q16SH1	Aedes aegypti	Vesicle-fusing ATPase	124	0.78954	5.19421e+07	5.19421e+07	5.59908e+07	5.80982e+07	5.27563e+07	5.19421e+07	4.56104e+07	4.3555e+07	5.19421e+07	21.4515
A0A6I8TLG8	Aedes aegypti	Importin beta-4	27	0.24724	1.66582e+07	1.25283e+07	1.18904e+07	1.18517e+07	1.33537e+07	1.38247e+07	1.24064e+07	1.25904e+07	1.46893e+07	21.4211
Q52UT2	Aedes aegypti	40S ribosomal protein S17	21	0.67692	2.44745e+07	2.40848e+07	2.44452e+07	2.40848e+07	2.30315e+07	1.74426e+07	2.37489e+07	2.26177e+07	2.58813e+07	21.3814
Q1HR13	Aedes aegypti	Prohibitin	53	0.78309	1.91908e+07	1.94109e+07	2.18595e+07	1.94636e+07	2.18595e+07	2.18595e+07	2.34014e+07	2.59425e+07	2.41822e+07	21.3742
Q0IG01	Aedes aegypti	AAEL003750-PA	25	0.64368	1.74159e+08	1.45073e+08	2.63148e+08	1.00678e+08	1.30665e+08	1.50519e+08	129050504	1.33932e+08	1.66666e+08	21.3447
Q16KZ2	Aedes aegypti	Heat shock protein 83	80	0.48805	2.84178e+07	2.2015e+07	3.42524e+07	2.35789e+07	3.35433e+07	2.90091e+07	3.46046e+07	3.9036e+07	3.4573e+07	21.3437
Q17CT0	Aedes aegypti	AAEL004434-PA	59	0.53429	2.09852e+07	2.09852e+07	2.09852e+07	1.37161e+07	1.84538e+07	2.09852e+07	2.09852e+07	2.09852e+07	2.27672e+07	21.3389
Q1HRM5	Aedes aegypti	40S ribosomal protein S23	15	0.58042	2.50069e+07	2.2406e+07	3.31365e+07	2.67825e+07	2.04697e+07	1.6053e+07	2.7677e+07	2.9871e+07	2.72317e+07	21.3346
Q16H01	Aedes aegypti	6-phosphogluconolactonase	19	0.40239	1.10929e+07	9.74924e+06	9.74924e+06	8.60652e+06	1.07358e+07	9.20873e+06	8.67912e+06	7.89046e+06	1.09062e+07	21.3339
Q17Q06	Aedes aegypti	Eukaryotic translation initiation factor 3 subunit C	48	0.32198	1.71337e+07	1.81667e+07	1.68592e+07	1.88568e+07	1.69073e+07	1.83291e+07	1.47189e+07	1.30581e+07	1.11289e+07	21.3293
Q16RY7	Aedes aegypti	AAEL010765-PA	14	0.21613	3.38256e+07	3.09031e+07	1.88257e+07	3.02175e+07	2.7738e+07	2.21934e+07	3.02175e+07	2.98856e+07	3.73103e+07	21.3142
A0A1S4FUR9	Aedes aegypti	Fumarylacetoacetase	9	0.16386	1.82101e+07	1.74057e+07	1.78641e+07	2.11311e+07	1.74057e+07	2.15777e+07	9.27155e+06	8.44801e+06	7.53148e+06	21.3086
Q172D1	Aedes aegypti	AAEL007439-PA	25	0.78431	2.84063e+07	2.43593e+07	4.32401e+07	1.79764e+07	2.73497e+07	2.73497e+07	2.58075e+07	2.71805e+07	2.73497e+07	21.3068
Q16YE0	Aedes aegypti	AAEL008575-PA	14	0.21548	8.99426e+06	1.12731e+07	7.15059e+06	7.86635e+06	8.99426e+06	8.9498e+06	8.17143e+06	8.11194e+06	9.94871e+06	21.3031
Q17MM5	Aedes aegypti	AAEL000951-PA	13	0.49554	5.20564e+07	3.46448e+07	4.02779e+07	3.16916e+07	3.98096e+07	2.81543e+07	2.56119e+07	4.02779e+07	4.02779e+07	21.2868
Q16KV5	Aedes aegypti	AAEL012865-PA	17	0.34686	1.03172e+07	6.29871e+06	2.98246e+07	5.78786e+06	1.26226e+07	1.23897e+07	1.33953e+07	1.22371e+07	1.53456e+07	21.2769
Q16N28	Aedes aegypti	AAEL012094-PA	28	0.42982	6.50107e+06	5.70507e+06	5.6315e+06	7.14534e+06	8.22178e+06	6.15343e+06	6.15343e+06	5.9801e+06	6.42936e+06	21.2739
Q17GX0	Aedes aegypti	AAEL002861-PA	6	0.17412	1.57613e+06	1.92475e+06	1.48391e+06	1.80615e+06	1.56576e+06	1.75221e+06	2.69546e+06	2.95934e+06	2.50879e+06	21.2585
Q16IJ3	Aedes aegypti	AAEL013642-PA	15	0.29216	4.05747e+06	4.24121e+06	3.227e+06	4.88603e+06	3.68311e+06	5.47977e+06	4.49267e+06	5.099e+06	4.05747e+06	21.2405
Q1HQZ5	Aedes aegypti	Heat shock cognate 70	83	0.69892	1.13518e+08	1.01323e+08	111375941	1.22587e+08	1.01323e+08	1.01323e+08	79492443	8.1408e+07	1.01323e+08	21.2358
A0A1S4FBJ4	Aedes aegypti	Malic enzyme	52	0.52727	3.88716e+07	3.88716e+07	3.88716e+07	3.73063e+07	3.88716e+07	3.84623e+07	3.88716e+07	3.88716e+07	4.13579e+07	21.2274
Q178M6	Aedes aegypti	Proteasome subunit alpha type	24	0.5261	7.17155e+06	6.82222e+06	8.61318e+06	7.54495e+06	6.32641e+06	6.90832e+06	6.2298e+06	5.99122e+06	7.05469e+06	21.2185
Q17D57	Aedes aegypti	AAEL004317-PA	47	0.55893	3.36911e+07	3.36911e+07	2.6082e+07	3.37743e+07	3.39834e+07	3.90954e+07	38101551	3.47351e+07	3.36911e+07	21.2174
Q17N03	Aedes aegypti	AAEL000854-PA	13	0.38643	1.63894e+07	2.46196e+07	2.01485e+07	7.32803e+06	2.02803e+07	8.60298e+06	1.35815e+07	1.25586e+07	1.59182e+07	21.213
Q16KL2	Aedes aegypti	60S ribosomal protein L11	31	0.45355	3.56056e+07	4.1963e+07	3.64944e+07	4.03028e+07	3.64944e+07	4.8209e+07	2.8549e+07	33192723	2.84638e+07	21.209
Q1HQQ2	Aedes aegypti	26S proteasome regulatory subunit RPN11	12	0.2283	4.74666e+06	4.07318e+06	7.29645e+06	4.87981e+06	4.87981e+06	4.6806e+06	4.87981e+06	4.7862e+06	5.39651e+06	21.1976
A0A1S4FYC2	Aedes aegypti	PIWI	25	0.32487	1.16125e+07	1.02682e+07	1.08344e+07	1.21888e+07	1.06823e+07	1.14318e+07	1.08235e+07	1.08344e+07	1.01571e+07	21.1808
J9HYM2	Aedes aegypti	Glyceraldehyde-3-phosphate dehydrogenase	71	0.8012	130194865	1.2972e+08	1.93885e+08	1.14768e+08	134304362	1.14445e+08	1.63031e+08	1.62587e+08	1.96877e+08	21.1723
A0A6I8U583	Aedes aegypti	Coatomer subunit gamma	41	0.43166	2.55885e+07	2.86602e+07	2.63258e+07	2.63258e+07	2.62814e+07	2.63258e+07	2.50343e+07	2.32021e+07	2.63258e+07	21.17
A0A1S4FE42	Aedes aegypti	Acetyl-coa acetyltransferase, mitochondrial (acetoacetyl-coa thiolase)	28	0.4621	1.62945e+07	1.73967e+07	2.0129e+07	2.16549e+07	1.73967e+07	9.85856e+06	1.73967e+07	1.97951e+07	1.81301e+07	21.1092
Q16XK1	Aedes aegypti	AAEL008849-PA	12	0.23618	3.35397e+07	3.24441e+07	3.22022e+07	3.42252e+07	2.96852e+07	3.35517e+07	3.22022e+07	2.51483e+07	3.91882e+07	20.719
Q16ER5	Aedes aegypti	Parahox neighbor	22	0.6	2.35582e+07	3.19203e+07	1.67064e+07	3.55243e+07	2.27501e+07	2.35582e+07	2.35582e+07	2.35582e+07	3.17916e+07	20.5995
Q177Y4	Aedes aegypti	AAEL005997-PA	26	0.75758	1.74344e+07	2.10849e+07	2.7874e+07	1.86218e+07	1.73581e+07	1.52504e+07	1.75307e+07	1.74272e+07	2.05752e+07	20.594
A0A6I8TKF7	Aedes aegypti	Integral membrane pore glycoprotein gp210, putative	31	0.16848	2.66903e+06	2.87758e+06	1.59538e+06	3.01286e+06	2.33533e+06	3.94067e+06	3.01286e+06	3.18696e+06	2.625e+06	20.5577
A0A6I8T781	Aedes aegypti	Thioredoxin reductase	38	0.5	1.17328e+07	8.00791e+06	1.66593e+07	7.56463e+06	9.98597e+06	8.43212e+06	1.2158e+07	1.17328e+07	1.2995e+07	20.5489
Q179S6	Aedes aegypti	AAEL005528-PA	21	0.29855	1.79497e+07	9.17821e+06	2.37876e+07	2.33505e+07	1.93096e+07	1.97789e+07	1.52274e+07	1.64227e+07	1.86578e+07	20.5342
Q16QU2	Aedes aegypti	AAEL011180-PA	24	0.74483	5.7543e+07	3.49542e+07	6.53905e+07	4.42115e+07	6.33829e+07	3.20642e+07	6.92481e+07	8.29175e+07	8.7741e+07	20.5213
Q16Z38	Aedes aegypti	Ubiquinone biosynthesis O-methyltransferase, mitochondrial	13	0.38033	1.06569e+07	1.10333e+07	5.88805e+06	1.06201e+07	1.10316e+07	1.28664e+07	1.20611e+07	1.21828e+07	1.0086e+07	20.5116
A0A1S4FG69	Aedes aegypti	Proteasome assembly chaperone 1	5	0.30043	1.15951e+06	1.32654e+06	1.5127e+06	1.08405e+06	1.31445e+06	1.51462e+06	1.16556e+06	939826	1.43537e+06	20.5107
A0A1S4EXN6	Aedes aegypti	Glutathione S-transferase (GSTD1)	15	0.3287	2.52613e+07	1.75188e+07	3.96364e+07	1.22233e+07	1.79497e+07	1.38596e+07	3.2742e+07	2.64927e+07	2.5121e+07	20.5055
Q170P3	Aedes aegypti	AAEL007845-PA	14	0.52336	5.2766e+06	7.05135e+06	7.1476e+06	7.05144e+06	8.23878e+06	7.2396e+06	5.94509e+06	6.1585e+06	6.92067e+06	20.5025
Q16QH0	Aedes aegypti	AAEL011288-PA	58	0.53935	6.36704e+07	6.64212e+07	6.64212e+07	6.22473e+07	6.64212e+07	6.64212e+07	6.9544e+07	6.64212e+07	6.64212e+07	20.4812
Q1HRL8	Aedes aegypti	40S ribosomal protein S18	36	0.64474	5.61056e+07	5.61056e+07	7.82354e+07	5.61056e+07	7.11986e+07	5.29477e+07	5.61056e+07	5.53598e+07	5.54014e+07	20.4467
Q16VS2	Aedes aegypti	AAEL009451-PA	7	0.57447	3.24698e+06	2.88973e+06	2.01489e+06		2.7463e+06	4.18403e+06	4.14299e+06	4.08457e+06	2.57165e+06	20.4333
Q16FL0	Aedes aegypti	AAEL013676-PA	21	0.45906	2.80183e+07	3.74513e+07	2.81821e+07	4.06928e+07	3.31524e+07	3.73801e+07	2.59027e+07	2.33526e+07	29238840	20.4268
A0A6I8T9I9	Aedes aegypti	Torsin a	10	0.33699	3.64508e+06	3.33443e+06	2.68704e+06	4.40766e+06	3.57734e+06	4.01435e+06	3.57501e+06	4.268e+06	3.57734e+06	20.4263
Q16Q00	Aedes aegypti	AAEL011468-PA	10	0.40945	6.80223e+06	5.50207e+06	1.44721e+07	4.60286e+06	1.07413e+07	5.7599e+06	1.16088e+07	1.02334e+07	1.39542e+07	20.3788
A0A1S4FTJ1	Aedes aegypti	Adhesion regulating molecule 1 (110 kda cell membrane glycoprotein)	4	0.09417	2.14872e+06	1.80765e+06	3.46428e+06	2.54676e+06		2.14738e+06		1.9412e+06	2.09106e+06	20.3669
Q16IV1	Aedes aegypti	40S ribosomal protein S27a	4	0.69872	6.06706e+06	4.59703e+06	5.48195e+06	4.57709e+06	5.53341e+06	4.85706e+06	4.57081e+06	4.02184e+06		20.3623
Q170J7	Aedes aegypti	Moesin/ezrin/radixin homolog 1	101	0.62264	6.93985e+07	6.93985e+07	7.34785e+07	7.4739e+07	6.93985e+07	6.93985e+07	6.635e+07	6.93985e+07	6.93985e+07	20.3611
A0A6I8T705	Aedes aegypti	Dihydrolipoyllysine-residue succinyltransferase component of 2-oxoglutarate dehydrogenase complex, mitochondrial	15	0.27495	8.82844e+06	7.21099e+06	2.25363e+07	1.00614e+07	1.16455e+07	1.10419e+07	2.12118e+07	2.35338e+07	1.76477e+07	20.3464
A0A6I8U432	Aedes aegypti	Tubulin alpha chain	5	0.09152	4.80828e+06	3.25894e+07	2.12359e+06	3.20297e+07	7.31723e+06		2.68828e+06	3.21256e+06	3.0003e+06	20.3441
A0A6I8TN38	Aedes aegypti	Calcium uniporter protein	3	0.0778	2.56114e+06	1.99843e+06	1.42196e+06	2.411e+06		2.18555e+06	3.17162e+06	2.19242e+06	2.67427e+06	20.3339
Q16MJ9	Aedes aegypti	AAEL012280-PA	8	0.3285	2.89424e+06	3.3031e+06	2.0044e+06	2.89473e+06	3.50378e+06	3.05853e+06	1.91192e+06	2.51191e+06	2.51191e+06	20.3318
A0A1S4F2P0	Aedes aegypti	Tropomyosin invertebrate	13	0.06622	3.42348e+07	3.85834e+07	4.02931e+07	2.86412e+07	42514895	3.11282e+07	3.42348e+07	2.96656e+07	3.42348e+07	20.3072
Q1HQU2	Aedes aegypti	60S ribosomal protein L5	63	0.76094	7.74536e+07	8.0715e+07	6.84502e+07	8.22011e+07	7.63304e+07	7.74536e+07	7.74536e+07	7.68598e+07	7.74536e+07	20.3001
A0A6I8TFK9	Aedes aegypti	Synaptobrevin	9	0.312	1.61522e+07	2.03203e+07	6.82794e+06	2.65975e+07	1.96311e+07	2.0565e+07	1.0273e+07	1.58267e+07	1.91079e+07	20.2961
Q171G6	Aedes aegypti	AAEL007662-PA	8	0.21362	3.20378e+06	3.96285e+06		4.9748e+06	3.65344e+06	4.63042e+06	2.97971e+06	3.17077e+06	3.73696e+06	20.2939
Q16IA8	Aedes aegypti	Electron transfer flavoprotein subunit alpha	34	0.70213	1.23101e+07	1.21655e+07	2.43358e+07	7.90738e+06	1.58153e+07	1.06231e+07	2.30543e+07	2.46427e+07	2.56428e+07	20.2838
A0A1S4FJN1	Aedes aegypti	Ankyrin_rpt-contain_dom domain-containing protein	7	0.17105	1.09672e+06	1.09854e+06	1.40937e+06	1.47208e+06	1.32101e+06	1.1164e+06	1.0976e+06	1.01117e+06	1.1164e+06	20.2738
Q1HQV5	Aedes aegypti	Aldehyde dehydrogenase	30	0.42829	1.6287e+07	1.75356e+07	2.05696e+07	1.98285e+07	1.6221e+07	1.73152e+07	1.66234e+07	1.73152e+07	1.73152e+07	20.2669
A0A6I8THF4	Aedes aegypti	Calcyphosine/tpp	6	0.23144	3.73217e+06	8.66536e+06	6.16695e+06	5.33632e+06	6.46039e+06	6.50417e+06	5.63034e+06	5.18081e+06	5.07617e+06	20.2542
Q16ZL0	Aedes aegypti	Fumarate hydratase	16	0.24851	7.90723e+06	7.98178e+06	7.98178e+06	1.10262e+07	7.98178e+06	8.39746e+06	6.63162e+06	7.98178e+06	8.61501e+06	20.2526
A0A1S4F3T4	Aedes aegypti	Butyryl-CoA dehydrogenase	17	0.46462	4.61248e+06	3.67792e+06	4.61248e+06	5.09351e+06	4.63165e+06	4.32112e+06	4.61248e+06	5.01963e+06	4.61248e+06	20.2524
A0A6I8T4D8	Aedes aegypti	Threonyl-tRNA synthetase	32	0.35013	1.76035e+07	1.83154e+07	1.76035e+07	1.5868e+07	1.61331e+07	1.75937e+07	1.68527e+07	1.41187e+07	1.82908e+07	20.2513
A0A1S4FCS4	Aedes aegypti	Gelsolin precursor	41	0.36133	2.06137e+07	2.14646e+07	2.03632e+07	1.67342e+07	2.41913e+07	1.9961e+07	1.92913e+07	1.81016e+07	2.03073e+07	20.2505
Q1HRV1	Aedes aegypti	40S ribosomal protein S2	27	0.61818	3.0146e+07	1.66776e+07	3.79711e+07	1.58928e+07	2.7323e+07	1.46097e+07	2.7839e+07	3.16445e+07	3.6174e+07	20.2492
Q16JI4	Aedes aegypti	Signal sequence receptor subunit delta	8	0.34503	1.11126e+07	1.16427e+07	8.95507e+06	1.12675e+07	1.56692e+07	1.31979e+07	2.10438e+07	1.85617e+07	2.19454e+07	20.249
A0A6I8THM1	Aedes aegypti	Arginine kinase	22	0.46569	6.11256e+07	5.71805e+07	7.02852e+07	5.93597e+07	5.51155e+07	5.71805e+07	5.52899e+07	5.71805e+07	6.33162e+07	20.2446
Q17GH7	Aedes aegypti	AAEL003006-PA	5	0.11785	5.17564e+06	3.38554e+06	4.07217e+06	4.18287e+06	5.34231e+06	4.15675e+06	3.24088e+06	3.59819e+06		20.2318
A0A1S4F806	Aedes aegypti	Uncharacterized protein	56	0.51256	1.69717e+07	1.59662e+07	1.67306e+07	1.51241e+07	1.67618e+07	1.64531e+07	1.41534e+07	1.47416e+07	1.59662e+07	20.2307
Q17B74	Aedes aegypti	AAEL005069-PA	18	0.67476	2.02925e+07	2.49729e+07	1.47253e+07	2.0255e+07	2.77566e+07	2.49729e+07	2.49729e+07	2.49729e+07	4.56428e+07	20.2278
Q1HR78	Aedes aegypti	Protein disulfide-isomerase	98	0.71255	3.11983e+07	4.96853e+07	6.28931e+07	3.75009e+07	4.67379e+07	4.43569e+07	4.96853e+07	4.96853e+07	4.96853e+07	20.2244
A0A6I8TFZ8	Aedes aegypti	Kinesin-like protein	34	0.25892	7.35369e+06	8.07051e+06	8.56772e+06	7.96264e+06	8.11066e+06	7.79588e+06	6.53574e+06	7.78012e+06	7.3522e+06	20.2069
A0A6I8U9C1	Aedes aegypti	Uncharacterized protein	2	0.22481			135860							20.2064
Q1HR63	Aedes aegypti	60S ribosomal protein L13a (Fragment)	22	0.65254	5.13445e+07	6.46022e+07	5.12104e+07	6.25382e+07	5.10149e+07	6.28583e+07	4.69592e+07	5.12104e+07	5.12104e+07	20.2049
Q16QD6	Aedes aegypti	Epoxide hydrolase	46	0.46943	2.25135e+07	2.03436e+07	2.42601e+07	1.50833e+07	2.25326e+07	1.9185e+07	2.89552e+07	2.59482e+07	3.07151e+07	20.1564
A0A6I8TJS2	Aedes aegypti	Succinate dehydrogenase [ubiquinone] flavoprotein subunit, mitochondrial	41	0.41033	1.66145e+07	1.68592e+07	1.68592e+07	1.68592e+07	1.60081e+07	1.68592e+07	1.68592e+07	1.68592e+07	1.56813e+07	19.6207
A0A6I8T6Z9	Aedes aegypti	ATP-citrate synthase	65	0.42151	4.26302e+07	4.0297e+07	3.97224e+07	4.73548e+07	4.0297e+07	4.0297e+07	3.93617e+07	4.0297e+07	4.0126e+07	19.5843
Q1HQT6	Aedes aegypti	AAEL012035-PA	13	0.45575	7.39386e+06	9.89936e+06	8.32291e+06	8.43151e+06	7.55241e+06	8.4397e+06	7.6802e+06	8.80734e+06	9.08514e+06	19.5659
Q1HR40	Aedes aegypti	AAEL008257-PA	29	0.39698	2.44362e+07	2.08544e+07	3.46349e+07	2.44362e+07	2.35498e+07	2.9594e+07	1.82584e+07	2.44362e+07	2.44362e+07	19.5616
Q17MR0	Aedes aegypti	Calcium channel flower	3	0.14419		7.0455e+06	2.67184e+06	3.05558e+06	1.63456e+07	8.59947e+06	5.43634e+06	7.85953e+06	9.29452e+06	19.5537
Q16GE0	Aedes aegypti	AAEL014413-PA	11	0.19002	1.74299e+06	1.54689e+06	1.14677e+06	1.78854e+06	1.56641e+06	1.82667e+06	1.84668e+06	1.96655e+06	1.73389e+06	19.5454
A0A1S4FIM3	Aedes aegypti	Procollagen-lysine 5-dioxygenase	42	0.42244	3.73376e+07	40096417	2.66855e+07	3.72116e+07	4.23799e+07	3.97153e+07	4.27342e+07	4.5921e+07	4.06466e+07	19.5381
Q173M7	Aedes aegypti	Eukaryotic translation initiation factor 3 subunit A	64	0.37511	7.05907e+07	7.52291e+07	4.92265e+07	8.66727e+07	6.28502e+07	7.39233e+07	5.14172e+07	4.54553e+07	6.29344e+07	19.5063
A0A6I8TWY6	Aedes aegypti	SUN domain-containing protein	15	0.13333	8.62263e+06	1.38118e+07	3.82226e+06	5.00414e+06		5.75048e+06	5.8013e+06	5.75048e+06	4.11209e+06	19.4869
Q16QL1	Aedes aegypti	AAEL011255-PA	13	0.15157	1.73999e+06	1.89505e+06	1.89505e+06		4.14454e+06	2.35739e+06	1.6354e+06	1.89437e+06	2.29844e+06	19.4815
A0A6I8TXT8	Aedes aegypti	Uncharacterized protein	3	0.30561	9.217e+06	8.73943e+06	5.19761e+06	7.33762e+06	7.66637e+06	8.36349e+06	4.84065e+06	4.87416e+06	5.6577e+06	19.4621
Q1HR52	Aedes aegypti	AAEL012026-PA	20	0.3741	7.57365e+06	7.98919e+06	7.83386e+06	5.99926e+06	8.15671e+06	8.02285e+06	8.15182e+06	7.78276e+06	5.42387e+06	19.4582
A0A6I8TKI2	Aedes aegypti	AP complex subunit beta	30	0.21653	5.04016e+06	4.15321e+06	4.05298e+06	5.08582e+06	5.08582e+06	5.08582e+06	6.03451e+06	5.95727e+06	6.05878e+06	19.4522
Q16EZ6	Aedes aegypti	AAEL014959-PA	32	0.52791	1.23376e+07	1.25745e+07	1.84189e+07	1.02028e+07	1.38842e+07	1.31485e+07	1.25817e+07	1.31757e+07	1.41221e+07	19.4437
A0A1S4F1P1	Aedes aegypti	DNA repair protein xp-e	26	0.1819	4.3856e+06	5.35547e+06	4.44634e+06	5.51063e+06	5.57205e+06	5.58651e+06	4.03338e+06	5.69064e+06	5.03698e+06	19.4282
A0A1S4F7M2	Aedes aegypti	Pyruvate dehydrogenase E1 component subunit beta	23	0.38983	1.04188e+07	5.09133e+06	1.69798e+07	5.43555e+06	1.09604e+07	7.53602e+06	1.46603e+07	1.5099e+07	1.43786e+07	19.4254
Q17LJ1	Aedes aegypti	AAEL001352-PA	60	0.4106	1.98467e+07	1.98467e+07	1.98467e+07	1.98467e+07	1.98467e+07	1.99134e+07	1.92238e+07	2.0905e+07	1.98467e+07	19.4226
Q1HQM8	Aedes aegypti	26S proteasome regulatory complex subunit RPN5/PSMD12	27	0.37908	1.03303e+07	1.07508e+07	8.15753e+06	1.24314e+07	1.02015e+07	9.87546e+06	1.02015e+07	9.8151e+06	1.15199e+07	19.4219
Q0IFL2	Aedes aegypti	RuvB-like helicase 1	12	0.1886	2.44631e+06	2.65045e+06	3.12869e+06	2.94391e+06	3.12869e+06	3.12869e+06	3.95405e+06	2.98848e+06	3.69779e+06	19.4193
A0A1S4FIN9	Aedes aegypti	Double-stranded RNA-binding protein zn72d	15	0.13801	6.26172e+06	6.26782e+06	3.72698e+06	5.42423e+06	5.0386e+06	6.46095e+06	6.06064e+06	6.06064e+06	4.24516e+06	19.4162
A0A6I8U652	Aedes aegypti	Uncharacterized protein	86	0.50224	4.15428e+07	3.71381e+07	5.34674e+07	3.65594e+07	4.15428e+07	3.33176e+07	4.15428e+07	4.38009e+07	4.15428e+07	19.41
Q16N14	Aedes aegypti	26S proteasome regulatory subunit S3	31	0.43408	1.41774e+07	1.53775e+07	7.72163e+06	1.44046e+07	1.31065e+07	1.33261e+07	1.07328e+07	1.08204e+07	1.04054e+07	19.4059
Q16PF9	Aedes aegypti	Importin subunit alpha	10	0.18304	3.59737e+06	3.34034e+06	3.25192e+06	3.59058e+06	2.30697e+06	2.50985e+06	3.2107e+06	4.06256e+06	2.36488e+06	19.3937
A0A1S4FW64	Aedes aegypti	Uncharacterized protein	17	0.10563	3.22176e+06	3.23698e+06	3.18936e+06	3.12347e+06	2.63842e+06	2.91724e+06	3.18936e+06	2.70964e+06	3.27382e+06	19.3916
Q177P3	Aedes aegypti	Phosphoglycerate mutase	27	0.56471	1.60757e+07	1.50785e+07	3.31504e+07	1.06665e+07	1.91796e+07	1.07586e+07	2.79964e+07	2.67531e+07	2.90945e+07	19.3915
Q17A53	Aedes aegypti	Annexin	28	0.65421	4.77293e+06	3.43887e+06	4.77293e+06	5.97345e+06	5.27784e+06	4.85934e+06	4.68379e+06	4.88426e+06	6.52153e+06	19.3895
A0A6I8TFB6	Aedes aegypti	Uncharacterized protein	6	0.10909	9.15639e+06	6.02305e+06	2.03707e+07	3.75975e+06	9.659e+06	4.74014e+06	1.28608e+07	1.35024e+07	1.07294e+07	19.3857
Q1HQM1	Aedes aegypti	26S protease regulatory subunit S10b	37	0.62595	2.27091e+07	2.28034e+07	2.27091e+07	3.60698e+07	2.27091e+07	3.08287e+07	2.12268e+07	2.01739e+07	2.27091e+07	19.3783
Q9GN74	Aedes aegypti	60S ribosomal protein L31	17	0.45968	3.93155e+07	2.98642e+07	3.74429e+07	2.70829e+07	3.60804e+07	3.4744e+07	3.33417e+07	1.61815e+07	2.63747e+07	19.377
Q17K03	Aedes aegypti	COP9 signalosome complex subunit 4	16	0.39853	8.09799e+06	9.78859e+06	3.63406e+06	8.75438e+06	7.23373e+06	8.65027e+06	5.96331e+06	7.24273e+06	5.76226e+06	19.3745
Q1HRN7	Aedes aegypti	Signal sequence receptor subunit gamma	14	0.25	2.95455e+06	2.32885e+06	1.14969e+06	2.29317e+06	3.29133e+06	2.91217e+06	2.95455e+06	2.95455e+06	2.95455e+06	19.3721
A0A1S4FW40	Aedes aegypti	Enoyl-CoA hydratase (enoyl hydrase) (unsaturated acyl-CoA hydratase), putative	18	0.36593	8.1714e+06	1.62982e+07	1.15409e+07	6.81673e+06	9.19245e+06	6.53484e+06	1.14448e+07	1.39651e+07	1.39407e+07	19.3714
Q179S9	Aedes aegypti	AAEL005515-PF	45	0.43692	2.73926e+07	2.09972e+07	3.16972e+07	1.2113e+07	2.66e+07	1.05874e+07	2.94571e+07	2.87644e+07	2.87644e+07	19.3687
Q0IEY6	Aedes aegypti	AAEL007725-PA	24	0.44272	3.20276e+07	3.15264e+07	4.24911e+07	2.42122e+07	3.22692e+07	2.88386e+07	3.21105e+07	3.26737e+07	3.0353e+07	19.3648
Q174R0	Aedes aegypti	AAEL006786-PA	4	0.16129		2.60751e+06	858462	512060	1.02146e+06	783659	1.02895e+06	1.04173e+06	1.24471e+06	19.3552
A0A6I8T2V8	Aedes aegypti	Peroxisome assembly factor-2 (peroxisomal-type ATPase 1)	48	0.47359	5.79077e+07	5.79077e+07	8.76744e+07	6.35407e+07	5.62846e+07	5.6007e+07	5.31873e+07	5.79077e+07	5.64938e+07	19.3528
Q17LY0	Aedes aegypti	Alanine--tRNA ligase	32	0.26294	1.48061e+07	1.80855e+07	1.52387e+07	1.51564e+07	1.5367e+07	1.70926e+07	1.37301e+07	1.32904e+07	1.59424e+07	19.3525
A0A1S4FYZ8	Aedes aegypti	Glyco_hydro_19_cat domain-containing protein	13	0.53933	1.97938e+07	2.44486e+07	1.53668e+07	2.16965e+07	2.39817e+07	2.53163e+07	1.94386e+07	1.95931e+07	1.65809e+07	19.3515
Q17B41	Aedes aegypti	AAEL005097-PA	21	0.55245	2.62588e+07	2.73378e+07	2.73378e+07	2.41656e+07	2.29231e+07	3.49395e+07	2.9555e+07	2.41212e+07	2.82504e+07	19.34
Q17B47	Aedes aegypti	AAEL005084-PA	4	0.21875	1.18666e+06	1.13266e+06	1.01431e+06	1.0329e+06		1.2536e+06	1.00816e+06	1.0329e+06	912293	19.3321
A0A6I8TWN0	Aedes aegypti	B30.2/SPRY domain-containing protein	54	0.38295	2.36565e+07	2.61411e+07	3.80546e+07	2.6804e+07	2.87406e+07	2.95182e+07	3.91424e+07	3.88153e+07	4.40252e+07	19.321
Q1HRJ0	Aedes aegypti	Cytochrome c oxidase polypeptide Va	5	0.28289	1.32962e+07	1.31893e+07	1.48842e+07	1.30273e+07	1.24649e+07	8.90496e+06	1.35307e+07	1.39255e+07	1.63044e+07	19.3135
Q1HRJ3	Aedes aegypti	Ribosomal protein	31	0.51613	2.23364e+07	2.23364e+07	2.23364e+07	1.9619e+07	2.23364e+07	3.0725e+07	21027974	2.23364e+07	2.23364e+07	19.3132
Q1HR69	Aedes aegypti	AAEL017349-PA	65	0.5771	6.50889e+07	5.27127e+07	7.36961e+07	5.56419e+07	5.95331e+07	5.99022e+07	6.65827e+07	6.50889e+07	1.11861e+08	19.3054
A0A1S4FVE5	Aedes aegypti	Alpha-1,3/1,6-mannosyltransferase ALG2	4	0.12289	1.1525e+06	1.4096e+06		1.57596e+06		1.97885e+06	1.38339e+06	1.44267e+06	1.31818e+06	19.3025
A0A1S4FYX1	Aedes aegypti	Lethal(2)essential for life protein, l2efl	4	0.27083	3.94145e+06	5.18961e+06	4.26715e+06	3.45334e+06	3.81227e+06	5.07242e+06	4.32083e+06	5.56556e+06	4.34106e+06	19.3019
A0A6I8TAB4	Aedes aegypti	RNA helicase	44	0.27778	2.15445e+07	2.34578e+07	2.13802e+07	2.43486e+07	2.34532e+07	2.56005e+07	2.03448e+07	2.05744e+07	1.9396e+07	19.2998
Q1HR72	Aedes aegypti	60S ribosomal protein L9	27	0.63158	4.27189e+07	4.35535e+07	5.11636e+07	5.4524e+07	4.26149e+07	4.30928e+07	4.23483e+07	3.77294e+07	3.77669e+07	19.2956
Q17J37	Aedes aegypti	Obg-like ATPase 1	13	0.33668	8.78121e+06	8.58312e+06	9.12672e+06	1.13934e+07	1.02137e+07	8.58996e+06	6.97509e+06	7.05815e+06	9.12672e+06	19.2895
Q16JJ2	Aedes aegypti	Calcyclin-binding protein	8	0.2625	8.07042e+06	8.71101e+06	6.87137e+06	9.98333e+06	8.85261e+06	8.44328e+06	4.04373e+06	4.63087e+06	3.06461e+06	19.2757
Q17EW3	Aedes aegypti	Eukaryotic translation initiation factor 6	18	0.63265	6.78964e+06	6.84981e+06	6.84981e+06	6.57469e+06	6.98285e+06	1.01483e+07	6.84981e+06	6.84981e+06	1.05534e+07	19.2744
A0A6R5I1F9	Aedes aegypti	Uncharacterized protein	6	0.2281	744489		824236	994182		763311	1.05525e+06	871132		19.2744
Q1HQW5	Aedes aegypti	Isocitrate dehydrogenase [NADP]	57	0.68704	3.37318e+07	2.59977e+07	5.12488e+07	3.90102e+07	3.03576e+07	2.47099e+07	3.68247e+07	3.67567e+07	3.69251e+07	19.2623
Q16TY4	Aedes aegypti	Proteasome subunit alpha type	16	0.48276	1.13815e+07	8.21474e+06	1.01638e+07	1.37979e+07	1.26831e+07	8.38999e+06	1.01601e+07	1.01638e+07	1.21672e+07	19.2593
J9E908	Aedes aegypti	AAEL017082-PA	8	0.2963	1.26244e+07	1.31845e+07	1.51697e+07	1.33722e+07	1.26244e+07	1.58372e+07	7.64862e+06	7.47739e+06	6.42887e+06	19.2537
A0A1S4FLZ0	Aedes aegypti	Hydroxyacyl dehydrogenase	18	0.54515	4.45913e+06	4.69225e+06	4.90806e+06	4.29249e+06	6.28953e+06	5.97748e+06	5.77499e+06	6.9831e+06	7.17019e+06	19.2492
Q1HRP3	Aedes aegypti	40S ribosomal protein S9	46	0.69231	7.3833e+07	8.30755e+07	5.37159e+07	8.60123e+07	7.05945e+07	7.16871e+07	7.05945e+07	7.17083e+07	6.83241e+07	19.2366
Q16QE7	Aedes aegypti	Annexin	39	0.67692	1.36906e+07	1.22083e+07	9.75771e+06	1.09515e+07	1.51832e+07	1.13439e+07	1.3886e+07	1.26923e+07	1.4002e+07	19.2348
A0A1S4EUN4	Aedes aegypti	Mannosyltransferase	14	0.15474	6.38794e+06	7.40386e+06	5.13012e+06	1.00067e+07	8.95646e+06	8.72892e+06	1.05834e+07	1.03061e+07	6.94775e+06	19.2268
A0A6I8TE05	Aedes aegypti	DEK C-terminal domain-containing protein	12	0.08857	3.86506e+06	3.86506e+06	7.87246e+06	6.93101e+06	3.86506e+06	6.08792e+06	3.34763e+06	3.21569e+06	3.40609e+06	19.2171
A0A6I8T7D3	Aedes aegypti	Multidrug resistance protein 2 (ATP-binding cassette protein c)	23	0.18766	5.5084e+06	5.828e+06	3.51119e+06	5.7518e+06	5.97624e+06	5.78303e+06	5.78303e+06	5.79865e+06	5.59251e+06	19.2144
A0A1S4F9I5	Aedes aegypti	Pap-inositol-1,4-phosphatase	8	0.23175	7.66169e+06	7.08829e+06	6.1243e+06	7.19082e+06	6.60104e+06	5.95281e+06	5.57346e+06	4.90917e+06	5.56315e+06	19.2114
A0A1S4EW06	Aedes aegypti	ZZ-type domain-containing protein	8	0.18113	3.53597e+06	4.26387e+06	5.36253e+06	4.12998e+06	3.08032e+06	3.57247e+06	3.76327e+06	2.38491e+06	3.06108e+06	19.2069
Q17G75	Aedes aegypti	Adenylosuccinate synthetase	11	0.23195	8.07347e+06	1.20916e+07	5.75759e+06	9.53841e+06	1.08067e+07	9.6061e+06	8.47282e+06	6.9301e+06	7.12891e+06	19.2042
Q17A47	Aedes aegypti	Annexin	17	0.62305	1.87247e+07	2.30665e+07	1.87247e+07	2.23257e+07	2.38824e+07	2.23593e+07	1.52386e+07	1.86439e+07	1.51803e+07	19.203
Q178C4	Aedes aegypti	AAEL005947-PB	25	0.39308	2.2584e+07	2.78947e+07	3.0763e+07	2.14747e+07	2.21841e+07	1.69336e+07	2.28346e+07	2.28346e+07	1.88167e+07	19.2017
Q16K91	Aedes aegypti	AAEL013075-PA	5	0.15625	953355		4.43639e+06				5.18213e+06	4.1458e+06	4.81993e+06	19.1994
Q172T1	Aedes aegypti	AAEL007297-PA	39	0.51087	1.70395e+07	2.06734e+07	1.90402e+07	1.86473e+07	1.70395e+07	2.1162e+07	1.70395e+07	1.29013e+07	1.70395e+07	19.1787
Q16K96	Aedes aegypti	Serine/threonine-protein phosphatase	9	0.35599	4.69145e+06	4.0553e+06	4.5782e+06	3.12521e+06	4.43736e+06	4.04799e+06	4.9835e+06	5.1401e+06	6.81136e+06	19.1762
Q178I5	Aedes aegypti	AAEL005890-PA	4	0.343	1.3713e+06		1.0197e+06				1.25751e+06	1.64317e+06	1.46488e+06	19.1639
A0A6I8TQK0	Aedes aegypti	Spectrin	104	0.33962	1.93239e+07	1.93239e+07	1.93239e+07	1.94844e+07	1.93239e+07	1.93239e+07	1.93239e+07	1.93239e+07	1.85117e+07	19.0939
A0A6I8TQG7	Aedes aegypti	Nova	13	0.15067	5.30816e+06	5.34633e+06	6.05672e+06	5.97708e+06	4.58114e+06	6.64949e+06	5.91381e+06	4.94579e+06	5.13975e+06	18.6201
Q16LN3	Aedes aegypti	Aspartate aminotransferase	41	0.50735	2.95411e+07	2.6279e+07	1.91038e+07	2.95411e+07	2.95411e+07	2.95411e+07	3.01948e+07	3.15287e+07	2.90917e+07	18.5798
Q1HRM6	Aedes aegypti	Signal peptidase complex catalytic subunit SEC11	8	0.27174	3.58472e+06	3.55965e+06	1.89698e+06	5.20848e+06	4.40796e+06	4.40661e+06	3.05198e+06	3.41542e+06	1.67189e+06	18.5542
A0A1S4FWT8	Aedes aegypti	NADH-ubiquinone oxidoreductase 75 kDa subunit, mitochondrial	19	0.26164	7.90224e+06	8.23355e+06	7.14026e+06	8.10501e+06	8.14869e+06	8.29533e+06	8.48144e+06	8.22613e+06	9.08772e+06	18.5411
A0A6I8TJY4	Aedes aegypti	SUMO-activating enzyme subunit	28	0.31931	2.40022e+07	2.77659e+07	2.83146e+07	1.70197e+07	2.40022e+07	2.20707e+07	2.40022e+07	2.29521e+07	2.40022e+07	18.5343
Q17A27	Aedes aegypti	Multifunctional fusion protein	25	0.37018	3.33981e+06	2.03013e+06	5.76529e+06		3.76189e+06	2.05471e+06	4.90153e+06	4.90153e+06	4.90153e+06	18.5343
Q16ZJ3	Aedes aegypti	AAEL008175-PA	8	0.24159	4.7676e+06	5.35727e+06	3.70362e+06	4.58285e+06	3.99761e+06	5.31751e+06	4.65999e+06	5.35907e+06	5.02908e+06	18.5341
A0A6I8TC94	Aedes aegypti	RRM domain-containing protein	43	0.36942	3.29536e+07	3.04271e+07	2.96306e+07	3.09668e+07	2.62401e+07	3.31105e+07	2.40146e+07	21049162	2.76662e+07	18.5339
A0A6I8TY80	Aedes aegypti	Uncharacterized protein	25	0.10178	8.72401e+06	8.95027e+06	8.72401e+06	7.55085e+06	8.52161e+06	8.72401e+06	9.00344e+06	8.25685e+06	8.72401e+06	18.5239
A0A1S4F477	Aedes aegypti	Nucleolar GTP-binding protein 2	8	0.10996	836189	904253	570064			500204	977857	904253		18.5031
A0A1S4FKR6	Aedes aegypti	Xaa-pro dipeptidase pepd/pepq(e.coli)	39	0.38509	2.55945e+07	2.07161e+07	4.1517e+07	2.03841e+07	27172656	2.14382e+07	2.91797e+07	2.61296e+07	2.56129e+07	18.4973
Q1HRQ9	Aedes aegypti	40S ribosomal protein S8	51	0.63107	5.9568e+07	6.01524e+07	5.9585e+07	5.9568e+07	5.9568e+07	5.9568e+07	5.9568e+07	5.9568e+07	5.65496e+07	18.4853
Q17BP4	Aedes aegypti	AAEL004902-PA	30	0.62911	2.09531e+07	2.30103e+07	1.52712e+07	2.17721e+07	2.22102e+07	2.16337e+07	2.17721e+07	2.31397e+07	2.17721e+07	18.4841
A0A6I8TBV7	Aedes aegypti	Ubiquinol-cytochrome c reductase complex core protein	21	0.41043	3.10223e+07	3.49749e+07	3.17688e+07	2.73821e+07	3.64343e+07	3.64343e+07	3.73812e+07	3.96513e+07	3.64343e+07	18.4815
Q17P99	Aedes aegypti	Cysteinylglycine-S-conjugate dipeptidase	14	0.24118	5.04973e+06	3.27489e+06	4.24778e+06	2.1747e+06	4.77802e+06	3.40072e+06	5.61524e+06	5.01448e+06	6.22745e+06	18.4641
Q16TC4	Aedes aegypti	AAEL010296-PA	13	0.12784	3.91938e+06	4.59655e+06	4.23208e+06	4.40323e+06	4.01405e+06	4.71937e+06	4.55891e+06	4.32159e+06	3.80045e+06	18.4635
A0A6I8TLW1	Aedes aegypti	Uncharacterized protein	3	0.10019	3.94657e+06	4.02729e+06	1.8473e+06	3.46481e+06	3.22746e+06	3.70042e+06	1.50305e+06	1.47181e+06	1.28447e+06	18.4604
A0A6I8TPE2	Aedes aegypti	Prohibitin	37	0.64124	3.51801e+07	3.49219e+07	3.59199e+07	4.04248e+07	3.47117e+07	4.34833e+07	4.51796e+07	5.29311e+07	4.47187e+07	18.4545
Q17MF2	Aedes aegypti	10 kDa heat shock protein, mitochondrial	18	0.83	15220315	1.34044e+07	2.45009e+07	1.70637e+07	1.87491e+07	1.28231e+07	1.74319e+07	2.1242e+07	1.81628e+07	18.452
A0A1S4EZS3	Aedes aegypti	RNA helicase	37	0.40808	6.60692e+06	5.23665e+06	6.2707e+06	8.52259e+06	9.20305e+06	8.69186e+06	9.37326e+06	1.046e+07	8.69186e+06	18.442
A0A1S4F0V4	Aedes aegypti	RNA helicase	22	0.3834	1.21361e+07	1.19431e+07	9.59399e+06	8.49817e+06	7.88429e+06	8.5687e+06	6.37032e+06	7.39864e+06	6.79004e+06	18.442
Q16T78	Aedes aegypti	Protein RER1	8	0.34946	9.15435e+06	9.2847e+06	4.11567e+06	9.55886e+06	9.50119e+06	9.41274e+06	1.35385e+07	9.55886e+06	8.269e+06	18.4194
A0A6I8U153	Aedes aegypti	Uncharacterized protein	3	0.21013	4.93789e+06	5.12595e+06	4.09365e+06	2.25377e+07	6.43261e+06	5.12086e+06	1.31789e+06	1.61603e+06	1.94656e+06	18.4192
Q16QR1	Aedes aegypti	AAEL011206-PA	3	0.12225	905022		758007	910265		790747	605849	642712	656629	18.4126
A0A6I8TKQ4	Aedes aegypti	Sugar transporter	5	0.08618	2.391e+06	2.6719e+06	1.16024e+06	2.93832e+06	2.85861e+06	3.01673e+06	2.26642e+06	1.5666e+06	1.59047e+06	18.4085
Q171S4	Aedes aegypti	AAEL007555-PA	25	0.33886	7.51523e+06	5.7638e+06	8.35509e+06	5.57323e+06	8.39592e+06	5.3088e+06	1.17098e+07	1.14438e+07	1.46754e+07	18.4085
A0A0P6JS08	Aedes aegypti	Putative replication factor c subunit (Fragment)	3	0.10876	2.70007e+06	2.52011e+06	2.26299e+06	2.04044e+06	1.62284e+06	1.81695e+06	2.00031e+06	2.25589e+06	1.9328e+06	18.408
Q1HRM3	Aedes aegypti	40S ribosomal protein S12	21	0.57857	3.32639e+07	3.32639e+07	6.46753e+07	3.62362e+07	1.97388e+07	3.32639e+07	3.32639e+07	3.32639e+07	4.04155e+07	18.4078
Q172F6	Aedes aegypti	AAEL007392-PA	6	0.17597	2.9891e+07	3.32103e+07	1.34982e+07	2.8056e+07	2.4937e+07	3.07523e+07	2.38684e+07	2.54551e+07	2.21966e+07	18.4056
Q17LA3	Aedes aegypti	AAEL001421-PA	55	0.34189	8.34373e+06	8.04859e+06	8.81999e+06	7.87142e+06	7.88778e+06	8.04859e+06	6.66102e+06	6.26048e+06	7.37809e+06	18.4028
Q4PKD7	Aedes aegypti	Proliferating cell nuclear antigen	23	0.51538	4.39009e+07	3.42921e+07	6.89608e+07	3.05793e+07	4.19826e+07	3.38934e+07	4.19826e+07	4.10809e+07	5.10742e+07	18.397
A0A1S4F1W0	Aedes aegypti	Protein disulfide isomerase	33	0.43325	6.9924e+07	5.11086e+07	6.86603e+07	6.96022e+07	7.87525e+07	7.08704e+07	5.8934e+07	6.97657e+07	6.97657e+07	18.3892
Q17KV1	Aedes aegypti	AAEL001573-PA	11	0.49237	2.96512e+06	3.67541e+06	2.11538e+06	4.5508e+06	2.72144e+06	3.89565e+06	3.70478e+06	3.77725e+06	3.70478e+06	18.3818
Q176C3	Aedes aegypti	Proteasome subunit beta	16	0.49123	2.17551e+07	2.58944e+07	1.96213e+07	2.11673e+07	2.09367e+07	2.09367e+07	2.01411e+07	2.15211e+07	2.84044e+07	18.3752
Q1HR66	Aedes aegypti	Polyadenylate-binding protein	51	0.63854	2.11469e+07	2.2264e+07	2.56879e+07	2.1773e+07	2.05897e+07	2.11469e+07	1.92463e+07	2.11469e+07	2.0459e+07	18.3734
Q16ZN6	Aedes aegypti	UMP-CMP kinase	11	0.39863	4.87055e+06	3.04864e+06	7.5584e+06	4.12214e+06	4.86938e+06	3.48612e+06	5.25009e+06	5.25104e+06	6.30142e+06	18.3714
Q17KT6	Aedes aegypti	AAEL001580-PA	39	0.52206	1.51531e+07	2.00873e+07	2.18334e+07	1.93078e+07	2.00873e+07	2.00873e+07	1.91503e+07	2.00873e+07	1.97208e+07	18.3712
A0A1S4EXL5	Aedes aegypti	Calreticulin	13	0.54545	1.59678e+07	1.41558e+07	3.466e+07	1.26369e+07	3.466e+07	3.1388e+07	3.466e+07	3.49885e+07	3.466e+07	18.37
A0A6I8TAY8	Aedes aegypti	2-hydroxyacid dehydrogenase	26	0.39956	2.03914e+07	1.98576e+07	2.01335e+07	2.78375e+07	2.1729e+07	1.74401e+07	2.01335e+07	1.82661e+07	2.00573e+07	18.3685
Q9XYC8	Aedes aegypti	Vacuolar proton pump subunit B	22	0.38508	1.11155e+07	1.16042e+07	1.40516e+07	1.09442e+07	1.11155e+07	1.11155e+07	1.01509e+07	1.08335e+07	1.16193e+07	18.3605
Q1HR43	Aedes aegypti	Protein transport protein Sec61 subunit beta	12	0.46465	2.17048e+07	1.95317e+07	6.46689e+06	3.32081e+07	2.31682e+07	3.23992e+07	1.62579e+07	1.78852e+07	1.32229e+07	18.3538
A0A1S4FA91	Aedes aegypti	Pyruvate dehydrogenase E1 component subunit alpha	18	0.38626	1.4423e+07	1.35076e+07	1.87174e+07	1.41544e+07	1.59677e+07	1.67378e+07	1.58316e+07	1.75694e+07	1.58316e+07	18.3487
Q1HRJ1	Aedes aegypti	60S ribosomal protein L28	24	0.63816	1.67324e+07	1.9968e+07	1.58582e+07	1.72302e+07	1.38044e+07	2.33385e+07	1.0525e+07	1.036e+07	9.39342e+06	18.3424
Q1HRK3	Aedes aegypti	Transcription factor BTF3	20	0.91026	1.00615e+07	1.74919e+07	1.74919e+07		4.24797e+07	1.74919e+07	1.74919e+07	1.43649e+07	2.51947e+07	18.3418
Q1HR21	Aedes aegypti	ATP synthase subunit d, mitochondrial	7	0.38372	8.16062e+06	6.28618e+06	1.00627e+07		8.64968e+06	6.19806e+06	8.3328e+06	1.01963e+07	8.7849e+06	18.3385
Q17BF4	Aedes aegypti	AAEL004977-PA	29	0.26618	7.4768e+06	6.13136e+06	9.20124e+06	7.04124e+06	7.36519e+06	6.62817e+06	7.28892e+06	6.91841e+06	7.46868e+06	18.3347
Q16NR0	Aedes aegypti	AAEL011881-PA	10	0.12944	6.77509e+06	4.43298e+06	1.5565e+07	1.26681e+07	7.72634e+06	5.13044e+06	7.987e+06	8.03511e+06	7.33652e+06	18.3278
Q95P61	Aedes aegypti	AAEL001293-PA	9	0.32069	1.23051e+07	1.36436e+07	1.02646e+07	1.31382e+07	1.13661e+07	1.39045e+07	9.86707e+06	9.75845e+06	9.49075e+06	18.3271
Q16ZH3	Aedes aegypti	60S ribosomal protein L6	47	0.49242	2.52858e+07	2.38039e+07	2.52858e+07	3.43598e+07	2.5703e+07	2.44342e+07	2.52858e+07	2.52858e+07	2.91973e+07	18.3224
Q1HR65	Aedes aegypti	60S ribosomal protein L17	33	0.65054	6.37884e+07	6.37884e+07	6.37884e+07	7.52892e+07	6.37884e+07	8.51685e+07	6.02936e+07	5.89996e+07	6.08891e+07	18.3188
Q1HR33	Aedes aegypti	Succinate--CoA ligase [ADP/GDP-forming] subunit alpha, mitochondrial	24	0.49541	5.22446e+06	3.40039e+06	7.89121e+06	6.39786e+06	8.93332e+06	3.42953e+06	9.80617e+06	12216902	1.14065e+07	18.3155
Q178X7	Aedes aegypti	Diadenosine tetraphosphate synthetase	36	0.34565	1.4654e+07	1.62242e+07	2.1004e+07	1.5167e+07	1.54723e+07	1.56792e+07	1.56792e+07	1.56792e+07	1.56792e+07	18.3139
A0A1S4FNL0	Aedes aegypti	Alanine aminotransferase	24	0.38603	6.3532e+06	5.22502e+06	6.33493e+06	5.53792e+06	3.95173e+06	7.91995e+06	7.24718e+06	7.74381e+06	7.45189e+06	18.3067
A0A1S4F0L4	Aedes aegypti	UV excision repair protein RAD23	15	0.40922	8.20512e+06	8.42343e+06	9.30938e+06	8.83759e+06	7.70388e+06	8.32031e+06	6.39175e+06	5.57962e+06	7.90903e+06	18.3043
Q17HJ3	Aedes aegypti	AAEL002658-PB	19	0.25047	2.12033e+07	1.94257e+07	1.93118e+07	2.47e+07	1.89228e+07	2.31597e+07	1.73212e+07	1.9242e+07	1.94257e+07	18.3004
A0A0P6IZN4	Aedes aegypti	Putative nuclear transport receptor ranbp7/ranbp8 importin beta superfamily	4	0.09298	4.63809e+06	4.86957e+06	1.85771e+06	5.26148e+06	4.95371e+06	4.48074e+06	3.45772e+06	2.45984e+06	3.31726e+06	18.2985
A0A1S4F960	Aedes aegypti	Uncharacterized protein	4	0.06345	1.81331e+06	1.78215e+06	3.02991e+06		2.20213e+06		378538	1.08269e+06	1.67611e+06	18.2963
Q16MG5	Aedes aegypti	AAEL012312-PA	20	0.36569	2.62435e+07	2.46118e+07	1.99794e+07	1.79697e+07	1.768e+07	1.68078e+07	1.66959e+07	1.79697e+07	1.67098e+07	18.2923
Q16KQ6	Aedes aegypti	Rab GDP dissociation inhibitor	38	0.62077	1.77143e+07	1.36149e+07	1.8521e+07	2.32749e+07	1.87277e+07	1.44247e+07	1.89338e+07	1.8521e+07	2.10725e+07	18.2912
J9HS73	Aedes aegypti	AAEL017395-PA	18	0.39806	1.00655e+07	1.07791e+07	8.10851e+06	1.43179e+07	1.10545e+07	1.09257e+07	1.09257e+07	1.17401e+07	1.05882e+07	18.2907
Q0IEY3	Aedes aegypti	Eukaryotic translation initiation factor 3 subunit B	16	0.21802	2.5711e+06	3.8289e+06	3.8289e+06		3.5626e+06	3.8289e+06	3.8289e+06	3.8289e+06	3.70936e+06	18.2887
A0A6I8TRB9	Aedes aegypti	Nop domain-containing protein	27	0.3913	8.73992e+06	9.02512e+06	7.53401e+06	1.33771e+07	9.7067e+06	1.04658e+07	9.02512e+06	9.02512e+06	7.5117e+06	18.2845
A0A6I8U062	Aedes aegypti	CCHC-type domain-containing protein	18	0.28358	7.47676e+06	9.78758e+06	9.78758e+06	7.00058e+06	8.46698e+06	4.88875e+07	7.0199e+06	4.53871e+06	5.9021e+06	18.2762
Q1HR28	Aedes aegypti	40S ribosomal protein S28	15	0.89231	7.50383e+07	5.92648e+07	9.60115e+07	8.76967e+07	1.00517e+08	5.78193e+07	6.79519e+07	4.75179e+07	6.62553e+07	18.2745
Q16PC9	Aedes aegypti	Acyl carrier protein	9	0.12179	3.81121e+06	2.29664e+06	4.55574e+06	4.50814e+06	3.88263e+06	2.85824e+06	5.41182e+06	4.10792e+06	9.23936e+06	18.2739
Q171G2	Aedes aegypti	AAEL007660-PA	18	0.27609	2.67823e+06	2.76173e+06	442282	2.76173e+06	3.19193e+06	3.45968e+06	2.34434e+06	2.76173e+06	2.43628e+06	18.2683
Q16YP3	Aedes aegypti	AAEL008485-PA	4	0.14672		669965	669965					669965		18.2663
Q16R03	Aedes aegypti	AAEL011112-PA	6	0.1676	4.02772e+06	4.55957e+06	3.88396e+06			3.97182e+06	3.7204e+06	3.91031e+06	3.52293e+06	18.2659
Q1HR77	Aedes aegypti	Ribosomal protein L3	45	0.52289	5.74589e+07	5.3907e+07	4.873e+07	5.55051e+07	5.79237e+07	6.03669e+07	4.69013e+07	5.36279e+07	5.52279e+07	18.2635
Q175Q3	Aedes aegypti	Asparagine--tRNA ligase	20	0.25859	1.81911e+07	1.71157e+07	8.04124e+06	1.7546e+07	1.53293e+07	1.49055e+07	1.31485e+07	1.11859e+07	1.06181e+07	18.2531
A0A6I8T5R2	Aedes aegypti	Selenium-binding protein	17	0.31185	1.66149e+07	1.45628e+07	1.86998e+07	1.24715e+07	2.19254e+07	1.33631e+07	1.13877e+07	1.07067e+07	1.00024e+07	18.2464
Q16ZI8	Aedes aegypti	AAEL008152-PA	21	0.57813	1.05531e+07	1.27207e+07	2.1251e+07	1.45962e+07	1.21086e+07	9.82855e+06	1.22625e+07	1.26698e+07	1.81306e+07	18.244
A0A6I8TTK3	Aedes aegypti	Retrotrans_gag domain-containing protein	25	0.54023	5.72405e+06	6.16802e+06	8.58837e+06	9.23245e+06	6.71209e+06	6.82578e+06	7.86522e+06	8.98485e+06	9.63456e+06	18.2372
Q5K6H3	Aedes aegypti	Aspartate aminotransferase	48	0.54312	9.96486e+06	1.09385e+07	1.13558e+07	1.09193e+07	9.9544e+06	9.02903e+06	1.08998e+07	1.11684e+07	1.20941e+07	18.2338
Q16JK1	Aedes aegypti	Thymidylate synthase	7	0.20767	1.14065e+07	1.15062e+07	1.08363e+07	9.42387e+06	9.7831e+06	1.21969e+07	6.96028e+06	4.72634e+06	6.42899e+06	18.2272
Q16U07	Aedes aegypti	Hsp90 chaperone protein kinase-targeting subunit	11	0.224	8.89913e+06	4.87226e+06	3.4971e+06		1.38849e+06	2.97911e+06	3.18233e+06	2.53692e+06	3.18233e+06	18.224
A0A6I8TK10	Aedes aegypti	Ribonucleoside-diphosphate reductase small chain	12	0.25	1.34388e+07	8.47758e+06	9.06717e+06	1.20581e+07	1.38964e+07	1.2776e+07	1.07365e+07	9.71569e+06	1.14763e+07	18.2132
Q16SW1	Aedes aegypti	Glutamate dehydrogenase (NAD(P)(+))	43	0.47527	2.80082e+07	2.89828e+07	2.80082e+07	3.36611e+07	2.80082e+07	3.25072e+07	2.80082e+07	2.80082e+07	2.80082e+07	18.2037
Q172I2	Aedes aegypti	Protein-serine/threonine kinase	12	0.2871	1.34636e+06	2.15025e+06	1.23172e+06	2.68844e+06	2.02035e+06	2.41098e+06	2.0885e+06	2.2902e+06	2.15025e+06	18.1995
A0A0P6IVD0	Aedes aegypti	Sidoreflexin	18	0.44375	1.13421e+07	1.10362e+07	8.99473e+06	1.14257e+07	1.11288e+07	1.05341e+07	1.2658e+07	1.19652e+07	1.13421e+07	18.1847
Q16QZ7	Aedes aegypti	14-3-3 protein sigma, gamma, zeta, beta/alpha	40	0.74031	6.55583e+07	5.72152e+07	5.81526e+07	5.32264e+07	5.30846e+07	5.07434e+07	5.19955e+07	5.02997e+07	4.87116e+07	18.1807
A0A6I8TWN5	Aedes aegypti	Succinyl-CoA:3-ketoacid-coenzyme A transferase	13	0.30385	1.42148e+06	1.7038e+06	2.82162e+06	2.24421e+06	2.63647e+06	1.94634e+06	2.80121e+06	2.80706e+06	3.27254e+06	18.1805
A0A6I8TCN5	Aedes aegypti	MICOS complex subunit MIC60	39	0.40921	8.97237e+06	7.27155e+06	9.26683e+06	1.05498e+07	9.97622e+06	1.02546e+07	9.99609e+06	1.09082e+07	1.08173e+07	18.1802
A0A6I8TRM2	Aedes aegypti	Uncharacterized protein	3	0.07939	4.77961e+06	5.03319e+06	4.77961e+06		4.77961e+06	4.87648e+06	3.85842e+06	4.77961e+06		18.0658
Q16Q18	Aedes aegypti	60S ribosomal protein L14	18	0.38428	6.43254e+07	5.18252e+07	7.6477e+07	3.72643e+07	5.59954e+07	4.44351e+07	5.6458e+07	5.76836e+07	6.1049e+07	17.6727
O16109	Aedes aegypti	V-type proton ATPase catalytic subunit A	35	0.53094	1.44911e+07	1.54184e+07	1.44911e+07	1.44911e+07	1.45492e+07	1.49101e+07	1.35574e+07	1.23546e+07	1.44911e+07	17.6546
Q1HR41	Aedes aegypti	40S ribosomal protein S10	22	0.7044	1.66655e+07	1.54462e+07	2.6666e+07	1.46311e+07	1.41592e+07	1.48197e+07	1.21691e+07	1.39992e+07	1.46311e+07	17.6293
Q0IE88	Aedes aegypti	AAEL013275-PB	26	0.29535	2.82686e+06	2.58144e+06	3.6456e+06	3.03069e+06	3.23739e+06	2.57565e+06	3.79351e+06	3.11974e+06	3.50001e+06	17.6265
Q16H96	Aedes aegypti	Pyrroline-5-carboxylate reductase	9	0.29825	1.73647e+07	2.22116e+07	1.53434e+07	2.08135e+07	2.22186e+07	2.64166e+07	2.66522e+07	2.72355e+07	2.92884e+07	17.5966
Q1HR24	Aedes aegypti	40S ribosomal protein S14	19	0.76159	6.28458e+07	6.71777e+07	6.88506e+07	6.80504e+07	6.73262e+07	6.97011e+07	5.84962e+07	5.77197e+07	3.87817e+07	17.5958
Q17EA3	Aedes aegypti	Proteasome subunit alpha type	27	0.6087	1.16533e+07	1.23354e+07	1.27028e+07	1.17704e+07	1.28313e+07	1.24195e+07	1.17339e+07	1.23354e+07	1.64992e+07	17.5889
Q17H38	Aedes aegypti	DNA replication licensing factor MCM5	19	0.26158	2.36185e+06	2.80444e+06	2.76186e+06	2.81277e+06	2.82187e+06	2.75584e+06	2.11818e+06	2.37914e+06	2.97013e+06	17.5683
A0A1S4G2B1	Aedes aegypti	Cytochrome P450	6	0.21442	1.88161e+06	1.73252e+06	2.97003e+06	2.22765e+06	1.7059e+06	1.62792e+06	1.17068e+06	1.46026e+06		17.5659
Q16JS6	Aedes aegypti	Coatomer subunit delta	19	0.26397	1.0329e+07	1.42085e+07	1.09387e+07	8.82423e+06	1.00233e+07	1.34346e+07	1.1457e+07	8.76807e+06	1.11255e+07	17.5617
Q17HZ7	Aedes aegypti	26S protease regulatory subunit 6a	26	0.5771	1.10974e+07	6.725e+06	1.52785e+07	1.12122e+07	9.06922e+06	1.16465e+07	1.1044e+07	1.16789e+07	1.16789e+07	17.5484
A0A6I8U4K1	Aedes aegypti	KH domain-containing protein	8	0.02516	1.9424e+06	1.93136e+06	1.93136e+06	2.39528e+06	1.93136e+06	1.83688e+06	1.06577e+06	1.19459e+06	1.36189e+06	17.5432
Q1HRM9	Aedes aegypti	60S acidic ribosomal protein P2	24	0.50893	7.02875e+07	6.67322e+07	6.67322e+07	6.67322e+07	8.31399e+07	6.68876e+07	5.66401e+07	5.225e+07	5.27224e+07	17.5414
A0A6I8TNE4	Aedes aegypti	NADH-cytochrome b5 reductase	12	0.425	6.31932e+06	6.31955e+06	8.55514e+06	2.01778e+06	6.93828e+06	4.29977e+06	9.66777e+06	1.1432e+07	9.09903e+06	17.5348
A0A6I8T6J3	Aedes aegypti	Fimbrin/plastin	50	0.52051	1.81792e+07	1.533e+07	1.9144e+07	1.01416e+07	15432720	1.56539e+07	1.87312e+07	1.88124e+07	1.96381e+07	17.5236
A0A1S4FRB0	Aedes aegypti	Oxidoreductase	13	0.388	1.31396e+07	1.00874e+07	16014084	5.91766e+06	1.14037e+07	6.77038e+06	1.22896e+07	1.26141e+07	1.40711e+07	17.5134
Q16PT5	Aedes aegypti	Phosphoacetylglucosamine mutase	18	0.30783	1.44183e+07	1.40596e+07	1.21608e+07	1.31252e+07	1.18276e+07	1.29896e+07	9.34325e+06	9.05783e+06	1.043e+07	17.5129
Q171N9	Aedes aegypti	AAEL007581-PA	7	0.17877	3.23281e+06	3.41594e+06	2.46573e+06	3.7166e+06	3.67319e+06	3.2186e+06	2.75856e+06	2.50764e+06	3.66381e+06	17.5053
Q16ZG5	Aedes aegypti	Citrate hydro-lyase	28	0.27192	5.11095e+06	5.71597e+06	4.5755e+06	6.95331e+06	5.45269e+06	5.47623e+06	5.47623e+06	5.47623e+06	5.71293e+06	17.4867
Q170C8	Aedes aegypti	AAEL007948-PA	7	0.25112	2.91982e+06	4.02143e+06	3.71065e+06	3.2419e+06	3.09584e+06	1.65576e+06	2.77028e+06	3.2419e+06	3.31046e+06	17.4806
Q176A9	Aedes aegypti	Splicing factor, arginine/serine-rich 1	18	0.38397	9.47699e+06	8.61631e+06	8.76289e+06	1.04166e+07	8.41972e+06	8.78534e+06	8.78534e+06	9.04954e+06	7.17722e+06	17.4791
Q1HR79	Aedes aegypti	Translationally-controlled tumor protein homolog	29	0.97076	4.46292e+07	3.37755e+07	5.57404e+07	2.07423e+07	4.46292e+07	3.35374e+07	4.34576e+07	4.35556e+07	4.55402e+07	17.4762
A0A1S4F797	Aedes aegypti	Valine--tRNA ligase	30	0.23664	1.10671e+07	1.20215e+07	1.06904e+07	1.06904e+07	1.06904e+07	9.1413e+06	11329876	1.06904e+07	1.06904e+07	17.4753
Q5QC94	Aedes aegypti	40S ribosomal protein S13	19	0.53642	1.9919e+07	1.9919e+07	2.07502e+07	2.28758e+07	1.8641e+07	2.29176e+07	1.9919e+07	1.91344e+07	1.9919e+07	17.4727
A0A6I8TRR8	Aedes aegypti	Uncharacterized protein	47	0.11097	4.31163e+06	4.5784e+06	4.702e+06	5.22916e+06	4.33075e+06	4.52439e+06	6.23994e+06	6.51452e+06	6.047e+06	17.4682
Q8WQK7	Aedes aegypti	40S ribosomal protein S24	11	0.52308	1.23589e+07	6.14499e+06	1.50358e+07	6.44792e+06	3.04377e+07	6.0099e+06	1.17515e+07	1.23589e+07	2.07356e+07	17.4609
Q17LA8	Aedes aegypti	AAEL001422-PA	6	0.32847	2.0417e+06	4.14842e+06	3.31282e+06	4.00082e+06	4.20619e+06	3.75342e+06	2.80661e+06	3.08918e+06	3.20737e+06	17.4511
Q16WQ6	Aedes aegypti	AAEL009123-PA	15	0.27551	7.82228e+06	8.1597e+06	3.83966e+06	9.06188e+06	9.15618e+06	10152098	9.33869e+06	9.9774e+06	8.75475e+06	17.4483
A0A6I8TD27	Aedes aegypti	Oxysterol-binding protein related protein (ORP8)	11	0.12034	1.1321e+06	891005	869781	1.06395e+06	730068	1.06519e+06	1.19399e+06	1.06478e+06	1.26272e+06	17.4449
A0A1S4FLR2	Aedes aegypti	Mitochondrial ribosome recycling factor	4	0.17829			2.52739e+06				2.4489e+06	1.71437e+06	2.42062e+06	17.4412
A0A1S4G5N6	Aedes aegypti	Uncharacterized protein	46	0.37297	1.75434e+07	1.71793e+07	1.31734e+07	1.9113e+07	1.9113e+07	2.07329e+07	1.9113e+07	2.05178e+07	2.18798e+07	17.4327
A0A6I8TAH2	Aedes aegypti	Uncharacterized protein	6	0.05861	1.22945e+07	8.67842e+06	2.87572e+07	6.04842e+06	1.07736e+07	5.30698e+06	1.45477e+07	1.40186e+07	2.1241e+07	17.4304
Q17P27	Aedes aegypti	T-complex protein 1 subunit eta	34	0.47232	2.87296e+07	2.93636e+07	2.92027e+07	3.40533e+07	2.78812e+07	2.57693e+07	2.31467e+07	2.28706e+07	2.78812e+07	17.4253
A0A6I8TPW3	Aedes aegypti	Molybdopterin cofactor sulfurase (mosc)	8	0.1768	5.19646e+06	6.19494e+06	2.78546e+06	7.39067e+06	6.11794e+06	6.67501e+06	6.11794e+06	5.87861e+06	5.03349e+06	17.4247
A0A1S4FLY4	Aedes aegypti	CCT-alpha	30	0.35727	1.59105e+07	1.39713e+07	1.41349e+07	1.40504e+07	1.41349e+07	1.45194e+07	1.13759e+07	1.34573e+07	1.4569e+07	17.4242
Q17E60	Aedes aegypti	AAEL003916-PA	17	0.46284	9.92584e+06	1.0282e+07	9.44665e+06	9.44665e+06	8.67142e+06	9.56502e+06	7.10245e+06	6.96952e+06	9.44665e+06	17.4199
Q16IH8	Aedes aegypti	AAEL013661-PA	38	0.87692	4.51072e+07	2.15988e+07	8.86974e+07		4.59346e+07	2.09835e+07	5.6148e+07	5.30943e+07	5.6148e+07	17.419
A0A6I8TWZ8	Aedes aegypti	Serine/threonine-protein phosphatase	3	0.27451		381890	277139			384306	371095		488866	17.419
Q1HR05	Aedes aegypti	Serine/threonine-protein phosphatase	11	0.40979	6.01714e+06	4.20356e+06	5.38324e+06	6.73242e+06	5.98509e+06	6.52367e+06	6.33111e+06	5.98509e+06	7.60649e+06	17.419
A0A6I8T482	Aedes aegypti	Clathrin light chain	11	0.2716	3.90129e+07	4.38574e+07	3.90129e+07	4.54029e+07	3.90118e+07	3.27539e+07	3.90993e+07	3.75524e+07	3.95044e+07	17.417
Q1HR25	Aedes aegypti	40S ribosomal protein S21	8	0.89157	3.51733e+07	4.1956e+07	4.24249e+07	3.49016e+07	3.45421e+07	2.87364e+07	2.64953e+07	2.05577e+07	3.41815e+07	17.4166
Q17AF8	Aedes aegypti	AAEL005336-PA	11	0.37952	5.03292e+06	1.08968e+07	8.20294e+06	8.54971e+06	7.0157e+06	9.83909e+06	7.39211e+06	7.98053e+06	9.80432e+06	17.4154
Q16XX4	Aedes aegypti	RNA helicase	15	0.20417	9.69995e+06	1.01692e+07	1.16439e+07	8.7826e+06	7.27989e+06	9.01117e+06	6.72516e+06	7.03817e+06	6.72838e+06	17.4117
A0A6I8TDB1	Aedes aegypti	ATP-dependent 6-phosphofructokinase	17	0.25443	3.07384e+06	4.27865e+06	4.27865e+06	3.46003e+06	3.49849e+06	4.64078e+06	4.80824e+06	4.0396e+06	5.03623e+06	17.4104
Q17PC9	Aedes aegypti	AAEL000444-PA	40	0.25868	9.50176e+06	9.50176e+06	6.41188e+06	9.50176e+06	9.5681e+06	9.50176e+06	9.50176e+06	9.50176e+06	9.12971e+06	17.4075
A0A6I8TYQ0	Aedes aegypti	AAA domain-containing protein	2	0.327										17.4067
Q17JE4	Aedes aegypti	Alpha-MPP	21	0.31868	5.17061e+06	6.41102e+06	6.42846e+06	6.61984e+06	7.9233e+06	6.9182e+06	6.76568e+06	7.72248e+06	5.52259e+06	17.4058
A0A6I8TU89	Aedes aegypti	Histone domain-containing protein	22	0.8629	3.60969e+06	3.68782e+06	4.34605e+06	4.61558e+06	1.45879e+06	3.60969e+06	2.71011e+06	3.60969e+06	4.84374e+06	17.4032
Q16GR0	Aedes aegypti	AAEL014296-PA	5	0.06214	1.06583e+06	887453	668024	1.532e+06	965768	1.00836e+06	1.06583e+06	1.12435e+06	1.42327e+06	17.4031
A0A6I8TCY9	Aedes aegypti	Past-1	45	0.48897	2.84563e+07	2.84563e+07	2.84563e+07	2.56979e+07	2.84563e+07	2.87263e+07	2.84563e+07	2.84563e+07	2.78428e+07	17.4005
Q1HQM2	Aedes aegypti	AAEL003634-PA	12	0.46789	1.05941e+07	9.19157e+06	1.07354e+07	8.36086e+06	8.88394e+06	8.94214e+06	7.29889e+06	6.06306e+06	8.7881e+06	17.4002
Q16S00	Aedes aegypti	DNA-(apurinic or apyrimidinic site) endonuclease	21	0.24346	2.65166e+06	6.31806e+06	5.06906e+06	5.49527e+06	5.67529e+06	7.37946e+06	4.04139e+06	5.15865e+06	3.74038e+06	17.3977
Q16I25	Aedes aegypti	Xylulose kinase	19	0.34909	8.56776e+06	9.73945e+06	5.9869e+06	8.1478e+06	7.13055e+06	8.61671e+06	5.33776e+06	5.41486e+06	6.00979e+06	17.3951
A0A1S4FC12	Aedes aegypti	Uridine phosphorylase	17	0.45251	6.87455e+06	8.58887e+06	8.80919e+06	6.36239e+06	8.47353e+06	8.59881e+06	8.72359e+06	8.59384e+06	1.00732e+07	17.3911
Q1HQU9	Aedes aegypti	Protein disulfide-isomerase	35	0.47826	2.62141e+07	2.44735e+07	3.25492e+07	2.84574e+07	3.24165e+07	1.95827e+07	3.24654e+07	3.24654e+07	3.97969e+07	17.3908
Q16VV9	Aedes aegypti	AAEL009422-PD	34	0.20668	2.22143e+07	2.14842e+07	2.19981e+07	1.70392e+07	2.06539e+07	1.87539e+07	2.14842e+07	2.5168e+07	1.95425e+07	17.3901
P62251	Aedes aegypti	40S ribosomal protein S16	45	0.89865	2.68346e+07	2.56228e+07	1.9518e+07	3.31071e+07	2.48979e+07	2.39846e+07	2.48979e+07	2.48979e+07	2.29787e+07	17.3893
Q16I17	Aedes aegypti	Methylthioribose-1-phosphate isomerase	15	0.4	1.17546e+07	1.04771e+07	1.35589e+07	1.04771e+07	1.40945e+07	1.17001e+07	7.74943e+06	7.67613e+06	8.51629e+06	17.388
Q1HQV1	Aedes aegypti	26S proteasome non-ATPase regulatory subunit 8	13	0.36641	6.32641e+06	4.97704e+06	3.73301e+06	8.38085e+06	4.66924e+06	4.97704e+06	4.24909e+06	4.36156e+06	4.97704e+06	17.3856
A0A6I8TKD5	Aedes aegypti	Group ii plp decarboxylase	12	0.14601	3.17107e+06	3.26349e+06	1.81971e+06	4.21023e+06	4.10182e+06	3.57929e+06	3.40938e+06	3.0533e+06	4.32005e+06	17.3853
A0A1S4F003	Aedes aegypti	Hsp70 binding protein	2	0.04403	9.976e+06	1.16131e+07	3.90088e+06	1.13853e+07	8.41636e+06	1.55452e+07	5.22881e+06	4.12886e+06	1.22684e+07	17.3805
A0A6I8T7V1	Aedes aegypti	Uncharacterized protein	24	0.20403	8.15391e+06	8.88951e+06	7.63941e+06	8.88951e+06	9.81362e+06	9.23301e+06	8.88951e+06	9.39603e+06	8.88951e+06	17.3801
Q177R1	Aedes aegypti	Proteasome subunit alpha type	13	0.37339	1.88568e+07	19332690	3.71502e+07	2.46064e+07	1.80216e+07	2.7304e+07	2.17213e+07	2.81035e+07	1.89482e+07	17.3743
A0A6I8TJH8	Aedes aegypti	PX domain-containing protein	4	0.10714	2.00936e+06	2.04242e+06	886164	2.95324e+06	2.72711e+06	2.53201e+06	2.01871e+06	1.16167e+06	2.02602e+06	17.3708
Q16JF9	Aedes aegypti	AAEL013352-PA	12	0.82383	2.6474e+06	2.32935e+06	6.93541e+06	4.45237e+06	3.64249e+06	3.15252e+06	4.22531e+06	3.64249e+06	3.2416e+06	17.364
Q1HR57	Aedes aegypti	AAEL001872-PA (Fragment)	63	0.53901	1.20067e+08	116029860	1.2534e+08	1.26996e+08	9.98263e+07	8.91381e+07	1.25359e+08	1.25781e+08	1.2534e+08	17.3576
A0A6I8U1B0	Aedes aegypti	Uncharacterized protein	34	0.15971	3.61931e+06	4.3999e+06	4.57808e+06	3.84886e+06	4.32366e+06	4.30837e+06	4.57808e+06	4.94566e+06	4.12153e+06	17.3564
Q1HQD9	Aedes aegypti	Small nuclear ribonucleoprotein-associated protein	8	0.35122	1.58279e+07	2.08637e+07	1.2443e+07	2.09101e+07	1.7119e+07	2.33904e+07	1.25753e+07	1.38015e+07	1.40105e+07	17.356
A0A1S4F242	Aedes aegypti	ATP-dependent RNA helicase DDX1	28	0.30165	6.25145e+06	6.38501e+06	9.04789e+06	6.32431e+06	6.25145e+06	6.02168e+06	6.25145e+06	5.71664e+06	6.06309e+06	17.3518
Q17KM8	Aedes aegypti	Vesicle-fusing ATPase	19	0.21257	5.27326e+06	5.27326e+06	5.27326e+06	5.39067e+06	5.4611e+06	5.76294e+06	4.79838e+06	5.27326e+06	5.31307e+06	17.348
Q173F1	Aedes aegypti	AAEL007160-PA	20	0.3802	1.13091e+07	1.11741e+07	1.04458e+07	1.0851e+07	1.13318e+07	1.08525e+07	9.85143e+06	7.85072e+06	1.05682e+07	17.3461
Q16XT2	Aedes aegypti	AAEL008770-PA	13	0.5368	8.08337e+06	1.13658e+07	8.42753e+06	7.69668e+06	8.97145e+06	9.14478e+06	6.33699e+06	4.38759e+06	5.72402e+06	17.3432
A0A6I8TZ98	Aedes aegypti	5-hydroxyisourate hydrolase	5	0.30172	1.22751e+07	1.45414e+07	8.89282e+06	1.38493e+07	1.22957e+07	1.24219e+07	8.53939e+06	7.2309e+06	1.38889e+07	17.3427
A0A6I8THF0	Aedes aegypti	Phosphotransferase	12	0.4026	1.04759e+07	1.13846e+07	7.76146e+06	1.16444e+07	1.13842e+07	1.21348e+07	1.39465e+07	1.20654e+07	1.29212e+07	17.3409
Q173D4	Aedes aegypti	V-type proton ATPase subunit G	6	0.45	6.0961e+06	3.60074e+06	2.51583e+06	7.68807e+06	3.60074e+06	3.60074e+06	3.2659e+06	3.23064e+06	3.26543e+06	17.3394
Q170U4	Aedes aegypti	AAEL007799-PA	8	0.21773	6.8051e+06	3.31345e+06	8.8622e+06	8.39347e+06	4.96885e+06	7.85223e+06	7.40189e+06	6.9475e+06	7.15205e+06	17.3244
Q16QE3	Aedes aegypti	AAEL011320-PA	2	0.27143			801434		902749		880952	925084	1.00497e+06	17.3242
Q17AI3	Aedes aegypti	AAEL005307-PA	18	0.40683	1.2841e+07	1.39733e+07	2.22576e+07	1.2549e+07	1.28434e+07	1.39596e+07	1.33622e+07	1.25289e+07	1.23722e+07	17.3228
Q175U6	Aedes aegypti	AAEL006557-PA	10	0.65625	9.53661e+06	9.9947e+06	1.57896e+07	1.04881e+07	9.78817e+06	1.04728e+07	9.96958e+06	9.6851e+06	1.17995e+07	17.3224
Q16KB1	Aedes aegypti	Sphingolipid 4-desaturase	8	0.23053	1.75727e+06	2.08585e+06	1.66309e+06		2.68782e+06	1.75138e+06	3.08057e+06	3.89073e+06	2.67053e+06	17.3217
A0A6I8TPT3	Aedes aegypti	Uncharacterized protein	23	0.20548	1.02249e+07	1.02184e+07	9.60745e+06	9.31915e+06	1.05097e+07	1.02249e+07	1.02249e+07	1.04779e+07	1.05015e+07	17.3207
A0A6I8TVL7	Aedes aegypti	Nucleoprotein TPR	64	0.19991	8.47714e+06	8.15788e+06	9456598	1.14444e+07	8.36306e+06	9.25387e+06	9.25387e+06	9.25387e+06	9.25387e+06	17.3198
Q17LW5	Aedes aegypti	AAEL001223-PA	10	0.13989	2.9292e+06	3.47198e+06	2.00014e+06	2.364e+06	2.58669e+06	2.00471e+06	2.4779e+06	2.05466e+06	2.364e+06	17.3186
Q17GP4	Aedes aegypti	AAEL002936-PA	10	0.2972	1.27965e+06	1.67175e+06			1.10841e+06	1.27732e+06	1.67175e+06	1.67175e+06	1.80072e+06	17.3141
Q17EQ5	Aedes aegypti	AAEL003664-PB	46	0.49364	4.99696e+07	4.93461e+07	4.93461e+07	5.29877e+07	5.66905e+07	4.93461e+07	3.42507e+07	3.3629e+07	3.43098e+07	17.311
Q16UX6	Aedes aegypti	Dihydrolipoamide acetyltransferase component of pyruvate dehydrogenase complex	11	0.15948	3.05559e+06		3.79628e+06	4.45944e+06	3.3648e+06	4.73548e+06	2.42861e+06	2.33456e+06	1.9676e+06	17.3096
Q16I64	Aedes aegypti	F-actin-capping protein subunit alpha	17	0.34948	2.2129e+06	3.39735e+06	4.37236e+06	3.03737e+06	3.52502e+06	4968510	3.85112e+06	3.39735e+06	2.52947e+06	17.3074
Q177C2	Aedes aegypti	Proteasome subunit beta	9	0.36585	1.40474e+07	1.25154e+07	1.55845e+07	1.0598e+07	1.44788e+07	1.81881e+07	1.44254e+07	1.7675e+07	2.01855e+07	17.3066
A0A6I8T847	Aedes aegypti	Saposin	51	0.28125	9.6772e+06	8.73718e+06	9.6772e+06	1.6566e+07	9.06312e+06	9.29228e+06	9.6772e+06	9.6772e+06	1.03033e+07	17.3033
A0A1S4F474	Aedes aegypti	Low molecular weight protein-tyrosine-phosphatase	3	0.13125	1.5318e+06	1.76672e+06	1.73758e+06	1.97889e+06	1.70893e+06	1.83103e+06	868504	660324	1.73758e+06	17.3023
Q16ED0	Aedes aegypti	AAEL005114-PA	8	0.25287	1.05299e+07	1.31696e+07	1.24006e+07	1.4835e+07	1.17304e+07	1.92563e+07	1.20501e+07	9.7441e+06	1.04629e+07	17.3001
Q16LY2	Aedes aegypti	AAEL012489-PA	12	0.08754	2.56339e+06	3.19358e+06	1.52365e+06	3.77081e+06	3.57424e+06	3.71537e+06	3.41898e+06	2.84643e+06	3.26351e+06	17.2968
A0A1S4F520	Aedes aegypti	Centromere/microtubule binding protein cbf5	8	0.13852	2.02317e+06	1.94865e+06	1.78807e+06	2.49759e+06	2.66685e+06	3.1685e+06	2.53265e+06	2.33068e+06	2.8862e+06	17.2959
J9HFH0	Aedes aegypti	Complex III subunit 8	3	0.21951	1.47432e+06	2.54919e+06		2.8794e+06		3.5712e+06	2.52505e+06		3.11902e+06	17.2915
A0A6I8U3S3	Aedes aegypti	Uncharacterized protein	9	0.52222	4.02766e+06	4.44322e+06	1.38838e+06	3.76633e+06	3.29742e+06	3.45558e+06	3.30501e+06	3.26948e+06	5.57122e+06	17.2913
Q1HR73	Aedes aegypti	AAEL007065-PA	4	0.38462	1.09046e+07	4.24952e+06	3.31092e+07	9.33916e+06	4.32956e+07	6.76637e+06	4.13065e+07	1.39855e+07	2.1239e+07	17.2913
Q16XA1	Aedes aegypti	AAEL008959-PA	7	0.30137	3.42332e+06	3.81047e+06	2.75463e+06	4.06994e+06	3.85252e+06	3.82028e+06	3.349e+06	3.86169e+06	4.07774e+06	17.2912
Q17NT3	Aedes aegypti	AAEL000581-PA	29	0.26271	9.80711e+06	1.13639e+07	9.47765e+06	1.06014e+07	8.65971e+06	1.02352e+07	8.34446e+06	7.20412e+06	8.13183e+06	17.2909
Q17EQ1	Aedes aegypti	Cytochrome b-c1 complex subunit Rieske, mitochondrial	16	0.25564	6.10348e+06	5.92857e+06	6.16459e+06	7.18522e+06	6.68046e+06	7.97146e+06	7.96378e+06	7.744e+06	8.99741e+06	17.2884
A0A1S4FRE6	Aedes aegypti	Arf GTPase-activating protein	2	0.0479	716810		716810			760021	324409			17.2847
A0A1S4FI06	Aedes aegypti	Ran GTPase-activating protein	8	0.15952	4.20214e+06	3.10575e+06	3.86664e+06	3.52946e+06	4.37721e+06	1.15879e+06	3.86664e+06	3.59822e+06	4.84778e+06	17.2801
Q16U05	Aedes aegypti	AAEL010059-PA	14	0.12644	1.34292e+07	1.71998e+07	8.37192e+06	1.66814e+07	1.48486e+07	1.51848e+07	8.76547e+06	1.06661e+07	1.02427e+07	17.2777
Q16JA9	Aedes aegypti	Coproporphyrinogen oxidase	24	0.54331	5.95672e+06	7.99391e+06	1.03395e+07	7.08897e+06	7.78227e+06	7.29894e+06	1.14388e+07	1.12258e+07	9.99065e+06	17.2763
Q8WQL0	Aedes aegypti	Phosphoglycerate kinase	66	0.67952	9.86943e+07	9.86943e+07	9.86943e+07	1.04003e+08	9.86943e+07	9.40896e+07	9.86943e+07	9.13849e+07	9.86943e+07	17.2758
Q1HQZ2	Aedes aegypti	AAEL006743-PA	5	0.26203	1.1261e+07	7.23999e+06	7.16507e+06	6.91876e+06	7.70713e+06	7.16507e+06	5.6002e+06	5.17753e+06	3.36759e+06	17.2714
Q17F91	Aedes aegypti	AAEL003466-PA	10	0.14625	2.17542e+06	2.19624e+06	1.76824e+06	2.19624e+06	1.89836e+06	2.38148e+06	2.21725e+06	2.15603e+06	2.49466e+06	17.2683
A0A6I8U5R4	Aedes aegypti	Uncharacterized protein	11	0.16486	3.75241e+06	4.07013e+06	3.70454e+06	4.18093e+06	3.54312e+06	4.33175e+06	3.59238e+06	2.57241e+06	2.88893e+06	17.2682
Q1HRP2	Aedes aegypti	60S ribosomal protein L22	33	0.76821	2.39019e+07	1.52351e+07	2.60537e+07	2.35393e+07	2.63973e+07	1.41983e+07	2.6638e+07	2.67877e+07	2.53853e+07	17.2677
A0A6I8U0E2	Aedes aegypti	Uncharacterized protein	32	0.32506	1.57672e+07	8.16309e+06	2.25007e+07	1.57672e+07	1.57672e+07	1.57672e+07	1.57672e+07	1.45003e+07	1.90458e+07	17.2654
Q16P33	Aedes aegypti	AAEL011776-PA	13	0.51195	1.42635e+06	2.09253e+06	2.06262e+06			899475	2.09253e+06	2.25238e+06	2.83115e+06	17.2619
Q16RY3	Aedes aegypti	RNA helicase	24	0.39057	9.12983e+06	1.01713e+07	7.99785e+06	7.87048e+06	6.69846e+06	7.21046e+06	4.60802e+06	5.53795e+06	5.42813e+06	17.2481
A0A6I8TMN3	Aedes aegypti	Eukaryotic translation initiation factor	15	0.26979	9.20513e+06	5.8602e+06	1.73378e+07	1.34636e+07	8.9733e+06	9.85374e+06	6.23715e+06	8.69531e+06	9.85374e+06	17.2473
A0A6I8TE08	Aedes aegypti	Prohibitin, putative	12	0.323	6.14245e+06	1.0492e+07	4.1023e+06	1.0492e+07	1.68032e+07	1.05218e+07	8.89173e+06	1.0492e+07	1.09496e+07	17.244
A0A6I8T2U9	Aedes aegypti	Uncharacterized protein	6	0.13759	5.75388e+06	5.32037e+06	3.55995e+06	3.81855e+06	4.27277e+06	4.50139e+06	5.32037e+06	3.04823e+06	4.30486e+06	17.2426
Q1HRM8	Aedes aegypti	60S ribosomal protein L35	19	0.53659	4.92826e+07	4.09485e+07	5.42852e+07	6.41631e+07	5.34991e+07	4.3447e+07	4.5385e+07	3.90476e+07	4.47349e+07	17.2424
Q1HQY2	Aedes aegypti	AAEL012875-PA	27	0.66351	6.87905e+06	6.18e+06	4.27191e+06	8.04912e+06	7.25534e+06	7.32562e+06	7.66302e+06	7.80551e+06	7.39341e+06	17.2419
A0A6I8T8I8	Aedes aegypti	Galectin	5	0.18033	4.93415e+06	4.06829e+06	2.70159e+06	3.87599e+06	3.85828e+06	4.07055e+06	3.6377e+06	4.70859e+06	6.38937e+06	17.2417
A0A1S4F616	Aedes aegypti	Uncharacterized protein	11	0.2	1.529e+07	1.52517e+07	3.02419e+07	3.65462e+07	2.30309e+07	1.74673e+07	1.81842e+07	2.24758e+07	2.19921e+07	17.2383
Q17BE8	Aedes aegypti	AAEL004984-PA	39	0.29335	1.25976e+07	1.25976e+07	1.09149e+07	1.13268e+07	1.15253e+07	1.25976e+07	1.46418e+07	1.25976e+07	1.49779e+07	17.2329
A0A6I8T623	Aedes aegypti	Inosine-uridine preferring nucleoside hydrolase	6	0.24528	1.79409e+06	1.8449e+06				1.76921e+06			1.79409e+06	17.2237
A0A1S4G1K4	Aedes aegypti	Glyoxalase I	15	0.33659	1.95072e+07	1.62896e+07	1.90254e+07	1.07057e+07	1.967e+07	1.24781e+07	1.9762e+07	1.54587e+07	1.90254e+07	17.2233
A0A1S4FM51	Aedes aegypti	Coronin	14	0.11575	6.12018e+06	8.14986e+06	6.00098e+06	6.81074e+06	6.12018e+06	8.28994e+06	5.99562e+06	4.87446e+06	6.12018e+06	17.2216
Q1HR85	Aedes aegypti	60S ribosomal protein L24	21	0.56863	2.91565e+07	2.98436e+07	2.91565e+07	2.91565e+07	3.079e+07	2.79761e+07	1.83471e+07	1.46364e+07	1.93903e+07	17.22
Q171U6	Aedes aegypti	AAEL007521-PA	6	0.08768	1.50554e+06	1.20234e+06	1.2166e+06	1.44226e+06	1.76922e+06	1.62597e+06	985890	1.31117e+06	1.66075e+06	17.2176
Q16Q68	Aedes aegypti	Complex I-49kD	8	0.18803	475528	1.64999e+06	1.13795e+06	1.52476e+06	485307	1.49986e+06	1.17449e+06	1.17449e+06	1.30152e+06	17.2172
Q1HQN1	Aedes aegypti	Proteasome subunit alpha type	14	0.38017	1.28335e+07	1.52332e+07	1.36148e+07	1.25133e+07	1.28335e+07	1.31619e+07	9.20851e+06	9.07866e+06	1.28335e+07	17.2155
A0A6R5HL31	Aedes aegypti	Beta lactamase domain	23	0.29787	2.68744e+07	2.85364e+07	3.51282e+07	2.82061e+07	2.57036e+07	3.47443e+07	2.81003e+07	2.85753e+07	3.05134e+07	17.2144
Q17M80	Aedes aegypti	Probable methylmalonate-semialdehyde dehydrogenase [acylating], mitochondrial	23	0.30134	1.03936e+07	6.9661e+06	1.04131e+07	6.13307e+06	1.069e+07	7.2225e+06	8.98371e+06	1.10467e+07	1.03936e+07	17.2019
A0A1S4FXA4	Aedes aegypti	Replication protein A subunit	26	0.3538	1.58789e+07	1.81877e+07	2.10916e+07	2.52692e+07	1.79425e+07	1.8525e+07	1.75495e+07	1.80756e+07	1.898e+07	17.197
Q03168	Aedes aegypti	Lysosomal aspartic protease	7	0.15762	1.31147e+07	9.45986e+06	1.68081e+07	8.59455e+06	1.5707e+07	8.69065e+06	1.13841e+07	2.11178e+07	1.62394e+07	17.1844
Q16J86	Aedes aegypti	Catalase	29	0.52079	1.48858e+07	1.74138e+07	1.39492e+07	1.71065e+07	1.39492e+07	1.62509e+07	1.00433e+07	1.09485e+07	1.12449e+07	17.1801
Q1HRQ6	Aedes aegypti	40S ribosomal protein S15/S22	28	0.70769	4.04224e+07	4.04224e+07	4.04224e+07	4.92344e+07	3.97651e+07	4.60662e+07	3.98804e+07	3.43354e+07	3.03303e+07	17.1757
J9EA61	Aedes aegypti	AAEL017212-PA	5	0.29808	7.22701e+06		1.3855e+07				3.65018e+06	3.20074e+06		17.1701
A0A1S4FQG0	Aedes aegypti	Ribulose-phosphate 3-epimerase	6	0.25191	1.19667e+07	1.25489e+07	2.68746e+07		1.74495e+07	1.30698e+07	2.02469e+07	1.7431e+07	2.19112e+07	17.1545
Q1HRN4	Aedes aegypti	60S ribosomal protein L21	16	0.65839	3.14415e+07	4.57586e+07	3.33069e+07	3.02079e+07	3.14415e+07	4.30391e+07	2.59649e+07	27386115	1.96717e+07	17.1437
A0A1S4F1N2	Aedes aegypti	Short-chain dehydrogenase	5	0.15663	2.6747e+06		3.34255e+06	3.2206e+06	3.43499e+06	3.40197e+06	2.41496e+06	2.9077e+06	3.29149e+06	17.1332
Q170U8	Aedes aegypti	AAEL007803-PA	10	0.12952		1.67195e+06	1.6203e+06	2.64865e+06	2.79925e+06	2.02525e+06	2.70579e+06	3.15055e+06	2.21544e+06	17.1093
A0A1S4F6S3	Aedes aegypti	Acyl-coa dehydrogenase	12	0.27723	2.46828e+06		4.81723e+06		2.4508e+06	1.45804e+06	5.15633e+06	5.04095e+06	4.65182e+06	17.0919
Q16F20	Aedes aegypti	ADP-ribosyl cyclase/cyclic ADP-ribose hydrolase	12	0.08851	2.42325e+06	1.78693e+06	2.4705e+06	2.25533e+06	2.40771e+06	2.67883e+06	2.32249e+06	2.51765e+06	2.81672e+06	16.6743
Q16MW6	Aedes aegypti	S-methyl-5'-thioadenosine phosphorylase	26	0.60215	9.4989e+06	8.70614e+06	1.47567e+07	9.86764e+06	8.99596e+06	1.13339e+07	1.05093e+07	8.9157e+06	1.07372e+07	16.646
Q16RM5	Aedes aegypti	AAEL010903-PA	4	0.07692			2.37518e+06	2.65809e+06	1.72711e+06		1.72711e+06	1.59303e+06	1.60494e+06	16.5961
Q17CP2	Aedes aegypti	AP-2 complex subunit alpha	25	0.26152	1.8856e+07	2.18842e+07	1.71437e+07	1.84445e+07	1.81247e+07	1.82038e+07	1.65757e+07	1.73466e+07	1.76911e+07	16.5862
A0A6I8TKK8	Aedes aegypti	Glutathione transferase	8	0.15612	1.989e+08	2.15683e+08	2.15863e+08	1.85765e+08	2.60016e+08	2.03036e+08	2.29117e+08	2.20734e+08	2.0844e+08	16.5474
A0A6I8T3X1	Aedes aegypti	SHSP domain-containing protein	3	0.35111	3.54662e+06	1.42956e+06	6.13733e+06		4.53636e+06	3.15082e+06	4.20647e+06	3.92342e+06	5.02655e+06	16.5173
A0A1S4EZR6	Aedes aegypti	CCT-epsilon	37	0.44751	1.77028e+07	1.74962e+07	1.74962e+07	1.74348e+07	1.74962e+07	1.74962e+07	1.74962e+07	1.74962e+07	1.74962e+07	16.5055
Q16VR4	Aedes aegypti	AAEL009467-PA	5	0.30061	2.13767e+06	1.14495e+06	4.65838e+06	2.15977e+06	1.85653e+06	1.2286e+06	2.77445e+06	2.49726e+06	3.28917e+06	16.5035
A0A1S4FVU1	Aedes aegypti	Presequence protease, mitochondrial	16	0.14683	2.78592e+06	2.75053e+06	2.76136e+06	2.79595e+06	3.04667e+06	3.63418e+06	4.41347e+06	4.27929e+06	4.48789e+06	16.5016
A0A6I8T916	Aedes aegypti	S-(hydroxymethyl)glutathione dehydrogenase	15	0.35279	1.53536e+07	1.65694e+07	1.47569e+07	2.22234e+07	1.84413e+07	1.45809e+07	1.46762e+07	1.39449e+07	1.47569e+07	16.4982
A0A6I8T7B4	Aedes aegypti	Heterogeneous nuclear ribonucleoprotein r	25	0.31797	1.08207e+07	1.21718e+07	1.08207e+07	1.13787e+07	1.08207e+07	1.22665e+07	9.76365e+06	9.28633e+06	1.08104e+07	16.496
Q16WY5	Aedes aegypti	Dynamin-1-like protein	22	0.26621	9.32127e+06	8.70203e+06	8.81006e+06	1.00678e+07	8.80889e+06	8.81006e+06	8.28944e+06	8.70304e+06	9.92022e+06	16.4892
Q17P45	Aedes aegypti	Leucine zipper-EF-hand-containing transmembrane protein 1	13	0.19087	2.66592e+06	2.66965e+06	3.08261e+06	2.73777e+06	3.42681e+06	3.61804e+06	3.08261e+06	3.08261e+06	3.56734e+06	16.4891
A0A6I8TFT2	Aedes aegypti	Fascin	14	0.23238	2.84609e+06	3.85193e+06	5.4986e+06	4.98881e+06	4.34795e+06	3.43216e+06	4.01934e+06	3.99086e+06	4.60371e+06	16.4883
A0A6I8TF25	Aedes aegypti	Ubiquitin thioesterase	11	0.42553	1.27052e+07	1.24969e+07	6.09255e+06	1.03092e+07	9.38018e+06	1.04626e+07	7.15661e+06	7.09752e+06	7.19502e+06	16.4773
A0A6I8TIN4	Aedes aegypti	Uncharacterized protein	8	0.09794	3.87963e+06	5.01157e+06	2.26574e+06	5.67295e+06	3.87963e+06	4.27115e+06	3.65223e+06	3.87743e+06	4.45766e+06	16.4751
A0A1S4FW12	Aedes aegypti	Uncharacterized protein	47	0.39891	1.23501e+07	1.00923e+07	1.23501e+07	8.21443e+06	1.21372e+07	9.22799e+06	1.36306e+07	1.49244e+07	1.45766e+07	16.4665
Q16IG9	Aedes aegypti	Eukaryotic translation initiation factor 2 subunit 1	36	0.46154	26023750	2.85886e+07	26023750	2.67166e+07	2.33805e+07	2.75392e+07	26023750	2.52357e+07	26023750	16.4651
Q175F8	Aedes aegypti	Putative oxidoreductase GLYR1 homolog	3	0.32558			505807				526885	485571		16.4618
A0A6I8TR57	Aedes aegypti	Nicotinate phosphoribosyltransferase	4	0.15223	4.72529e+06	5.86151e+06	4.58739e+06	4.67737e+06	5.00694e+06	4.58739e+06	3.39841e+06	4.30419e+06	4.58739e+06	16.4604
Q1HQK0	Aedes aegypti	Adenylate kinase	23	0.44398	6.57942e+06	6.95842e+06	6.95842e+06	7.96727e+06	7.35787e+06	7.95081e+06	5.89824e+06	5.84458e+06	6.28779e+06	16.459
A0A1S4FE53	Aedes aegypti	Calcium-transporting ATPase	38	0.34134	6.69975e+06	8.00785e+06	5.77702e+06	1.18277e+07	9.67024e+06	7.88422e+06	1.05452e+07	1.17359e+07	9.67024e+06	16.4582
Q17PR3	Aedes aegypti	Heat shock protein 83	19	0.26458	4.50711e+06	4.44033e+06	3.51063e+06	5.74531e+06	4.22287e+06	4.83993e+06	4.34175e+06	4.42967e+06	4.66606e+06	16.4579
Q1HRR8	Aedes aegypti	40S ribosomal protein S19	33	0.80769	6.23627e+07	7.10132e+07	6.23627e+07	6.23627e+07	6.4712e+07	6.23627e+07	5.53356e+07	6.28957e+07	6.23627e+07	16.451
Q16HN8	Aedes aegypti	tRNA (cytosine(34)-C(5))-methyltransferase	10	0.17021	2.98649e+06	3.22008e+06	2.83492e+06	3.4648e+06	3.14989e+06	2.76446e+06	1.90247e+06	1.87235e+06	1.75466e+06	16.4422
A0A6I8U1R4	Aedes aegypti	BCL2-associated athanogene 6	8	0.07753	8.10315e+06	9.47785e+06	5.70347e+06	8.58181e+06	7.06409e+06	9.7374e+06	4.28067e+06	6.36004e+06	2.63893e+06	16.4415
A0A6I8TZU3	Aedes aegypti	Uncharacterized protein	23	0.13872	2.44156e+06	3.06263e+06	1.46109e+06	3.06263e+06	3.29975e+06	3.2178e+06	3.31991e+06	3.0096e+06	3.08332e+06	16.4392
Q17DV3	Aedes aegypti	Serine/threonine-protein phosphatase	7	0.33225	5.50154e+06	5.3584e+06	4.11866e+06	5.10811e+06	5.00635e+06	5.10977e+06	5.00117e+06	5.00635e+06	4.73832e+06	16.4376
A0A6I8U6X6	Aedes aegypti	Histone domain-containing protein	2	0.24793				779575						16.4374
A0A6I8TFG8	Aedes aegypti	Collagen IV NC1 domain-containing protein	34	0.16842	6.64896e+06	6.20005e+06	6.32242e+06	7.33266e+06	7.45354e+06	6.68203e+06	7.78092e+06	7.62715e+06	8.79015e+06	16.4352
A0A6I8T2V9	Aedes aegypti	Secretory carrier-associated membrane protein	8	0.18994	3.01785e+06	2.41819e+06	1.95818e+06	4.06714e+06	3.38544e+06	2.88894e+06	2.78442e+06	3.28744e+06	1.67346e+06	16.4317
Q17E26	Aedes aegypti	AAEL003949-PA	11	0.18182	1.47043e+06	1.5471e+06	1.21119e+06	2.39494e+06	1.58163e+06	1.86183e+06	2.0285e+06	1.72734e+06	1.72734e+06	16.4309
A0A6I8U908	Aedes aegypti	Acetyl-CoA carboxylase	42	0.19624	8.24347e+06	9.15502e+06	5.23408e+06	8.11939e+06	7.0216e+06	7.0216e+06	6.86439e+06	6.63342e+06	7.10328e+06	16.4284
Q17FM1	Aedes aegypti	AAEL003383-PA	3	0.35638	1.54324e+07	1.71741e+07	1.68093e+07	1.87499e+07	1.6311e+07	1.55047e+07	1.59413e+07	1.68093e+07	1.50868e+07	16.4247
A0A6I8TCV4	Aedes aegypti	Mitochondrial solute carrier	45	0.48415	8.92286e+06	1.23235e+07	6.64255e+06	1.27913e+07	1.13427e+07	1.22064e+07	1.19857e+07	1.28276e+07	1.44453e+07	16.4216
Q16KL0	Aedes aegypti	26S proteasome regulatory subunit 7	27	0.54608	1.2005e+07	1.41041e+07	1.19884e+07	1.37624e+07	1.12684e+07	1.45775e+07	1.14436e+07	1.01912e+07	1.20442e+07	16.421
A0A6I8TT39	Aedes aegypti	Nuclear pore protein	10	0.17633	2.39407e+06	3.29488e+06	1.13243e+06	3.06695e+06	3.61701e+06	3.3387e+06	3.18717e+06	3.16231e+06	3.07471e+06	16.4205
Q17ML5	Aedes aegypti	DNA replication licensing factor MCM7	18	0.23152	3.54691e+06	3.82115e+06	2.16044e+06	4.27646e+06	3.39196e+06	4.10985e+06	3.36771e+06	2.9071e+06	3.12149e+06	16.4139
A0A1S4FDN6	Aedes aegypti	Leucyl-tRNA synthetase	12	0.09729	5.85825e+06	7.47937e+06	3.87436e+06	6.04581e+06	5.90986e+06	5.9378e+06	5.32455e+06	4.35519e+06	5.85825e+06	16.4135
Q16WZ0	Aedes aegypti	Actin-related protein 2/3 complex subunit 4	16	0.4881	9.12949e+06	9.90307e+06	4.70671e+06	1.62849e+07	8.29321e+06	9.12949e+06	7.70649e+06	7.35341e+06	8.90458e+06	16.4123
Q16GZ2	Aedes aegypti	AAEL014212-PA	14	0.10417	3.38836e+06	3.3678e+06	2.15075e+06	2.75385e+06	4.04261e+06	3.86077e+06	3.56617e+06	3.38966e+06	2.42665e+06	16.412
A0A6I8T9W6	Aedes aegypti	Alpha-actinin	15	0.15625	4.5472e+06	5.65344e+06	4.8645e+06	7.40767e+06	5.88034e+06	5.32741e+06	5.32741e+06	4.9307e+06	5.09654e+06	16.405
A0A6I8TCJ2	Aedes aegypti	Ribose-phosphate pyrophosphokinase 1,2	12	0.39362	2.0649e+06	2.82355e+06	2.43791e+06		2.37784e+06	3.12163e+06	2.46089e+06	2.46089e+06	6.30491e+06	16.3962
A0A6I8U977	Aedes aegypti	Uncharacterized protein	10	0.0711	1.70137e+07	1.62571e+07	1.00997e+07	1.81297e+07	1.59407e+07	1.93017e+07	1.20934e+07	1.20496e+07	1.0086e+07	16.3924
A0A6I8TW06	Aedes aegypti	Microtubule-associated protein Jupiter	6	0.40636	2.01824e+07	1.4444e+07	1.64508e+07	1.22311e+07	1.76565e+07	1.21778e+07	1.64508e+07	1.49955e+07	2.01834e+07	16.3909
A0A6I8TDH3	Aedes aegypti	Long-chain-fatty-acid coa ligase	28	0.32308	4.18615e+06	3.57724e+06	4.41052e+06	3.13793e+06	4.46661e+06	4.44633e+06	5.16978e+06	5.29077e+06	4.46661e+06	16.3897
A0A1S4F0Z9	Aedes aegypti	Uncharacterized protein	10	0.0625	4.50078e+06	3.51498e+06	4.50078e+06	5.41718e+06	4.81456e+06	3.83271e+06	5.03413e+06	4.50078e+06	4.8654e+06	16.387
A0A1S4FNB2	Aedes aegypti	Xaa-pro aminopeptidase	15	0.21591	1.393e+06	1.86361e+06	1.80396e+06	1.82224e+06	1.84187e+06	1.82224e+06	1.84655e+06	1.92105e+06	2.06897e+06	16.3869
A0A6I8TGD2	Aedes aegypti	cGMP-dependent protein kinase	7	0.06723		2.78838e+06	2.05717e+06		2.05717e+06	1.7794e+06	2.05717e+06	2.38107e+06	1.98517e+06	16.3836
J9EAN1	Aedes aegypti	AAEL017421-PA	34	0.49402	9.15772e+06	5.88089e+06	9.93591e+06	9.88776e+06	9.23391e+06	1.15587e+07	1.08391e+07	9.93591e+06	9.93591e+06	16.38
Q1HQW9	Aedes aegypti	AAEL010340-PA	16	0.33898	1.58416e+07	1.7752e+07	1.7752e+07	1.7752e+07	1.77533e+07	1.6851e+07	1.77289e+07	1.88547e+07	1.8891e+07	16.3794
Q16LJ4	Aedes aegypti	Deoxyuridine 5'-triphosphate nucleotidohydrolase	10	0.51701	1.20478e+07	1.42972e+07	1.64474e+07	1.27613e+07	1.24871e+07	1.19184e+07	1.18524e+07	9.23831e+06	1.10217e+07	16.3784
Q16VW9	Aedes aegypti	Coiled-coil domain-containing protein 22 homolog	3	0.06282	294741	321182		354678	305317		317241	285264		16.3776
Q17FA3	Aedes aegypti	Peptidyl-prolyl cis-trans isomerase	4	0.25543	4.0719e+06	2.34855e+06	3.46807e+06	2.38751e+06	2.87803e+06	3.81435e+06	2.36261e+06	2.89093e+06	3.228e+06	16.3736
Q16PN5	Aedes aegypti	Non-specific serine/threonine protein kinase	4	0.09298		1.84134e+06	2.165e+06			2.54555e+06		1.70765e+06		16.3694
Q17D30	Aedes aegypti	Eukaryotic translation initiation factor 3 subunit M	17	0.29275	6.44519e+06	6.44519e+06	7.18749e+06	6.59228e+06	7.24339e+06	7.37758e+06	5.2894e+06	5.88139e+06	5.39524e+06	16.369
Q16YQ5	Aedes aegypti	AP-3 complex subunit delta	8	0.06383	1.59907e+06	1.91139e+06	1.3706e+06	1.94912e+06	1.81952e+06	1.74827e+06	2.02479e+06	1.25567e+06	1.37826e+06	16.3686
Q16FC8	Aedes aegypti	AAEL014821-PA	12	0.42927	4.11942e+06	6.35617e+06	5.41589e+06	7.11649e+06	6.27016e+06	7.53684e+06	6.35617e+06	6.35617e+06	8.80267e+06	16.3683
A0A6I8U2E5	Aedes aegypti	SAP domain-containing protein	25	0.15135	1.36529e+07	1.96669e+07	9.15544e+06	1.70322e+07	1.66746e+07	1.65254e+07	1.16176e+07	1.14616e+07	7.60841e+06	16.3639
Q16K94	Aedes aegypti	Dolichyl-diphosphooligosaccharide--protein glycosyltransferase subunit 1	24	0.42232	7.04569e+06	3.69612e+06	5.83557e+06	4.59801e+06	6.24748e+06	7.04569e+06	8.45961e+06	8.18589e+06	7.04569e+06	16.3623
A0A1S4FXE3	Aedes aegypti	CCT-theta	41	0.58059	1.71926e+07	1.79806e+07	1.61634e+07	1.69025e+07	1.59719e+07	1.61634e+07	1.28667e+07	1.20979e+07	1.44601e+07	16.3601
Q17E09	Aedes aegypti	AAEL003995-PA	8	0.1813	813941	603044	1.19982e+06		1.91149e+06	835500	1.65661e+06	1.33075e+06	1.40009e+06	16.3599
A0A6I8TQV2	Aedes aegypti	Endoplasmic reticulum resident protein (ERp44), putative	21	0.30751	5.01239e+06	3.26182e+06	5.84612e+06	2.84838e+06	5.4587e+06	5.05966e+06	4.79088e+06	5.05966e+06	6.18134e+06	16.3585
Q17BZ1	Aedes aegypti	Methionine aminopeptidase 2	27	0.42485	1.35075e+07	1.28599e+07	1.35075e+07	1.59887e+07	1.35075e+07	1.11315e+07	9.60426e+06	8.76177e+06	1.4797e+07	16.3562
Q173N8	Aedes aegypti	AAEL007042-PC	31	0.25175	1.7335e+07	1.53496e+07	2.81629e+07	1.87547e+07	1.41646e+07	1.10689e+07	1.63484e+07	1.63484e+07	1.63484e+07	16.3559
A0A6I8TN94	Aedes aegypti	Adenylyl cyclase-associated protein	9	0.14349	5.7012e+06	9.45876e+06	9.22103e+06	8.55978e+06	8.18549e+06	8.76334e+06	9.22103e+06	8.60269e+06	9.45921e+06	16.3521
Q0IFR2	Aedes aegypti	AAEL004195-PA	23	0.28788	6.02425e+06	6.16641e+06	4.51647e+06	6.37584e+06	5.93481e+06	6.56888e+06	7.10942e+06	6.14581e+06	8.15123e+06	16.3518
A0A6I8T7J4	Aedes aegypti	Rab-GAP TBC domain-containing protein	3	0.0829		862890		660923		861516	506903	489758		16.3504
A0A0N8ERY3	Aedes aegypti	Protein unc-45 homolog B	12	0.13158	4.86077e+06	5.42404e+06	4.66737e+06	4.33709e+06	4.7974e+06	5.33267e+06	4.24986e+06	4.01377e+06	3.83709e+06	16.3473
Q16NZ4	Aedes aegypti	Poly [ADP-ribose] polymerase	23	0.21121	4.70659e+06	4.7129e+06	5.26894e+06		5.26894e+06	6.24216e+06	5.38084e+06	5.26894e+06	3.38248e+06	16.3456
Q16Y63	Aedes aegypti	AAEL008658-PA	38	0.37864	1.97247e+07	1.9082e+07	1.83006e+07	2.03244e+07	1.50934e+07	1.96901e+07	1.23787e+07	1.45865e+07	1.7198e+07	16.3421
A0A6I8TLC6	Aedes aegypti	Rap55	19	0.31115	5.42045e+06	5.26587e+06	6.42444e+06	5.02301e+06	5.07549e+06	5.07774e+06	3.20032e+06	4.87147e+06	5.28087e+06	16.3418
A0A1S4EXB5	Aedes aegypti	Uncharacterized protein	8	0.13997	2.82371e+06	2.36159e+06	2.14467e+06	3.74738e+06	2.66084e+06	3.08969e+06	2.52192e+06	2.82371e+06	2.36894e+06	16.341
A0A6I8U278	Aedes aegypti	Uncharacterized protein	52	0.21872	8.0432e+06	9.90271e+06	1.02883e+07	8.89713e+06	8.59649e+06	9.51077e+06	7.95603e+06	8.89713e+06	8.89713e+06	16.3404
Q16P82	Aedes aegypti	Succinate--CoA ligase [ADP-forming] subunit beta, mitochondrial	34	0.49889	2.06736e+07	2.23892e+07	1.96864e+07	23646091	2.15342e+07	2.46954e+07	2.11595e+07	2.24435e+07	2.31902e+07	16.3389
A0A6I8TJF8	Aedes aegypti	GTP-binding protein alpha subunit, gna	6	0.19547		781992	430079	1.11207e+06	956912	1.09846e+06	955260	1.07473e+06	667999	16.3348
Q17CI5	Aedes aegypti	Coatomer subunit beta	28	0.2249	2.00247e+07	2.00247e+07	1.87069e+07	2.09786e+07	1.8142e+07	2.00247e+07	2.07498e+07	1.89809e+07	2.00247e+07	16.3336
Q16HL9	Aedes aegypti	AAEL013982-PA	24	0.50606	1.33457e+07	1.50019e+07	1.50019e+07	1.45955e+07	1.59092e+07	1.5011e+07	1.50019e+07	1.56822e+07	1.31835e+07	16.333
Q1HQR4	Aedes aegypti	AAEL009317-PA	23	0.71628	1.63663e+07	1.61061e+07	1.16616e+07	1.52492e+07	1.50341e+07	1.63322e+07	1.69472e+07	1.65154e+07	1.5144e+07	16.3305
Q16PF7	Aedes aegypti	40S ribosomal protein S15	8	0.33557	1.43773e+07	1.01743e+07	2.2253e+07	1.50224e+07	2.34749e+07	1.57887e+07	2.25804e+07	2.42446e+07	3.33634e+07	16.3265
A0A1S4FH11	Aedes aegypti	Helicase	8	0.08436	3.7332e+06	4.77753e+06	3.3679e+06	4.68122e+06	3.95804e+06	4.84443e+06	4.11647e+06	2.8412e+06	2.98382e+06	16.3265
Q1HRG9	Aedes aegypti	NSFL1 cofactor p47	10	0.33077	1.11212e+07	1.41294e+07	1.0538e+07	1.01668e+07	9.54882e+06	1.04034e+07	9.24664e+06	8.53738e+06	1.06115e+07	16.3235
Q16UH5	Aedes aegypti	Proteasome subunit alpha type	24	0.57317	2.66662e+07	3.52524e+07	5.8703e+07	3.52217e+07	3.14136e+07	4.13215e+07	2.87307e+07	2.17134e+07	3.14136e+07	16.3211
Q0IF00	Aedes aegypti	Nucleolar protein 10	11	0.75	8.62715e+06	6.10467e+06	1.15799e+07	5.74835e+06	9.31183e+06	9.58791e+06	1.12575e+07	9.58791e+06	1.12083e+07	16.3167
A0A6I8TQ53	Aedes aegypti	Moesin/ezrin/radixin homolog 1	29	0.17415	6.53581e+06	4.14304e+06	6.50972e+06	6.50972e+06	5.07247e+06	7.1304e+06	6.35099e+06	6.43088e+06	7.82262e+06	16.316
J9HZW5	Aedes aegypti	Transmembrane 9 superfamily member	9	0.12613	3.49435e+06	3.61542e+06	3.46852e+06	3.61542e+06	5.37511e+06	3.82904e+06	3.61542e+06	2.95597e+06	4.40554e+06	16.3156
Q16UI5	Aedes aegypti	AAEL009882-PA	7	0.24009	2.81083e+06	2.94719e+06	2.81083e+06	3.06756e+06	2.68103e+06	2.93407e+06	2.84323e+06	1.7944e+06	2.80201e+06	16.3111
Q17MH7	Aedes aegypti	AAEL001041-PA	2	0.21765			666096		423387			846047		16.3055
Q177J8	Aedes aegypti	Eukaryotic translation initiation factor 3 subunit K	9	0.34842	1.06502e+07	7.94173e+06	8.09809e+06	1.02708e+07	8.36634e+06	1.13466e+07	7.85055e+06	7.65736e+06	7.70933e+06	16.3022
A0A6I8TWP8	Aedes aegypti	Protein O-GlcNAc transferase	6	0.08616	1.81348e+06	1.67214e+06	1.21788e+06	1.54713e+06	1.47135e+06	1.85485e+06	1.19735e+06	1.02461e+06	1.13514e+06	16.3018
Q16TS8	Aedes aegypti	Component of oligomeric Golgi complex 4	3	0.05111	1.2402e+06	1.54134e+06	597363	1.72244e+06	1.33641e+06	1.56855e+06	1.04836e+06	992161	1.32896e+06	16.3011
Q16YK8	Aedes aegypti	Component 3 of promoter of RISC	37	0.62393	2.06614e+07	2.25099e+07	1.46607e+07	2.15309e+07	1.84524e+07	2.03654e+07	1.85605e+07	2.03654e+07	2.09729e+07	16.2954
A0A6I8T5M0	Aedes aegypti	Glutamine amidotransferase	40	0.41261	9.487e+06	9.487e+06	9.33369e+06	1.34159e+07	9.487e+06	9.99673e+06	9.44615e+06	9.14507e+06	9.487e+06	16.2934
A0A6I8T605	Aedes aegypti	Cytochrome P450	21	0.36207	6.60061e+06	6.74331e+06	4.6623e+06	6.81564e+06	6.21313e+06	6.61567e+06	7.97503e+06	8.86766e+06	8.89775e+06	16.2911
A0A1S4FUM8	Aedes aegypti	DNA replication licensing factor MCM3	20	0.27785	5.96773e+06	5.59063e+06	5.59063e+06	6.59212e+06	5.42011e+06	6.11345e+06	4.07475e+06	3.18299e+06	4.16226e+06	16.2887
Q17M81	Aedes aegypti	AAEL001109-PA	6	0.32192	2.78904e+06	3.50104e+06	3.78297e+06	2.15939e+06	3.48761e+06	2.62254e+06	3.12943e+06	3.54437e+06	4.08188e+06	16.2885
A0A6I8T7Q6	Aedes aegypti	Fatty acid desaturase, putative	12	0.19241	4.50075e+06	6.36443e+06	3.34326e+06	7.08335e+06	5.18486e+06	5.02127e+06	7.80347e+06	7.62904e+06	6.55325e+06	16.2834
Q16U43	Aedes aegypti	AAEL010037-PA	18	0.32442	1.21072e+07	1.47541e+07	1.13234e+07	1.24618e+07	1.57413e+07	1.48625e+07	1.45427e+07	1.34026e+07	1.54167e+07	16.2817
A0A1S4F5T3	Aedes aegypti	Dynamin-like 120 kDa protein, form S1	16	0.15619	2.05793e+06	3.22687e+06	3.54019e+06	1.48061e+06	2.83075e+06	3.11954e+06	3.11954e+06	3.13921e+06	2.91403e+06	16.2814
A0A1S4EVV7	Aedes aegypti	Isocitrate dehydrogenase [NAD] subunit, mitochondrial	20	0.35606	8.97823e+06	1.14232e+07	1.61803e+07	4.72184e+06	1.1493e+07	1.17441e+07	1.38115e+07	1.5166e+07	1.39666e+07	16.2808
Q170W6	Aedes aegypti	AAEL007778-PA	10	0.16696	1.09398e+07	1.36233e+07	1.03465e+07	1.15671e+07	1.31877e+07	1.32415e+07	7.6318e+06	9.12949e+06	6.41377e+06	16.2801
A0A6I8TGI7	Aedes aegypti	Myosin regulatory light chain 2 smooth muscle	12	0.45673	1.3814e+07	1.57556e+07	1.3444e+07	1.33934e+07	1.50624e+07	1.38142e+07	9.99083e+06	8.92618e+06	4.76869e+06	16.2791
Q17AX3	Aedes aegypti	39S ribosomal protein L11, mitochondrial	6	0.36735	860732	962680	1.07089e+06	1.06488e+06	949965	967565		874206		16.275
Q16Q99	Aedes aegypti	AAEL011355-PA	8	0.13355	1.41662e+07	1.68589e+07	1.3402e+07	1.43802e+07	1.57243e+07	1.80305e+07	1.4093e+07	1.44097e+07	1.3131e+07	16.2736
Q174Q1	Aedes aegypti	Glutathione transferase	22	0.24832	1.7301e+07	1.42284e+07	9.59507e+06	2.53584e+07	1.98091e+07	1.70316e+07	2.02412e+07	2.13086e+07	2.01691e+07	16.2718
A0A6I8TWT1	Aedes aegypti	SAP domain-containing protein	16	0.32093	7.52852e+06	5.34934e+06	7.75741e+06	8.86517e+06	7.52852e+06	5.69851e+06	7.52852e+06	7.78932e+06	6.17123e+06	16.2703
Q1HRI3	Aedes aegypti	AAEL008692-PA	9	0.51111	8.59118e+06	8.34983e+06	2.10963e+07	1.78331e+07	8.57674e+06	1.14906e+07	9.24533e+06	2.06013e+07	2.08004e+07	16.2603
Q16M80	Aedes aegypti	Glucosidase 2 subunit beta	20	0.25181	5.9292e+06	8.38495e+06	7.78961e+06	9.3454e+06	8.48862e+06	7.78961e+06	7.34305e+06	7.78961e+06	7.78961e+06	16.2565
Q17JV8	Aedes aegypti	Arp2/3 complex 34 kDa subunit	12	0.28947	3.12756e+06	4.56279e+06	3.18275e+06	4.59891e+06	3.97263e+06	4.62451e+06	3.8729e+06	3.89967e+06	3.7244e+06	16.2549
Q16KI2	Aedes aegypti	Nuclear pore complex protein Nup85	3	0.05814	1.94753e+06	2.56974e+06	8.16543e+06	2.52115e+06	2.53268e+06	2.41953e+06	2.4024e+06	2.63494e+06		16.2517
A0A6I8TVF4	Aedes aegypti	AMP deaminase	6	0.12576	7.81048e+06	6.74554e+06	4.70843e+06	7.6561e+06	6.25943e+06	6.7078e+06	5.57992e+06	4.98557e+06	6.23058e+06	16.2495
Q1HQT8	Aedes aegypti	AAEL007549-PA	10	0.18009	7.59492e+06	6.3825e+06	1.74279e+07		6.97826e+06	5.31974e+06	1.05516e+07	8.48841e+06	6.75781e+06	16.2472
Q16XK3	Aedes aegypti	ATP synthase subunit gamma	19	0.51852	6.44596e+06	8.46831e+06	6.74288e+06	6.11277e+06	7.63154e+06	5.95373e+06	8.46831e+06	9.16504e+06	9.79314e+06	16.247
A0A1S4FK97	Aedes aegypti	Exportin-2	25	0.27675	1.17202e+07	1.45854e+07	9.08442e+06	1.27134e+07	1.01613e+07	1.18508e+07	9.28318e+06	8.34807e+06	9.05509e+06	16.2445
Q16ZL1	Aedes aegypti	AAEL008164-PA	7	0.20661		1.70085e+06	2.8115e+06		2.10951e+06	2.36958e+06	1.63425e+06	1.72712e+06	1.56282e+06	16.2429
Q1HR62	Aedes aegypti	60S ribosomal protein L18	28	0.56614	4.90619e+07	4.90619e+07	3.63715e+07	3.99017e+07	4.90619e+07	6.04958e+07	4.53008e+07	4.90619e+07	5.52987e+07	16.2418
A0A6I8TLS5	Aedes aegypti	Glutathione peroxidase	25	0.66667	3.79596e+07	2.9977e+07	6.02675e+07	2.25432e+07	4.06718e+07	2.25671e+07	4.89943e+07	4.89159e+07	7.87421e+07	16.2387
Q1HRS6	Aedes aegypti	40S ribosomal protein S4	52	0.81298	4.01362e+07	35839438	3.90583e+07	3.90583e+07	3.9045e+07	3.90583e+07	3.90583e+07	3.90583e+07	4.0726e+07	16.2383
Q16WA1	Aedes aegypti	GTP-binding nuclear protein	25	0.70561	1.2441e+07	1.00181e+07	2.25919e+07	1.20549e+07	1.32111e+07	8.96607e+06	1.12792e+07	1.2441e+07	1.37232e+07	16.2245
A0A6I8TTR1	Aedes aegypti	S-adenosylmethionine synthase	8	0.23762	6.27091e+06	3.10487e+06	3.10487e+06	2.62202e+06	3.65051e+06	3.88099e+06	2.67271e+06	2.52925e+06	2.45301e+06	16.22
A0A1S4G065	Aedes aegypti	Paraplegin	7	0.10313		1.28294e+06	1.08018e+06	1.54445e+06		1.18747e+06	1.00061e+06	1.45948e+06	1.7881e+06	16.2136
Q16MK2	Aedes aegypti	Eukaryotic translation initiation factor 3 subunit J	6	0.26141	1.46362e+07	9.03051e+06	2.40885e+07	8.31033e+06	9.92265e+06	9.92265e+06		6.29811e+06	7.55997e+06	16.2034
A0A1S4G385	Aedes aegypti	26S proteasome non-ATPase regulatory subunit 13	9	0.18635	9.26111e+06	8.97993e+06	8.40432e+06		7.92438e+06	7.36008e+06	8.92503e+06	8.30307e+06	7.51307e+06	16.1979
Q17B68	Aedes aegypti	Electron transfer flavoprotein subunit beta	29	0.68571	2.63672e+07	1.99214e+07	3.27049e+07	2.53503e+07	2.98507e+07	2.35833e+07	2.85823e+07	2.97156e+07	3.07515e+07	16.1956
A0A6I8UA10	Aedes aegypti	Caspar	10	0.15689	5.58378e+06	6.86537e+06	4.93798e+06	5.83601e+06	5.57743e+06	6.11811e+06	3.85901e+06	3.62547e+06	3.6473e+06	16.19
Q1HQQ9	Aedes aegypti	AAEL009201-PA	3	0.37079						594049		594049		16.1784
A0A6I8TSY4	Aedes aegypti	NADPH--cytochrome P450 reductase	10	0.18409	6.37061e+06	6.51662e+06	3.79344e+06	5.53991e+06	5.77942e+06	7.10495e+06	5.97737e+06	6.84138e+06	5.90833e+06	16.1758
Q173N6	Aedes aegypti	Proteasome subunit beta	9	0.42222	4.83816e+06		7.1731e+06	3.58671e+06	5.81463e+06	3.94571e+06	4.60402e+06	4.80729e+06	6.33308e+06	16.1758
Q16SW8	Aedes aegypti	AAEL010467-PA	23	0.33333	2.20231e+07	1.29707e+07	2.57544e+07	1.11657e+07	2.16132e+07	1.73073e+07	2.09641e+07	2.21039e+07	2.78168e+07	16.1756
A0A6I8U4Z7	Aedes aegypti	Uncharacterized protein	18	0.14274	4.09282e+06	4.29771e+06	4.78652e+06	5.48273e+06	3.71632e+06	4.36384e+06	3.71108e+06	4.29771e+06	3.65164e+06	16.1698
A0A1S4EYZ4	Aedes aegypti	Vesicle associated protein, putative	9	0.07459	2.72482e+06	2.27419e+06	3.6505e+06	2.74547e+06	2.12736e+06	2.57528e+06	2.9223e+06	2.61652e+06	2.83456e+06	16.1673
Q1HQM7	Aedes aegypti	AAEL002350-PA (Fragment)	15	0.28571	1.39018e+07	6.23156e+06	1.33962e+06	9.05193e+06	6.85937e+06	9.71845e+06	8.75501e+06	9.35891e+06	1.00704e+07	16.1673
A0A6I8TZG5	Aedes aegypti	GYF domain-containing protein	3	0.08333	2.85304e+06	3.32201e+06	2.85735e+06	2.87489e+06	3.01819e+06	2.90107e+06	2.02171e+06	2.84191e+06	2.03192e+06	16.1522
Q17B09	Aedes aegypti	AAEL005127-PA	13	0.75735	7.8197e+06	6.05654e+06	1.08149e+07	9.95534e+06	7.80768e+06	7.41129e+06	7.05512e+06	6.92909e+06	6.66968e+06	16.1474
Q174U3	Aedes aegypti	60S ribosomal protein L18a	27	0.65537	5.11112e+07	5.46086e+07	3.81668e+07	4.36649e+07	6.31651e+07	5.11112e+07	4.87993e+07	4.81933e+07	4.68325e+07	16.1416
Q174Z2	Aedes aegypti	AAEL006751-PA	51	0.29173	1.17037e+07	1.51535e+07	1.37184e+07	1.37184e+07	1.46949e+07	1.0901e+07	1.35083e+07	1.37184e+07	1.37184e+07	16.1406
A0A1S4F7I3	Aedes aegypti	Fuse-binding protein-interacting repressor siahbp1	9	0.17411	5.82948e+06	5.95174e+06	5.76929e+06	6.16329e+06	5.96354e+06	5.83079e+06	5.68456e+06	5.37592e+06	5.9336e+06	15.6952
Q16MP9	Aedes aegypti	AAEL012227-PA	10	0.42128		7.98602e+06	6.72219e+06		5.96171e+06	7.57969e+06	4.22556e+06	3.48226e+06	3.75141e+06	15.6192
A0A1S4FBU7	Aedes aegypti	Programmed cell death protein 4	13	0.25786	6.6463e+06	8.72826e+06	3.70972e+06	1.05273e+07	6.32144e+06	8.57792e+06	5.05248e+06	6.42453e+06	4.42891e+06	15.5663
A0A1S4F3P7	Aedes aegypti	Clathrin coat associated protein ap-50	12	0.15525	1.2354e+07	1.63396e+07	6.82733e+06	1.4753e+07	1.4672e+07	1.28637e+07	1.12216e+07	1.11259e+07	1.26653e+07	15.5636
Q0IEK2	Aedes aegypti	40S ribosomal protein S30	10	0.19697	2.17362e+07	2.00473e+07	1.88632e+07	2.27382e+07	1.70233e+07	2.67909e+07	1.58391e+07	1.59444e+07	1.30676e+07	15.5466
A0A6I8T5U6	Aedes aegypti	Disulfide oxidoreductase	13	0.19968		1.33848e+06	1.39908e+06	1.67045e+06	1.49528e+06		1.49528e+06	1.49528e+06	1.37021e+06	15.5369
A0A1S4FXZ8	Aedes aegypti	Aminopeptidase	16	0.16009	6.35029e+06	7.83636e+06	5.39376e+06	6.86782e+06	7.24289e+06	6.96154e+06	4.58672e+06	5.52895e+06	6.71642e+06	15.5365
Q17F78	Aedes aegypti	AAEL003497-PA	30	0.3814	1.70788e+07	1.83211e+07	1.73071e+07	2.30687e+07	2.81967e+07	1.81289e+07	2.19271e+07	2.53194e+07	2.41717e+07	15.5228
Q963B4	Aedes aegypti	Thioredoxin	18	0.83962	4.80534e+07	2.98027e+07	6.68057e+07	4.41592e+07	4.07141e+07	2.46416e+07	4.84739e+07	4.80534e+07	4.80534e+07	15.5152
Q16KA9	Aedes aegypti	Ubiquitin carboxyl-terminal hydrolase	13	0.45175	7.68901e+06	4.9468e+06	8.40679e+06		4.9785e+06		8.09791e+06	8.06406e+06	1.16175e+07	15.5139
Q177P1	Aedes aegypti	AAEL006087-PA	14	0.17778	7.74844e+06	9.94536e+06	5.95616e+06	1.12429e+07	9.61379e+06	7.29374e+06	7.22697e+06	6.38127e+06	6.21152e+06	15.5133
A0A6I8U913	Aedes aegypti	Isocitrate dehydrogenase [NADP]	14	0.39503	7.31844e+06	7.73887e+06	1.17618e+07	7.71506e+06	7.49761e+06	6.68836e+06	9.05005e+06	9.99558e+06	1.18106e+07	15.5114
A0A6I8T3V2	Aedes aegypti	Uncharacterized protein	17	0.09415	3.154e+06	2.92487e+06	1.20115e+06	2.95741e+06	4.19552e+06	2.90087e+06	3.19648e+06	2.28709e+06	2.92487e+06	15.5097
Q16UJ3	Aedes aegypti	26S protease (S4) regulatory subunit, putative	34	0.367	1.12702e+07	1.34185e+07	9.86874e+06	1.49303e+07	1.34159e+07	1.37271e+07	1.34159e+07	1.40811e+07	1.46767e+07	15.5022
Q1HQQ6	Aedes aegypti	AAEL006836-PA	3	0.20426		1.21737e+06	6.79434e+06				3.07837e+06	3.60898e+06	6.16184e+06	15.4995
A0A6I8TJP6	Aedes aegypti	Importin N-terminal domain-containing protein	6	0.06108	657785	659798	447946	904517	653296	608214	630352	616948	526648	15.4927
A0A1S4F613	Aedes aegypti	Nuclear pore complex protein	7	0.082	3.3924e+06	5.02475e+06	3.58059e+06	5.25172e+06	3.4513e+06	2.91417e+06	4.67669e+06	2.96732e+06	3.77556e+06	15.4919
Q16IW1	Aedes aegypti	AAEL013528-PA	12	0.29741	1.23768e+07	1.39227e+07	1.39582e+07	3.68882e+07	1.51385e+07	1.34108e+07	1.85395e+07	2.16375e+07	2.16183e+07	15.4897
Q174T8	Aedes aegypti	AAEL006794-PA	52	0.30217	1.62962e+07	1.49238e+07	1.32329e+07	1.62962e+07	1.62962e+07	1.4523e+07	1.53075e+07	1.6547e+07	1.62962e+07	15.4888
A0A6I8U2F4	Aedes aegypti	Uncharacterized protein	21	0.1752	6.60817e+06	7.28615e+06	6.10531e+06	7.10854e+06	6.05112e+06	6.15999e+06	5.67979e+06	5.83246e+06	6.63933e+06	15.4849
Q16FL6	Aedes aegypti	Eukaryotic translation initiation factor 3 subunit L	23	0.25698	1.4011e+07	1.14151e+07	7.15914e+06	1.49437e+07	1.08188e+07	1.4599e+07	7.53283e+06	9.14006e+06	1.08188e+07	15.4766
A0A1S4FYT3	Aedes aegypti	Proteasome subunit beta	8	0.25887	1.55408e+07	1.77302e+07	1.55408e+07	2.52132e+07	2.0065e+07	1.67302e+07	1.27554e+07	1.25702e+07	1.40237e+07	15.4757
Q17NU1	Aedes aegypti	AAEL000574-PB	15	0.15198	3.17243e+06	2.23498e+06	2.301e+06	3.17243e+06	3.71509e+06	3.18532e+06	3.17243e+06	3.85726e+06	3.40618e+06	15.4699
A0A6I8TMN8	Aedes aegypti	Choline-phosphate cytidylyltransferase a, b	14	0.19316	7.75758e+06	9.29166e+06	6.9088e+06	7.76865e+06	7.57915e+06	8.24634e+06	6.91432e+06	7.00579e+06	6.55264e+06	15.4664
Q1HRQ2	Aedes aegypti	AAEL013069-PA	18	0.48232	3.06783e+07	3.18532e+07	4.81575e+07	3.62931e+07	3.18532e+07	3.05374e+07	2.68107e+07	3.18532e+07	3.73396e+07	15.4621
J9HGY8	Aedes aegypti	AAEL017030-PA	10	0.37306	2.0337e+07	2.33859e+07	2.14457e+07	2.38685e+07	2.46032e+07	2.2169e+07	2.19475e+07	1.80665e+07	2.15619e+07	15.461
A0A6I8TFI8	Aedes aegypti	Ankyrin 2,3/unc44	8	0.03816	3.89004e+06	4.7656e+06	2.30447e+06	4.16598e+06	4.0394e+06	5.30509e+06	3.21104e+06	3.38666e+06	2.63166e+06	15.4607
Q17JS5	Aedes aegypti	PRA1 family protein	6	0.32447	3.15505e+06	3.61396e+06	3.11874e+06	3.42811e+06	3.95448e+06	4.75235e+06	4.23968e+06	3.68492e+06	2.9638e+06	15.4583
Q535V4	Aedes aegypti	Ribosomal protein S6 kinase	6	0.13455	4.94629e+06	5.09636e+06	4.84261e+06	5.578e+06		4.11772e+06	3.81171e+06	4.2914e+06	4.72438e+06	15.4559
A0A6I8U7S3	Aedes aegypti	Uncharacterized protein	2	0.03901	2.37434e+06	2.00211e+06	1.22495e+06	1.56449e+06	1.67388e+06	1.7549e+06	1.33341e+06	1.40763e+06	1.13738e+06	15.451
A0A6I8U2L9	Aedes aegypti	Coatomer subunit epsilon	15	0.26557	4.61596e+06	4.02094e+06	7.30998e+06	3.83517e+06	4.31151e+06	4.1637e+06	3.71055e+06	3.87944e+06	6.62207e+06	15.4462
Q173V5	Aedes aegypti	AAEL006992-PA	15	0.29459	9.06666e+06	9.83045e+06	5.7389e+06	9.10405e+06	1.02186e+07	9.91632e+06	9.04119e+06	9.84388e+06	9.10405e+06	15.446
Q17PZ8	Aedes aegypti	AAEL000179-PA	12	0.40523	8.04296e+06	8.64153e+06	1.31852e+07	9.30127e+06	7.55046e+06	8.04296e+06	5.57039e+06	6.46943e+06	3.6829e+06	15.4399
A0A6I8TMD6	Aedes aegypti	DRBM domain-containing protein	16	0.18803	1.82909e+07	2.30934e+07	4.66121e+07	2.92286e+07	2.36999e+07	2.99634e+07	3.17391e+07	3.17323e+07	2.21798e+07	15.4389
Q1HR34	Aedes aegypti	60S ribosomal protein L32	2	0.48507	4.02478e+07	2.93209e+07	4.26025e+07	1.41597e+07	3.23033e+07	1.76681e+07	3.46315e+07	3.57761e+07	3.46315e+07	15.4317
Q16VZ4	Aedes aegypti	AAEL009414-PA	10	0.30424	1.21668e+06	1.06725e+06	1.46923e+06	1.49701e+06	1.40899e+06	1.93118e+06	1.15384e+06	1.30526e+06	1.80864e+06	15.4301
A0A6I8T459	Aedes aegypti	Replication factor C subunit 1	6	0.07922	3.67127e+06	4.10443e+06	4.18801e+06	6.23722e+06	3.94105e+06	6.96981e+06	3.4301e+06	3.1643e+06	1.90709e+06	15.4301
A0A6I8T742	Aedes aegypti	Importin 9 (imp9) (ran-binding protein 9)	8	0.08725	3.31261e+06	3.36139e+06	2.42151e+06	3.47389e+06	2.91868e+06	3.01115e+06	2.91868e+06	1.91465e+06	2.70827e+06	15.4283
A0A6I8T9P7	Aedes aegypti	Dynein heavy chain	68	0.15227	5.96527e+06	5.96527e+06	2.52611e+06	6.33428e+06	6.27501e+06	6.06544e+06	5.27642e+06	4.7796e+06	5.96527e+06	15.4277
A0A6I8TBT6	Aedes aegypti	CTP:phosphoethanolamine cytidylyltransferase	6	0.15424	5.93183e+06	6.07819e+06	6.1631e+06	6.5114e+06	6.60575e+06	5.73162e+06	3.98972e+06	3.20399e+06	4.59556e+06	15.4276
J9HT92	Aedes aegypti	AAEL017368-PA	19	0.1912	1.36725e+07	1.75191e+07	1.94952e+07	1.73435e+07	1.37056e+07	1.45287e+07	1.17313e+07	1.14275e+07	1.02553e+07	15.4274
A0A6I8TTE2	Aedes aegypti	Uncharacterized protein	14	0.14085	3.9453e+06	3.82974e+06	3.9453e+06	4.10378e+06	3.87901e+06	3.68949e+06	5.13456e+06	3.96187e+06	3.72892e+06	15.4272
A0A6I8TKL8	Aedes aegypti	Ubiquitin carboxyl-terminal hydrolase 7	24	0.16833	7.91706e+06	7.99228e+06	8.06821e+06	7.99228e+06	8.02916e+06	7.99228e+06	6.81323e+06	8.18195e+06	7.99228e+06	15.4265
Q16V68	Aedes aegypti	U6 snRNA-associated Sm-like protein LSm3	3	0.30693	2.84373e+06	1.93194e+06	3.1349e+06	3.62688e+06	2.49577e+06	2.43856e+06	1.97142e+06	1.58176e+06	2.40028e+06	15.4242
Q17LB2	Aedes aegypti	AAEL001416-PA	9	0.1028	2.22396e+06	2.8943e+06	3.22733e+06	3.38071e+06	2.83741e+06	3.58189e+06	3.30514e+06	3.25528e+06		15.4229
A0A1S4FKA5	Aedes aegypti	Loquacious	9	0.27586	3.41202e+06	4.3453e+06	6.33913e+06		4.36349e+06	4.44277e+06	4.03912e+06	4.53532e+06	3.95948e+06	15.3983
Q16KJ6	Aedes aegypti	Importin subunit alpha	6	0.11977	2.46188e+06	3.15369e+06	1.92318e+06	2.60134e+06	2.46188e+06	2.86796e+06	1.36123e+06	1.63926e+06	1.93633e+06	15.3928
Q16U15	Aedes aegypti	T-complex protein 1 subunit gamma	44	0.52198	2.58743e+07	3.27598e+07	2.58743e+07	2.64794e+07	2.58743e+07	3.19505e+07	2.58743e+07	2.44403e+07	2.57907e+07	15.3914
A0A1S4F873	Aedes aegypti	Condensin complex subunit 1	10	0.06865	2.89097e+06	3.75143e+06	1.13472e+06	3.34501e+06	3.16217e+06	3.6255e+06	3.08043e+06	3.20353e+06	2.65295e+06	15.3902
Q0IER7	Aedes aegypti	Glutamate--cysteine ligase	10	0.17846	4.35668e+06	4.50769e+06	3.71664e+06	3.90875e+06	3.18435e+06	3.71788e+06	3.38625e+06	3.37572e+06	3.745e+06	15.3895
A0A6I8U3U1	Aedes aegypti	Uncharacterized protein	35	0.25875	6.33545e+06	7.54418e+06	5.87644e+06	7.42316e+06	7.03483e+06	8.16869e+06	7.22207e+06	8.4278e+06	5.57439e+06	15.387
Q1HQN4	Aedes aegypti	Eukaryotic translation initiation factor 3 subunit G	6	0.18015	2.42284e+07	2.54842e+07	1.1871e+07	2.72509e+07	2.18249e+07	2.74219e+07	8.90535e+06	8.14733e+06	7.98008e+06	15.3853
Q17HE9	Aedes aegypti	AAEL002728-PA	6	0.14021	2.35764e+06	2.52944e+06	1.48992e+06	2.22054e+06	2.33103e+06	2.78657e+06	2.20389e+06	2.69006e+06	1.68982e+06	15.3845
Q16R16	Aedes aegypti	AAEL011091-PA	3	0.11321	3.92789e+06	5.38283e+06	2.12568e+06		3.34443e+06	5.00309e+06	2.32957e+06	2.4108e+06	1.45866e+06	15.3835
A0A1S4FJA6	Aedes aegypti	Rod_C domain-containing protein	9	0.04924	2.95772e+06	2.95772e+06	1.97088e+06	2.9153e+06	3.88657e+06	3.67571e+06	2.60011e+06	1.88477e+06	2.21078e+06	15.382
A0A1S4FM73	Aedes aegypti	Uncharacterized protein	8	0.22545	2.00105e+06	2.06134e+06	1.39615e+06	1.92856e+06	2.45669e+06	2.81776e+06	2.41924e+06	2.43081e+06	2.384e+06	15.3805
A0A6I8U298	Aedes aegypti	Uncharacterized protein	45	0.23138	4.63904e+06	5.5534e+06	6.70696e+06	7.94899e+06	5.52829e+06	6.70696e+06	6.03007e+06	6.70696e+06	5.42267e+06	15.3784
A0A1S4FYI5	Aedes aegypti	Coatomer subunit alpha	13	0.28851	1.16166e+07	1.4059e+07	7.09925e+06	1.1608e+07	1.07492e+07	1.24398e+07	1.08529e+07	1.02563e+07	1.00827e+07	15.3783
Q0IEH6	Aedes aegypti	AAEL010312-PA	21	0.17186	4.28111e+06	3.58271e+06	8.55343e+06	4.947e+06	4.2715e+06	1.74278e+07	4.9779e+06	4.30369e+06	4.64383e+06	15.3776
A0A1S4F0W8	Aedes aegypti	Uncharacterized protein	5	0.18391	1.03689e+06	1.18991e+06	842352	1.22417e+06	1.17761e+06	1.11486e+06	1.15179e+06	1.01081e+06	1.13313e+06	15.3744
Q0C785	Aedes aegypti	AAEL000091-PA	28	0.6506	8.11782e+06	9.9807e+06	1.17748e+07	8.88304e+06	9.20752e+06	9.31844e+06	9.20752e+06	9.20752e+06	8.83591e+06	15.3728
Q16UG1	Aedes aegypti	RNA helicase	2	0.22328	3.3095e+06	3.62888e+06	1.55191e+06	3.69658e+06	2.72979e+06	3.84771e+06	2.5375e+06	2.40502e+06	2.89155e+06	15.3721
A0A6I8U2B5	Aedes aegypti	Dolichyl-diphosphooligosaccharide--protein glycosyltransferase subunit 2	29	0.456	7.46306e+06	6.29199e+06	3.8867e+06	6.85255e+06	6.47898e+06	7.95222e+06	6.85255e+06	7.65563e+06	6.19409e+06	15.3693
A0A6I8TJX1	Aedes aegypti	Cysteine desulfurase, mitochondrial	7	0.18386	7.51294e+06	7.70216e+06	6.46855e+06	8.89058e+06	8.54133e+06	1.00661e+07	1.06726e+07	1.0137e+07	9.9608e+06	15.3689
Q0IEE4	Aedes aegypti	ATP synthase subunit O, mitochondrial	23	0.52381	7.11665e+06	8.9764e+06	8.9764e+06	9.79633e+06	1.13082e+07	9.4374e+06	8.81032e+06	8.26746e+06	8.9764e+06	15.3688
Q17DJ9	Aedes aegypti	AAEL004127-PA	3	0.11111			1.31369e+06	219361		796930	593355			15.3677
Q16FT8	Aedes aegypti	AAEL014639-PA	11	0.53947	7.50593e+06	7.20749e+06	9.66691e+06	1.39507e+07	9.86465e+06	5.35188e+06	6.24751e+06	6.41821e+06	9.42846e+06	15.3611
Q1DGH0	Aedes aegypti	AAEL015636-PA (Fragment)	6	0.47857	3.04356e+06	4.70094e+06	2.66042e+06	4.15362e+06	2.91682e+06	3.80647e+06	3.01845e+06	2.86e+06	3.0531e+06	15.3609
A0A6I8TIU5	Aedes aegypti	Leucine-rich immune protein (Coil-less)	7	0.15641	5.93612e+06	4.2084e+06	5.82701e+06		8.81766e+06	4.96867e+06	4.22943e+06	6.34903e+06	5.89442e+06	15.3589
A0A0P6IT12	Aedes aegypti	Signal sequence receptor subunit alpha	6	0.20069	1.99636e+06	1.62528e+06	2.22525e+06	1.51458e+06	1.74942e+06	1.69528e+06	1.74942e+06	1.78928e+06	2.36095e+06	15.3584
A0A1S4FP26	Aedes aegypti	WD-repeat protein	5	0.06802		789385	1.43907e+06		629365	843657	787919	731018	787919	15.3576
A0A6I8T3U9	Aedes aegypti	Dab2-interacting protein	21	0.2244	9.23564e+06	1.10474e+07	1.17796e+07	1.08839e+07	8.83649e+06	1.03474e+07	9.18989e+06	9.79603e+06	9.95963e+06	15.3571
A0A1S4EZ30	Aedes aegypti	Conserved oligomeric Golgi complex subunit 6	2	0.06913		258807			258807					15.3566
A0A1S4EZB3	Aedes aegypti	Proteasome activator subunit REG	16	0.39442	8.40943e+06	1.09913e+07	1.25933e+07	1.18154e+07	1.0282e+07	8.40943e+06	7.26048e+06	8.40943e+06	9.64134e+06	15.3557
A0A6I8U4Q6	Aedes aegypti	Tripeptidyl-peptidase 2	13	0.0929	4.18796e+06	6.05356e+06	4.13756e+06	4.22869e+06	8.64306e+06	5.11867e+06	3.82024e+06	4.08777e+06	3.91116e+06	15.3549
Q16VZ6	Aedes aegypti	AAEL009398-PA	19	0.33993	1.84968e+07	1.97772e+07	9.42939e+06	2.49154e+07	1.97772e+07	2.6973e+07	1.22062e+07	2.02817e+07	1.97772e+07	15.3424
Q17K08	Aedes aegypti	AAEL001838-PA	8	0.37405		1.67861e+06	3.67512e+06	2.4708e+06	2.52617e+06	1.79297e+06	2.15682e+06		1.62488e+06	15.3388
A0A1S4F117	Aedes aegypti	Bis(5'-nucleosyl)-tetraphosphatase [asymmetrical]	3	0.14685	683307	663577		741445	637063	863245	669136			15.3387
A0A6I8TXN0	Aedes aegypti	Uncharacterized protein	2	0.2439	242510			125836		467365				15.3376
Q1HRG4	Aedes aegypti	AAEL001103-PA	6	0.22835	7.30241e+06	3.70818e+06	5.54097e+06	9.82255e+06	8.222e+06	5.91385e+06	5.91385e+06	5.0377e+06	7.1683e+06	15.3359
Q5PY77	Aedes aegypti	AAEL007951-PA	18	0.39189	6.63451e+06	5.50548e+06	6.38726e+06	4.09686e+06	3.36095e+06	5.49227e+06	5.50548e+06	5.50548e+06	6.55396e+06	15.3323
Q16QR3	Aedes aegypti	AAEL011200-PA	8	0.52174	7.68049e+06	8.64724e+06	6.54593e+06	7.11594e+06		7.57894e+06	4.1224e+06	3.82622e+06	5.05536e+06	15.3318
Q16SG8	Aedes aegypti	AAEL010589-PA	8	0.22813	4.85425e+06	6.41048e+06	3.51276e+06	1.15649e+07	5.76524e+06	6.60292e+06	3.88012e+06	4.47631e+06	5.00973e+06	15.3312
A0A6I8TJZ3	Aedes aegypti	Endophilin b	7	0.18649	5.52769e+06	5.1068e+06	3.80846e+06	4.88342e+06	5.29703e+06	4.54606e+06	3.71464e+06	3.75702e+06	3.8413e+06	15.3307
A0A6I8U5K2	Aedes aegypti	Uncharacterized protein	17	0.24925	9.18577e+06	1.24545e+07	1.21471e+07	1.08484e+07	8.3832e+06	1.20886e+07	8.59648e+06	7.53656e+06	7.99586e+06	15.3298
Q16RD5	Aedes aegypti	Coiled-coil domain-containing protein 25	9	0.22115	1.22595e+06	3.73028e+06	2.93219e+06	6.54637e+06	3.31362e+06	762326	3.65566e+06	1.8701e+06	5.40821e+06	15.3291
A0A6I8TDV7	Aedes aegypti	Protein-serine/threonine phosphatase	9	0.0419	1.08129e+06	1.12967e+06	1.52164e+06	1.53618e+06	1.66671e+06	1.55006e+06	1.37041e+06	1.59934e+06	1.12938e+06	15.329
A0A1S4FIN3	Aedes aegypti	F14p3.9 protein (auxin transport protein)	18	0.03634	2.47768e+06	2.57708e+06	1.5074e+06	2.35036e+06	2.32175e+06	2.29513e+06	2.30496e+06	2.37932e+06	2.35036e+06	15.3272
Q17FD3	Aedes aegypti	Proteasome subunit beta	12	0.30714	5.47789e+06	1.00205e+07	1.08064e+07	1.26092e+07	7.54855e+06	8.39562e+06	8.70323e+06	9.68218e+06	9.14752e+06	15.3266
Q17PW7	Aedes aegypti	2-methoxy-6-polyprenyl-1,4-benzoquinol methylase, mitochondrial	3	0.12628	1.01015e+06	1.07407e+06	317890	1.23475e+06	1.23342e+06	1.16533e+06	1.12785e+06	1.21028e+06	1.18381e+06	15.3255
Q17JX7	Aedes aegypti	AAEL001875-PA	3	0.10811	4.84499e+06	4.80809e+06	3.62649e+06	9.51882e+06	3.9025e+06	4.94428e+06	3.4966e+06	3.3207e+06	3.57753e+06	15.325
Q16KI0	Aedes aegypti	Glucose-6-phosphate isomerase	4	0.38503	1.7195e+07	1.77617e+07	1.93094e+07	1.64161e+07	1.78834e+07	1.83646e+07	1.93094e+07	2.18315e+07	2.18577e+07	15.3228
A0A6I8T897	Aedes aegypti	Leukotriene A(4) hydrolase	9	0.1248	1.08178e+06	1.23114e+06	1.2475e+06		1.31062e+06	1.23114e+06	1.15648e+06	1.60204e+06	1.23114e+06	15.3221
A0A1S4FL75	Aedes aegypti	Homeobox domain-containing protein	2	0.06387	688490	912020	894849		914595		912020	949485		15.316
A0A1S4FP05	Aedes aegypti	3-hydroxyisobutyryl-CoA hydrolase, mitochondrial	9	0.25606	6.03327e+06	6.34023e+06	5.75928e+06	3.45311e+06	7.15808e+06	5.97397e+06	6.15162e+06	5.51852e+06	2.6039e+06	15.3138
Q16U06	Aedes aegypti	Signal recognition particle subunit SRP68	13	0.15928	3.76296e+06	3.29194e+06	3.47618e+06	3.53237e+06	3.29531e+06	3.60586e+06	3.52085e+06	3.52085e+06	3.82512e+06	15.3138
Q174C6	Aedes aegypti	AAEL006946-PA	21	0.40866	2.39199e+07	2.39199e+07	2.39199e+07	2.93411e+07	2.39199e+07	3.29138e+07	2.39199e+07	23171179	2.32113e+07	15.3127
A0A6I8T892	Aedes aegypti	Laminin beta-2 chain	6	0.04474	1.43987e+06	1.84461e+06	1.88338e+06	1.50435e+06		2.36134e+06	1.89112e+06	1.91878e+06	2.04464e+06	15.3114
Q16EQ3	Aedes aegypti	Small ubiquitin-related modifier	11	0.42105	6.79144e+07	4.38975e+07	1.02795e+08	64502599	6.74186e+07	5.31139e+07	7.06273e+07	7.03067e+07	8.63983e+07	15.309
A0A6R5HP02	Aedes aegypti	UDP-glucuronosyltransferase	17	0.24615	3.64926e+06	2.48324e+06	3.57636e+06	2.24017e+06	3.64511e+06	2.96874e+06	3.96962e+06	4.24091e+06	4.1707e+06	15.3086
Q17KW0	Aedes aegypti	AAEL001581-PA	4	0.03687	742216				892357	738068	777628		742878	15.3053
A0A1S4EWR4	Aedes aegypti	PAP-associated domain-containing protein	9	0.11733	2.23672e+06	3.38344e+06	2.45853e+06	3.8529e+06	2.913e+06	3.15884e+06	3.28163e+06	3.35304e+06	3.40421e+06	15.3029
A0A6I8T7W0	Aedes aegypti	Signal recognition particle subunit SRP72	12	0.15582	3.47288e+06	3.88603e+06	2.98745e+06	6.6201e+06	2.15584e+06	3.5139e+06	2.87782e+06	2.98745e+06	2.81611e+06	15.3002
A0A1S4G0N4	Aedes aegypti	Methylmalonyl-CoA carboxyltransferase 12S subunit, putative	11	0.24871	1.65325e+06	1.98768e+06				1.69461e+06	1.64862e+06	1.78484e+06	1.8277e+06	15.2994
A0A1S4F7D3	Aedes aegypti	Cysteinyl-tRNA synthetase	16	0.22993	2.77557e+06	3.09035e+06	2.74064e+06	404641	3.24915e+06	2.86346e+06	2.30128e+06	2.53508e+06	2.48901e+06	15.2991
A0A6I8U8K4	Aedes aegypti	Asp_Arg_Hydrox domain-containing protein	14	0.10487	3.23798e+06	3.23672e+06	2.86311e+06	3.47235e+06	2.93742e+06	3.94847e+06	3.56928e+06	4.07531e+06	2.7994e+06	15.2942
A0A6I8TLI4	Aedes aegypti	Alpha-mannosidase	3	0.03684	775110	897517		876743	822236	782970	719186	776094	867708	15.2871
A0A1S4F6E3	Aedes aegypti	Splicing factor, putative	16	0.37538	9.71761e+06	6.53885e+06	1.2179e+07	8.34548e+06	1.05472e+07	6.8367e+06	8.53309e+06	7.35521e+06	7.99029e+06	15.2831
A0A1S4FDE0	Aedes aegypti	Uncharacterized protein	4	0.07181	589855	589855		889466	589855	314230				15.2808
A0A1S4FLM4	Aedes aegypti	Uncharacterized protein	9	0.49231	6.12182e+06	3.955e+06	3.40393e+06	5.74745e+06	4.86363e+06	4.13094e+06	6.05311e+06	6.60417e+06	7.91611e+06	15.2765
J9EBD7	Aedes aegypti	AAEL017075-PC	7	0.28709	5.01739e+06	4.05657e+06	6.91805e+06		5.2879e+06	5.00522e+06	5.26728e+06	5.59968e+06	6.08712e+06	15.2748
Q1HQV6	Aedes aegypti	NADH dehydrogenase [ubiquinone] 1 alpha subcomplex subunit 10, mitochondrial	2	0.08354		282924	327915	829009		791954	416956	704165	727215	15.2671
Q171R0	Aedes aegypti	AAEL007565-PA	34	0.23227	6.59042e+06	7.39017e+06	7.48197e+06	8.4779e+06	7.48197e+06	7.57492e+06	7.32621e+06	7.81608e+06	7.46968e+06	15.2618
Q17J45	Aedes aegypti	AAEL002170-PA	7	0.17568	3.00036e+06	1.63724e+06	2.39572e+06	2.84856e+06		2.11032e+06	2.45181e+06	2.45181e+06	2.67299e+06	15.26
Q179S1	Aedes aegypti	Adenosylhomocysteinase	10	0.18655	3.76739e+06	2.79873e+06	1.87454e+06		2.79873e+06	4.65603e+06	2.82141e+06	2.88904e+06	3.39773e+06	15.2517
Q16V64	Aedes aegypti	AAEL009677-PA	5	0.15076	2.79119e+06	3.57009e+06	2.65722e+06	2.93447e+06	2.76534e+06	3.10377e+06	2.76534e+06	2.76534e+06	2.76534e+06	15.2516
A0A6I8U7M8	Aedes aegypti	Uncharacterized protein	16	0.09435	3.67274e+06	4.30497e+06	1.86812e+06	3.6439e+06	3.28376e+06	3.42749e+06	2.81734e+06	2.49595e+06	3.13049e+06	15.2511
A0A1S4EY33	Aedes aegypti	Aspartyl-tRNA synthetase	4	0.06452	549427						778874	617204	617204	15.247
A0A6I8U6D0	Aedes aegypti	Vacuolar protein sorting-associated protein 35	17	0.20219	3.90571e+06	4.65187e+06	2.7217e+06	4.0314e+06	4.0314e+06	4.07536e+06	3.66276e+06	3.85427e+06	4.29701e+06	15.2458
Q17HY2	Aedes aegypti	AAEL002523-PA	3	0.45161			2.03221e+06				1.80684e+06		1.60646e+06	15.2457
A0A6I8U113	Aedes aegypti	Collagen IV NC1 domain-containing protein	22	0.13787	3.73201e+06	2.93277e+06	4.29624e+06	3.23914e+06	3.74159e+06	4.0656e+06	4.17752e+06	4.9514e+06	4.47233e+06	15.2434
Q1HQV4	Aedes aegypti	Dolichyl-phosphate beta-glucosyltransferase (Fragment)	2	0.20795	5.19029e+06	6.1265e+06	1.64126e+06	5.57444e+06	5.52989e+06	6.90759e+06	5.71437e+06	5.52989e+06	5.0218e+06	15.2403
J9HY30	Aedes aegypti	AAEL017133-PA	14	0.36078	3.72192e+06	3.72632e+06	3.94024e+06	4.53068e+06	3.72632e+06	3.72632e+06	2.93359e+06	3.72632e+06	3.72632e+06	15.2402
Q16UN6	Aedes aegypti	Nuclear cap-binding protein subunit 1	8	0.10578	4.02383e+06	4.56747e+06		5.9539e+06		4.06181e+06	3.02534e+06	3.42237e+06	3.68862e+06	15.2399
A0A6I8U3W9	Aedes aegypti	Lactamase_B domain-containing protein	10	0.24026	2.37212e+06	2.37212e+06	2.37212e+06	2.84624e+06	2.37212e+06				1.97698e+06	15.2375
A0A6I8U5I8	Aedes aegypti	Ge1_WD40 domain-containing protein	8	0.04666	1.20302e+06	1.21439e+06	1.41109e+06		1.20506e+06	1.41109e+06	1.45573e+06	1.40466e+06		15.2359
A0A6I8TNG8	Aedes aegypti	RNA recognition motif protein split ends	18	0.19312	1.43065e+07	1.41659e+07	1.21072e+07	1.56054e+07	1.61549e+07	1.72613e+07	1.36667e+07	1.38567e+07	1.51489e+07	15.2352
A0A6I8TVN6	Aedes aegypti	CSD domain-containing protein	12	0.22254	1.91903e+07	19385701	2.64326e+07	1.36238e+07	2.05267e+07	2.64189e+07	1.5383e+07	1.37918e+07	9.46922e+06	15.2341
A0A6I8T4Y3	Aedes aegypti	RNA-binding protein	12	0.27451	7.73829e+06	7.98616e+06	8.32698e+06	1.19625e+07	9.15325e+06	9.85307e+06	6.37137e+06	8.86126e+06	2.0495e+07	15.2331
Q170R5	Aedes aegypti	AAEL007823-PA	12	0.12182	9.03249e+06	1.2659e+07	5.01552e+06	1.56185e+07	1.23996e+07	1.15847e+07	6.8156e+06	7.71811e+06	9.6701e+06	15.2308
Q17J51	Aedes aegypti	AAEL002135-PA	11	0.53527	8.61779e+06		6.8557e+06	3.66649e+06	5.59651e+06	4.35475e+06	6.8557e+06	6.8557e+06		15.2303
Q5QC99	Aedes aegypti	AAEL010843-PA	6	0.40909	2.13898e+06	2.19684e+06	3.46092e+06	1.93369e+06	1.95506e+06	1.78696e+06	1.57944e+06	1.17458e+06	1.8466e+06	15.2242
Q16YD0	Aedes aegypti	Acyl-coenzyme A oxidase	4	0.06876	758009	1.01975e+06		1.02002e+06	1.04441e+06	1.07579e+06	1.13193e+06	980888	1.39281e+06	15.2206
A0A6I8TPE0	Aedes aegypti	Phospholipase A(2)	11	0.12279	7.2546e+06	8.51879e+06	6.20325e+06	7.10177e+06	6.32e+06	7.43715e+06	6.20325e+06	5.68047e+06	4.78104e+06	15.2203
Q16W03	Aedes aegypti	AAEL009377-PA	6	0.32609	4.16029e+06	1.92023e+06	2.68201e+06	1.74285e+06	3.07399e+06	2.41057e+06	2.67412e+06	2.98984e+06	2.1866e+06	15.2203
A0A6I8TAN2	Aedes aegypti	Glyoxylate/hydroxypyruvate reductase	8	0.20917		2.00916e+06	4.38876e+06		2.84149e+06		2.23327e+06	2.84149e+06	2.84149e+06	15.2169
A0A1S4EZD2	Aedes aegypti	Leucine aminopeptidase	13	0.22222	5.83697e+06	7.29292e+06	6.34022e+06	6.90585e+06	7.6665e+06	6.97525e+06	5.77973e+06	6.00667e+06	6.34022e+06	15.1991
Q170C6	Aedes aegypti	AAEL007947-PA	7	0.38739	3.14906e+06	2.36118e+06	3.76348e+06	3.14906e+06		3.06967e+06	2.89618e+06	3.14906e+06	4.28226e+06	15.1922
A0A6I8U337	Aedes aegypti	GATOR complex protein SEC13	7	0.2378	3.54038e+06	3.21911e+06	4.24921e+06		2.99788e+06	4.51272e+06	3.54689e+06	3.84026e+06	3.65092e+06	15.1922
Q172Z9	Aedes aegypti	AAEL007209-PA	3	0.17204	4.00189e+06	4.17277e+06	2.32907e+06	3.64337e+06	3.85279e+06	4.03617e+06	3.0366e+06	3.19884e+06	3.09937e+06	15.1918
A0A1S4G3A9	Aedes aegypti	Uncharacterized protein	5	0.28638	1.04312e+07	6.43763e+06	5.38389e+06		1.12051e+07	7.93676e+06	4.33605e+06	4.05922e+06	1.35223e+07	15.1917
A0A6I8TIN5	Aedes aegypti	Enoyl-CoA hydratase	49	0.52468	9.09705e+06	9.16548e+06	1.45963e+07	1.4276e+07	1.32145e+07	1.17279e+07	1.45963e+07	1.53346e+07	1.55712e+07	15.1828
Q178D3	Aedes aegypti	NADH dehydrogenase [ubiquinone] 1 subunit C2	4	0.23684	2.79841e+06	2.676e+06	1.96025e+06	3.28127e+06	2.78257e+06	4.16749e+06	2.48681e+06	2.49942e+06	2.22144e+06	15.1799
A0A1S4G5Q9	Aedes aegypti	Carboxylic ester hydrolase	7	0.1243	6.48425e+06	6.55506e+06	6.41987e+06	5.44023e+06	3.22882e+06	6.86343e+06	4.21467e+06	5.44023e+06	5.44023e+06	15.1775
Q16JF8	Aedes aegypti	AAEL013338-PA	3	0.17526			242800			181438		156844		15.1746
Q17FI8	Aedes aegypti	39S ribosomal protein L17, mitochondrial	6	0.29016	3.18673e+06	2.82848e+06	2.68828e+06		3.60827e+06	5.33052e+06	2.76309e+06	3.12914e+06	2.63553e+06	15.1745
A0A6I8TMT7	Aedes aegypti	Actin	10	0.205	3.05923e+06	3.46614e+06	2.92522e+06	4.11153e+06	2.83769e+06	4.00796e+06	2.05418e+06	2.28245e+06	2.63628e+06	15.1702
Q16X80	Aedes aegypti	AAEL008942-PA	11	0.16199	7.46231e+06	9.29295e+06	2.35434e+07	1.69356e+07	1.14325e+07	1.41253e+07	1.37635e+07	1.01727e+07	1.31514e+07	15.17
A0A6I8T8M5	Aedes aegypti	Actin binding	4	0.05574				440405			440405			15.1684
A0A6I8TFU0	Aedes aegypti	Diazepam binding inhibitor, putative	7	0.65116	3.10563e+06		1.01608e+07		4.32361e+06		4.80201e+06	4.37988e+06	5.76523e+06	15.163
A0A6S4FNC5	Aedes aegypti	Uncharacterized protein	16	0.29977	7.56585e+06	1.10183e+07	1.42848e+07	1.27302e+07	8.70076e+06	8.91333e+06	1.02105e+07	1.10183e+07	8.46849e+06	15.1628
A0A6I8T8E7	Aedes aegypti	Sorting nexin	20	0.37892	6.81168e+06	6.45462e+06	6.81168e+06	7.3914e+06	6.81168e+06	6.81168e+06	6.20745e+06	6.66955e+06	7.06182e+06	15.1605
J9EB97	Aedes aegypti	AAEL017508-PA	17	0.39931	6.4724e+06	6.94463e+06	2.80838e+06	7.10132e+06	7.10132e+06	7.14422e+06	7.14576e+06	7.7068e+06	7.10132e+06	15.1517
Q17Q33	Aedes aegypti	AAEL000147-PA	13	0.64029	1.67624e+07	1.90461e+07	1.75991e+07	2.18942e+07	1.99491e+07	2.09775e+07	1.41278e+07	1.65224e+07	1.75991e+07	15.1475
Q95NQ3	Aedes aegypti	Glutamine--fructose-6-phosphate transaminase (isomerizing)	6	0.08741	960125	2.63276e+06		2.29009e+06	2.37915e+06	2.15311e+06	2.19783e+06	2.15625e+06	1.67056e+06	15.1375
Q16RH4	Aedes aegypti	AAEL010945-PA	6	0.4386			818934	995370				576382	699174	15.1357
Q16M56	Aedes aegypti	26S proteasome subunit S9	15	0.39663	1.10629e+07	1.45626e+07	1.03975e+07	1.24507e+07	1.31723e+07	1.48776e+07	1.12359e+07	9.82309e+06	1.24677e+07	15.1223
Q0IFF1	Aedes aegypti	AAEL005635-PA	5	0.15534		96256				101083	84461.6	97850.1		15.0954
Q16KR4	Aedes aegypti	Aconitate hydratase, mitochondrial	16	0.22716	5.87562e+06	5.79291e+06	7.94014e+06	6.51844e+06	5.24308e+06	5.38264e+06	6.12085e+06	7.03895e+06	6.58805e+06	15.0886
A0A1S4EYM4	Aedes aegypti	DIS3-like exonuclease 2	3	0.03802		1.07705e+06		1.11776e+06	986972		802786	396308		15.087
Q0IFB0	Aedes aegypti	AAEL005910-PA	11	0.38506	7.31263e+06	5.31043e+06	6.65905e+06	7.28716e+06	8.7557e+06	6.97644e+06	8.73027e+06	9.03021e+06	1.04332e+07	14.6738
Q179R9	Aedes aegypti	AAEL005521-PA	5	0.09664	8.94936e+06	1.06777e+07	5.84278e+06	3.87206e+07	3.73504e+07	1.51571e+07	8.66217e+06	8.33671e+06	1.78919e+07	14.6547
A0A6I8TDF2	Aedes aegypti	NADH dehydrogenase [ubiquinone] iron-sulfur protein 3, mitochondrial	9	0.33585	4.98171e+06	4.19789e+06	2.91136e+06	5.151e+06	4.33054e+06	4.99984e+06	5.26643e+06	5.05055e+06	3.99334e+06	14.6156
Q17PC6	Aedes aegypti	AAEL000436-PA	7	0.19898	3.7857e+06	4.31318e+06	3.19183e+06	3.89149e+06	3.16658e+06	3.77267e+06	2.5894e+06	2.35661e+06	3.0682e+06	14.5985
A0A0P6IYK3	Aedes aegypti	Putative 52k active chromatin boundary protein	10	0.2259	4.69352e+07	4.16575e+07	5.0144e+07	4.6104e+07	4.40247e+07	4.59226e+07	4.14935e+07	4.73865e+07	4.18874e+07	14.5966
A0A1S4F6L9	Aedes aegypti	Dj-1 protein (park7)	5	0.27419	8.58138e+06	6.9904e+06	1.28047e+07	4.98859e+06	8.16074e+06	5.3397e+06	9.86962e+06	8.94491e+06	7.9446e+06	14.5946
A0A1S4F5J5	Aedes aegypti	Uncharacterized protein	17	0.33771	1.94897e+06	2.16788e+06	1.60029e+06	1.56983e+06	2.12249e+06	2.09294e+06	1.9366e+06	2.2733e+06	3.36832e+06	14.5777
Q17A05	Aedes aegypti	CTP synthase	10	0.15789	5.42457e+06	7.118e+06	4.00309e+06	6.63434e+06	4.63574e+06	5.71387e+06	4.35199e+06	4.08443e+06	4.58261e+06	14.5737
Q17CQ7	Aedes aegypti	AAEL004450-PB	3	0.32773		847987	2.52103e+06		1.01195e+06		1.52699e+06	1.50711e+06	1.68126e+06	14.5561
A0A6I8TNA7	Aedes aegypti	ENTH domain-containing protein	8	0.06662	5.17429e+06	3.22014e+06	4.32624e+06	3.01408e+06	3.17647e+06	3.17647e+06	1.88311e+06	2.25174e+06	2.77498e+06	14.5482
A0A1S4EV92	Aedes aegypti	Arginyl-tRNA synthetase	32	0.3532	1.37897e+07	1.45454e+07	1.33029e+07	1.5381e+07	1.42243e+07	1.67252e+07	1.13389e+07	1.02559e+07	1.42243e+07	14.52
A0A1S4FE41	Aedes aegypti	Uncharacterized protein	6	0.06848	1.07739e+06	1.26282e+06	792113	1.26072e+06	1.59458e+06	1.42776e+06	1.41654e+06	1.51327e+06	1.27832e+06	14.5124
A0A6I8TTZ5	Aedes aegypti	Uncharacterized protein	18	0.11548	1.17485e+07	1.104e+07	1.104e+07	1.05655e+07	1.31002e+07	1.13428e+07	1.04412e+07	1.07583e+07	1.39578e+07	14.5088
Q1HQH5	Aedes aegypti	Peroxin-19	7	0.24658	8.48338e+06	1.04308e+07	8.22327e+06	9.29586e+06	7.2787e+06	8.94839e+06	6.18254e+06	5.89607e+06	5.3402e+06	14.4898
Q1HQF3	Aedes aegypti	WW domain-containing oxidoreductase	7	0.18519	3.16523e+06	4.69715e+06	2.02877e+06	4.25875e+06	4.9429e+06	4.46243e+06	3.25338e+06	3.79915e+06	3.57596e+06	14.4835
A0A1S4F7F7	Aedes aegypti	SWI/SNF related matrix associated actin dependent regulator of chromatin subfamily B member 1	3	0.1355	975374	1.16218e+06	1.04403e+06	1.66422e+06	931182	1.55909e+06	1.25743e+06	1.05856e+06		14.4832
A0A6I8T5Z0	Aedes aegypti	Sepiapterin reductase	13	0.43071	1.59097e+06	1.93144e+06	2.80692e+06	1.76581e+06		1.93144e+06	2.55506e+06	1.93144e+06	3.02869e+06	14.4798
A0A1S4FHF8	Aedes aegypti	Malate dehydrogenase	10	0.29429	7.39637e+06	4.25556e+06	9.4745e+06	1.02597e+07	5.6536e+06	4.02676e+06	8.0482e+06	6.60804e+06	8.75198e+06	14.4787
Q1HR42	Aedes aegypti	Translocon-associated protein subunit beta (Fragment)	6	0.0829	620412	588678		722995	759117	722995	721447	782227	646854	14.4778
Q17E28	Aedes aegypti	AAEL003968-PA	30	0.24245	7.44452e+06	8.10719e+06	6.57339e+06	7.60133e+06	8.39323e+06	7.75737e+06	7.44452e+06	7.44452e+06	5.48179e+06	14.4759
A0A6I8TW03	Aedes aegypti	Paxillin	4	0.08618	1.15253e+06	1.30899e+06	2.13824e+06		1.00266e+06	1.58537e+06	1.46812e+06	1.58537e+06	1.65899e+06	14.4724
A0A6I8TDP9	Aedes aegypti	MG-160, putative	26	0.17902	5.3213e+06	5.52154e+06	4.29889e+06	4.87997e+06	5.41382e+06	5.94174e+06	5.58725e+06	5.52154e+06	6.22689e+06	14.472
Q16T79	Aedes aegypti	Cytosolic Fe-S cluster assembly factor NUBP1 homolog	2	0.07862	5.08062e+06	4.86015e+06	4.82913e+06	4.39544e+06	4.07612e+06	4.1709e+06	3.56103e+06	3.41865e+06	4.44798e+06	14.4717
Q1HR39	Aedes aegypti	AAEL011873-PA	7	0.33566	6.82594e+06	7.67036e+06	7.57024e+06	7.93046e+06	7.57024e+06	7.30796e+06	6.36036e+06	7.91859e+06	7.57024e+06	14.4642
Q177Q3	Aedes aegypti	AAEL006050-PA	20	0.21053	3.86678e+06	4.60215e+06	2.57413e+06	4.37764e+06	4.08106e+06	4.36715e+06	4.15058e+06	4.15058e+06	4.13689e+06	14.464
Q17A38	Aedes aegypti	E3 ubiquitin-protein transferase MAEA	6	0.10433	2.78937e+06	3.16032e+06	2.05079e+06	2.96632e+06	3.04459e+06	3.2636e+06	2.73125e+06	2.43535e+06	2.5607e+06	14.4557
Q5K6H6	Aedes aegypti	Glutathione peroxidase	3	0.23963	2.72799e+06	2.85591e+06	1.92423e+06	2.26612e+06	2.19452e+06	2.7434e+06	2.5054e+06	2.42343e+06	2.20892e+06	14.4544
Q17HH8	Aedes aegypti	AAEL002668-PA	10	0.23507	8.79309e+06	9.94871e+06	4.865e+06	7.94891e+06	7.56832e+06	6.65956e+06	5.04463e+06	4.53379e+06	5.98501e+06	14.4502
Q17DL1	Aedes aegypti	AAEL004148-PA	17	0.40181	1.91477e+07	1.53159e+07	2.37973e+07	1.47637e+07	1.63787e+07	2.28717e+07	1.53159e+07	1.42231e+07	1.54217e+07	14.449
Q16LS4	Aedes aegypti	DNA replication licensing factor MCM6	23	0.19012	5.48355e+06	6.06123e+06	3.39697e+06	6.30463e+06	6.00884e+06	6.41687e+06	4.29794e+06	3.50843e+06	3.81777e+06	14.4448
Q16NI5	Aedes aegypti	AAEL011963-PA	5	0.10325	1.99862e+06	2.43007e+06	2.29918e+06		2.75649e+06	2.29918e+06	2.4014e+06	2.07626e+06	2.23341e+06	14.4396
Q16U72	Aedes aegypti	AAEL009995-PA	8	0.23602		3.72686e+06	2.56232e+06	3.11589e+06	4.05958e+06	4.15343e+06	3.44357e+06	4.06982e+06	1.17149e+06	14.4368
A0A6I8U4R7	Aedes aegypti	Uncharacterized protein	13	0.28024	1.32968e+06		2.24024e+06	4.18113e+06	1.1444e+06	1.89034e+06	1.94178e+06	1.89034e+06	1.89034e+06	14.4345
A0A6I8T3M8	Aedes aegypti	RAP domain-containing protein	5	0.08929		909812	1.18108e+06	1.51223e+06	1.79024e+06	1.18108e+06	1.18271e+06	1.13156e+06	2.6432e+06	14.4301
Q1HR38	Aedes aegypti	ATP synthase subunit	4	0.40404	3.72225e+06	3.15916e+06	4.41731e+06	2.65882e+06	4.18334e+06	2.45891e+06	6.54309e+06	7.09315e+06	4.32625e+06	14.424
A0A6I8TC18	Aedes aegypti	6-phosphogluconate dehydrogenase, decarboxylating	16	0.29876	7.64679e+06	8.28901e+06	7.64679e+06	7.86224e+06	5.39627e+06	8.22645e+06	6.15272e+06	8.03244e+06	6.06042e+06	14.4238
Q16MG9	Aedes aegypti	ATPase ASNA1 homolog	9	0.15543	6.61562e+06	6.37342e+06	3.52821e+06		4.73529e+06	6.08804e+06	6.92862e+06	6.30091e+06	7.34227e+06	14.4192
Q178I1	Aedes aegypti	Vinculin	11	0.12656	2.34411e+06	3.61726e+06	3.61726e+06	4.73534e+06	4.17945e+06	3.58231e+06	2.89095e+06	2.47157e+06	3.95374e+06	14.4179
A0A1S4FPD7	Aedes aegypti	Isocitrate dehydrogenase [NAD] subunit, mitochondrial	10	0.3		5.37255e+06	4.45334e+06		3.76723e+06	3.76723e+06	3.6434e+06	3.45648e+06		14.4163
Q171Y9	Aedes aegypti	Protein transport protein SEC23	20	0.29215	1.12381e+07	1.17869e+07	1.07423e+07	1.08414e+07	9.91658e+06	1.20957e+07	1.0244e+07	8.84826e+06	1.01825e+07	14.4159
A0A6I8TSM2	Aedes aegypti	Uncharacterized protein	6	0.15145	1.13214e+07	5.90225e+06	2.10896e+07		1.6602e+07	6.92057e+06	1.27386e+07	1.24108e+07	1.47417e+07	14.4155
A0A1S4EXY1	Aedes aegypti	Uncharacterized protein	7	0.12963	2.72417e+06	2.54828e+06	2.5449e+06	3.33107e+06	2.91608e+06	2.72417e+06	4.72507e+06	1.69596e+06		14.4149
Q172K4	Aedes aegypti	AAEL007356-PA	6	0.1596	6.6856e+06	6.89945e+06	4.30634e+06	7.93505e+06	6.98614e+06	8.97819e+06		2.46794e+06	5.98258e+06	14.4109
A0A1S4F5Y1	Aedes aegypti	Cytochrome P450	5	0.11845	730244	904113	375572	938294	1.226e+06	936701	936701	1.39569e+06	650495	14.4062
A0A1S4F3E3	Aedes aegypti	Uncharacterized protein	2	0.06728	2.94675e+06	3.32109e+06	4.18013e+06	3.14846e+06	2.42567e+06	3.82594e+06	2.19183e+06	2.55173e+06	1.53307e+06	14.4052
Q16ST5	Aedes aegypti	Peptidylprolyl isomerase	16	0.25333	3.77355e+06	6.44117e+06	7.52467e+06	4.53521e+06	3.94343e+06	3.0849e+06	5.08157e+06	4.4319e+06	4.69117e+06	14.4002
Q174Q7	Aedes aegypti	AAEL006823-PA	3	0.07263	975231	947817			1.0212e+06	917518	953904	765739	1.11201e+06	14.3985
A0A6I8TFN9	Aedes aegypti	Bleomycin hydrolase	19	0.2735	8.97683e+06	8.19435e+06	7.54742e+06	8.43161e+06	8.77472e+06	8.14486e+06	8.04353e+06	7.71148e+06	8.14486e+06	14.3941
Q17MK6	Aedes aegypti	AAEL001007-PA	6	0.09035		291471	244998	396537	548794		402231	396537	396537	14.3924
A0A1S4FJU4	Aedes aegypti	Metalloprotease m41 ftsh	41	0.33909	4.66922e+06	5.72736e+06	6.931e+06	6.6063e+06	6.26344e+06	7.3416e+06	7.84195e+06	8.55529e+06	7.84195e+06	14.3881
Q17EN8	Aedes aegypti	AAEL003730-PA	3	0.17949						913080	854080	892973		14.385
Q16W35	Aedes aegypti	AAEL009351-PA	6	0.21622	6.96927e+06	2.60227e+06	6.96927e+06		4.18682e+06	5.29167e+06	7.04613e+06	6.86259e+06	1.2405e+07	14.3846
Q17AP3	Aedes aegypti	AAEL005214-PA	10	0.12517	4.39996e+06	5.31981e+06	4.94741e+06	5.09649e+06	4.84969e+06	5.39093e+06	4.54064e+06	4.88999e+06	4.27421e+06	14.3818
A0A6I8TT38	Aedes aegypti	Uncharacterized protein	3	0.03778		1.89381e+06	1.74861e+06	2.02865e+06		1.74861e+06	1.74861e+06	1.5373e+06	1.61501e+06	14.3813
A0A6I8TYY9	Aedes aegypti	G_PROTEIN_RECEP_F2_4 domain-containing protein	5	0.07648	2.71548e+06	2.54003e+06	2.38965e+06		2.87021e+06	2.71552e+06	3.77343e+06	3.4425e+06	3.22903e+06	14.3803
A0A6I8TGG1	Aedes aegypti	TraB, putative	4	0.08577	1.88277e+06	2.55469e+06	1.22165e+06	2.03395e+06	1.62582e+06	2.09816e+06	2.14898e+06	2.04403e+06	1.94811e+06	14.3785
A0A1S4FIT4	Aedes aegypti	THAP-type domain-containing protein	3	0.05936	1.17201e+06	1.15283e+06			1.17201e+06		1.2475e+06	1.18824e+06	1.156e+06	14.3775
Q16UG2	Aedes aegypti	Glutamyl-tRNA(Gln) amidotransferase subunit B, mitochondrial	6	0.12879	1.05908e+06	1.5939e+06	1.43681e+06	1.71663e+06	1.70154e+06	1.5707e+06	1.60014e+06	1.68105e+06	1.25936e+06	14.3771
A0A6I8TFB9	Aedes aegypti	PIWI	12	0.17038	4.72656e+06	3.96333e+06	3.62269e+06	4.91535e+06	3.90134e+06	4.00363e+06	3.69069e+06	3.0034e+06	3.88791e+06	14.3709
Q16EG4	Aedes aegypti	Pre-mRNA-processing factor 19	13	0.19604	5.83039e+06	5.38493e+06	8.07093e+06	8.35553e+06	7.86692e+06	1.1552e+07	7.86692e+06	7.52682e+06	9.50828e+06	14.3682
A0A1S4G7M5	Aedes aegypti	DUF1394 domain-containing protein	6	0.13889	3.92841e+06	5.19439e+06	2.21415e+06	4.82828e+06	3.45004e+06	4.45002e+06	2.79962e+06	2.39113e+06	3.02449e+06	14.3642
Q17M03	Aedes aegypti	Serine/threonine-protein phosphatase 2A activator	5	0.1312	677574	799616				743815		769130	977671	14.3631
A0A6I8T983	Aedes aegypti	Kinesin-like protein	7	0.09037	2.26052e+06	2.26052e+06	1.01157e+06	2.42635e+06		3.40907e+06		857350		14.3631
J9HTV7	Aedes aegypti	AAEL017419-PA	14	0.5414	9.0184e+07	9.4809e+07	7.09344e+07	7.82301e+07	7.25189e+07	8.69514e+07	5.10167e+07	4.5459e+07	6.61795e+07	14.3613
Q1HQR0	Aedes aegypti	Adenosylhomocysteinase	17	0.35185	9.41353e+06	7.96696e+06	1.19601e+07	8.62251e+06	1.08738e+07	8.62092e+06	9.19189e+06	1.03364e+07	9.85153e+06	14.3586
A0A6I8U3Y4	Aedes aegypti	Uncharacterized protein	12	0.22903	3.71503e+06	4.97352e+06	4.97352e+06	3.96985e+06	3.68916e+06	3.81252e+06	5.80378e+06	6.17455e+06	8.67732e+06	14.3574
Q16P29	Aedes aegypti	AAEL011778-PA	21	0.34272	1.18494e+07	1.427e+07	1.48614e+07	1.39465e+07	1.22277e+07	1.64075e+07	1.427e+07	1.26988e+07	1.26352e+07	14.3515
A0A0P6IXZ8	Aedes aegypti	Putative ankyrin repeat protein	4	0.17559	1.47419e+07	1.76507e+07	1.33501e+07	1.75621e+07	1.16179e+07	1.53608e+07	1.12125e+07	1.14172e+07	8.0902e+06	14.351
A0A6I8TGC9	Aedes aegypti	Uncharacterized protein	18	0.16202	3.72993e+06	6.71743e+06	5.2791e+06	7.49411e+06	5.22207e+06	6.9104e+06	5.13821e+06	5.37624e+06	4.10386e+06	14.3493
Q177Y5	Aedes aegypti	AAEL005991-PA	9	0.3053	1.37582e+06		700940				1.37582e+06	1.52235e+06	1.38026e+06	14.3492
A0A6I8U8I6	Aedes aegypti	Thioredoxin domain-containing protein	5	0.16342	3.34051e+06	3.49411e+06	3.13894e+06	3.58849e+06	2.30688e+06	3.95703e+06	3.69357e+06	3.52923e+06	2.55427e+06	14.3473
Q16Q31	Aedes aegypti	Small nuclear ribonucleoprotein Sm D3	2	0.2585		4.71062e+06	4.14865e+06	5.11703e+06		4.5585e+06	4.48081e+06	4.3304e+06	4.63752e+06	14.3439
Q173G7	Aedes aegypti	AAEL007162-PA	5	0.22881	3.19991e+06	4.33446e+06	2.18405e+06	5.1094e+06	3.30913e+06	4.43911e+06	3.73545e+06	3.54122e+06	1.06504e+06	14.3437
Q16IJ6	Aedes aegypti	AAEL013640-PA	6	0.19835		1.85834e+06	1.334e+06			1.41519e+06	1.37398e+06	1.12932e+06	1.37398e+06	14.3411
A0A1S4FM29	Aedes aegypti	Carboxypeptidase	11	0.17879	7.00116e+06	6.68653e+06	1.17259e+07		7.00116e+06	6.29865e+06	6.972e+06	7.00116e+06	1.01415e+07	14.3409
Q17KV3	Aedes aegypti	AAEL001588-PA	21	0.4265	1.23512e+07	7.75003e+06	2.21666e+07	6.57213e+06	1.20375e+07	6.55808e+06	1.3903e+07	1.17806e+07	1.31858e+07	14.3407
Q1HRM4	Aedes aegypti	AAEL003234-PA	2	0.15596	1.46331e+06	1.75807e+06	1.05505e+06	1.62661e+06	2.43759e+06	1.79739e+06	1.78441e+06	1.60133e+06	1.97238e+06	14.34
Q16PZ7	Aedes aegypti	Dynein light chain	5	0.27344	5.94585e+06	6.68857e+06	6.45078e+06	9.71706e+06	9.54476e+06	1.02245e+07	7.36847e+06	8.90983e+06	1.03478e+07	14.34
A0A6I8T8F3	Aedes aegypti	ER membrane protein complex subunit 1	14	0.19393	5.41917e+06	6.02988e+06	3.55677e+06	6.66256e+06	5.44583e+06	6.90314e+06	6.0433e+06	6.01124e+06	5.48776e+06	14.336
Q16N58	Aedes aegypti	AAEL012071-PA	5	0.26316	3.2325e+06	3.72754e+06	2.3538e+06	2.481e+06	3.15832e+06	4.78011e+06	2.67578e+06	3.90937e+06	2.9776e+06	14.3346
Q17E06	Aedes aegypti	U6 snRNA-associated Sm-like protein LSm8	2	0.40123		155175								14.3307
A0A6I8TF87	Aedes aegypti	6-phosphofructo-2-kinase	22	0.33935	1.33951e+07	1.16445e+07	1.06469e+07	1.15213e+07	1.08261e+07	1.22878e+07	9.72791e+06	8.67591e+06	8.97851e+06	14.3298
A0A1S4FJH9	Aedes aegypti	Polysacc_synt_4 domain-containing protein	5	0.35526	3.80581e+06	3.21656e+06	2.65491e+06	3.126e+06	3.1847e+06	3.18448e+06	2.61949e+06	2.54032e+06	1.65278e+06	14.3287
A0A1S4FUB0	Aedes aegypti	Mitotic control protein dis3	8	0.09754	2.752e+06	2.53096e+06	1.67249e+06	2.59259e+06	2.47782e+06	2.94152e+06	1.92676e+06	2.02867e+06	1.96712e+06	14.3254
Q16FY8	Aedes aegypti	AAEL014589-PA	4	0.1131	3.42323e+06	3.88839e+06	1.77688e+06	3.87964e+06	3.20413e+06	3.23366e+06	2.66296e+06	2.19304e+06	2.39374e+06	14.325
A0A1S4G560	Aedes aegypti	Glutathione transferase	8	0.29961	1.47562e+07	1.76003e+07	1.47562e+07	1.66323e+07	1.33554e+07	1.53594e+07	1.14029e+07	1.21703e+07	1.3302e+07	14.3232
A0A6I8TPB5	Aedes aegypti	Uncharacterized protein	13	0.10051	9.22948e+06	8.73042e+06	8.13774e+06	8.29656e+06	5.66615e+06	8.75891e+06	6.11709e+06	8.56293e+06	8.37826e+06	14.3214
A0A1S4F9Q0	Aedes aegypti	Mitochondrial ribosomal protein, L23, putative	2	0.09934			196584				169043			14.3201
A0A1S4FQW4	Aedes aegypti	Ubiquitin carboxyl-terminal hydrolase	14	0.17188	4.89147e+06	6.20854e+06	5.40277e+06	5.74033e+06	4.89147e+06	5.24838e+06	4.4246e+06	4.23224e+06	3.75559e+06	14.3194
Q17PC5	Aedes aegypti	AAEL000410-PA	10	0.30093	7.26724e+06	3.53519e+06	5.1747e+06	3.96242e+06	6.19917e+06	4.69247e+06	6.23489e+06	1.07567e+07	6.23489e+06	14.3178
A0A6I8TSQ8	Aedes aegypti	Uncharacterized protein	22	0.08584	2.95368e+06	2.39532e+06	2.49193e+06	3.51033e+06	2.37157e+06	2.49193e+06	2.49193e+06	2.49193e+06	2.40929e+06	14.3175
Q16WB3	Aedes aegypti	Inosine-5'-monophosphate dehydrogenase	19	0.34961	1.61674e+07	1.30466e+07	3.46522e+07	1.33239e+07	1.6348e+07	2.22519e+07	1.26031e+07	2.00755e+07	1.99828e+07	14.3171
A0A1S4FQG3	Aedes aegypti	RNA helicase	10	0.19838	7.11273e+06	7.9043e+06	5.90678e+06	8.59882e+06	5.90678e+06	7.15113e+06	5.27321e+06	4.80739e+06	5.19271e+06	14.315
A0A6I8U1W8	Aedes aegypti	Uncharacterized protein	2	0.05906	1.54612e+06	1.82353e+06	1.92726e+06	2.04026e+06	1.99109e+06	2.13702e+06	1.92726e+06	1.73808e+06	1.92726e+06	14.3143
Q177C9	Aedes aegypti	Histone acetyltransferase type B catalytic subunit	10	0.25366	2.13768e+06	2.49335e+06	2.29184e+06			2.40183e+06	2.33568e+06		2.36203e+06	14.314
A0A6I8TFE1	Aedes aegypti	Dynamin GTPase	37	0.36343	1.33126e+07	1.5106e+07	1.32686e+07	1.43616e+07	1.33126e+07	1.76743e+07	1.23875e+07	1.25003e+07	1.20507e+07	14.3125
Q17LD2	Aedes aegypti	U6 snRNA-associated Sm-like protein LSm2	4	0.21053	474752	506303	478264	820220	708199		510092	580864	510092	14.3093
A0A1S4FNZ2	Aedes aegypti	Nucleolar GTP-binding protein 1	16	0.2638	2.4736e+06	1.32122e+06	3.13476e+06	3.35161e+06	2.89872e+06	3.20993e+06	3.13476e+06	3.79949e+06	2.997e+06	14.309
Q16ZN4	Aedes aegypti	tRNA (adenine(58)-N(1))-methyltransferase catalytic subunit TRMT61A	2	0.09646	216922	235980				232949				14.3082
A0A6I8U5P4	Aedes aegypti	Uncharacterized protein	20	0.05523	1.66052e+06	1.54141e+06	1.66052e+06	1.48427e+06	1.76184e+06	1.66052e+06	1.66052e+06	1.8657e+06	1.66052e+06	14.3076
Q17F70	Aedes aegypti	AAEL003503-PA	13	0.38942	4.31454e+06	5.63849e+06	4.75652e+06	4.92149e+06	5.50077e+06	5.36073e+06	3.61016e+06	3.91563e+06	5.27115e+06	14.3016
Q177G8	Aedes aegypti	Deoxyhypusine hydroxylase	7	0.28477	1.2755e+06	805559	2.83702e+06	1.79875e+06	1.45002e+06		1.5251e+06	1.35531e+06	1.37619e+06	14.3005
A0A1S4FWC1	Aedes aegypti	Tumor suppressor protein, putative	8	0.18987	3.99684e+06	4.09438e+06	3.89478e+06	4.72318e+06	3.9035e+06	4.68916e+06	2.91797e+06	2.71689e+06	4.2638e+06	14.2997
Q17G46	Aedes aegypti	AAEL003206-PA	12	0.41014	5.73781e+06	1.08026e+07	1.61493e+07	9.32249e+06	8.17131e+06	1.02569e+07	9.77856e+06	9.55825e+06	1.37458e+07	14.2959
Q17NH0	Aedes aegypti	AAEL000706-PA	6	0.11658	1.70569e+06	1.56016e+06	728530	2.21558e+06		2.1584e+06	1.49319e+06	1.14606e+06	1.32669e+06	14.2952
Q178R6	Aedes aegypti	60S ribosomal protein L26	35	0.64901	3.57743e+07	3.71476e+07	3.57743e+07	3.78085e+07	4.12134e+07	3.5255e+07	2.99432e+07	3.24897e+07	3.57743e+07	14.2949
Q16NL9	Aedes aegypti	Maleylacetoacetate isomerase	4	0.28326	4.62674e+06	5.11677e+06	2.04935e+06	3.94153e+06	4.32848e+06	4.36726e+06	3.56203e+06	3.31133e+06	3.96808e+06	14.2948
A0A6I8T7G4	Aedes aegypti	Uncharacterized protein	12	0.12437	2.30744e+06	3.38531e+06	1.8338e+06	2.23384e+06	2.12994e+06	2.42158e+06	2.42158e+06	2.17106e+06	2.42158e+06	14.2939
A0A6I8U706	Aedes aegypti	Mannosyl-glycoprotein endo-beta-N-acetylglucosaminidase	5	0.08833	3.75105e+06	3.42843e+06		3.71668e+06	3.42843e+06	4.29618e+06	3.13838e+06	2.87669e+06	3.30706e+06	14.2936
A0A1S4FSN6	Aedes aegypti	Complement component	11	0.28413	5.39989e+06	5.41305e+06	6.16601e+06	3.25119e+06	5.06692e+06	4.36753e+06	1.18454e+07	7.16857e+06	1.03712e+07	14.289
Q93104	Aedes aegypti	Enhancer of rudimentary homolog	2	0.15534	1.22719e+06	1.38214e+06	1.03503e+06	930104	1.28559e+06	1.2169e+06	755065	862309		14.2884
A0A6I8TMS0	Aedes aegypti	Arginine/serine-rich splicing factor	16	0.32258	1.5725e+07	1.5725e+07	1.5725e+07	1.58048e+07	1.87599e+07	1.42398e+07	1.53396e+07	1.44128e+07	1.63375e+07	14.2878
Q17AG8	Aedes aegypti	Tubulin-specific chaperone D	7	0.07765	3.27353e+06	5.1533e+06	2.14285e+06	3.70867e+06	4.32051e+06	3.84997e+06	3.16059e+06	3.17766e+06	2.44849e+06	14.283
Q17M82	Aedes aegypti	AAEL001129-PA	8	0.10269	4.16442e+06	4.79726e+06	6.84631e+06	3.98845e+06	4.32258e+06	4.43991e+06	3.73191e+06	4.1414e+06	3.69292e+06	14.2808
Q178E1	Aedes aegypti	AAEL005921-PA	6	0.14873	341281				389063	242077	430223	343387	414132	14.2805
Q8JUX6	Chikungunya virus (strain S27-African prototype)	Polyprotein P1234	12	0.03921				5.90446e+06	3.96186e+06	4.85383e+06	4.79009e+06	4.52158e+06	5.60557e+06	14.2804
Q16JQ4	Aedes aegypti	Ras-related protein Rab-14	3	0.21339	1.18939e+06	1.44677e+06	677075	1.4166e+06	1.33035e+06	1.32813e+06	1.02695e+06	1.10341e+06		14.2796
A0A1S4FVQ5	Aedes aegypti	Pur-alpha	7	0.2		863499	853621			853621	853621	853621	849233	14.2787
A0A6I8TZR6	Aedes aegypti	UBP-type domain-containing protein	4	0.04126	3.6144e+06	4.27676e+06	1.46214e+06	3.90328e+06	2.60085e+06	3.48884e+06	1.77715e+06	1.3874e+06		14.2772
Q16RM8	Aedes aegypti	AAEL010901-PA	15	0.37662	1.21077e+07	1.29434e+07	9.39013e+06	1.07465e+07	1.03083e+07	1.39306e+07	1.02662e+07	9.21556e+06	8.29291e+06	14.2767
A0A6I8T4G3	Aedes aegypti	Zinc finger protein	10	0.13311	2.40587e+06	2.44315e+06	3.30598e+06	3.86446e+06	3.06175e+06	3.12962e+06	3.79439e+06	3.91399e+06	2.71385e+06	14.2765
Q16QD8	Aedes aegypti	AAEL011317-PA	8	0.22038	2.37656e+06	2.35302e+06	2.26741e+06	3.22647e+06	3.09084e+06	2.51886e+06	1.84393e+06	2.35302e+06	3.44678e+06	14.2736
Q171C7	Aedes aegypti	AAEL007690-PA	2	0.01462		245375	447647	832814			692708	556856		14.2698
A0A1S4FSD1	Aedes aegypti	Condensin, XCAP-G'-subunit, putative	10	0.08136	1.53403e+06	1.86145e+06	2.84016e+06	2.15254e+06	2.32004e+06	2.73069e+06	2.14692e+06	2.52408e+06	1.28451e+06	14.2677
Q16TI5	Aedes aegypti	Complex I-B22	2	0.13014	4.06957e+06	4.13257e+06	2.58559e+06	4.45973e+06	4.5219e+06	4.90974e+06	4.31302e+06	4.63925e+06	4.41336e+06	14.2666
A0A6I8T683	Aedes aegypti	Histidine--tRNA ligase	13	0.2246	5.76813e+06	6.14829e+06	6.41259e+06	5.92786e+06	5.51059e+06	6.2703e+06	6.81786e+06	6.64541e+06	6.50388e+06	14.2643
A0A1S4F2V5	Aedes aegypti	Cathepsin l	5	0.14454	2.69865e+06	4.81085e+06	4.20243e+06	3.57461e+06	2.03466e+06	4.20243e+06	4.20243e+06			14.2626
Q9BMG5	Aedes aegypti	AAEL005208-PA	3	0.13134		724533	724533						724533	14.2599
A0A1S4FFK1	Aedes aegypti	Chromo domain-containing protein	12	0.13968	4.03073e+06	6.70559e+06	5.09464e+06	3.67841e+06		5.19068e+06	5.30251e+06	6.0411e+06	4.79536e+06	14.2596
Q179X8	Aedes aegypti	AAEL005475-PA	2	0.13488	800513	650582	779708	577604	531782	600336	671570			14.2576
Q179W2	Aedes aegypti	Septin	8	0.22	3.0051e+06	2.26713e+06	3.30979e+06	3.0051e+06	3.11777e+06	2.684e+06	2.8964e+06	2.79469e+06	3.0051e+06	14.2564
Q17DX3	Aedes aegypti	AAEL004017-PA	12	0.10169	1.6637e+06	2.09107e+06	1.59998e+06			1.46792e+06	1.54787e+06	1.54787e+06	1.6267e+06	14.2558
Q17L24	Aedes aegypti	Anamorsin homolog	4	0.16142			5.74717e+06				2.02004e+06	1.9169e+06	3.54797e+06	14.2551
Q17FP1	Aedes aegypti	RNA-splicing ligase RtcB homolog	17	0.33202	5.8005e+06	7.46982e+06	8.53812e+06	8.96856e+06	7.22703e+06	7.70084e+06	7.63104e+06	7.95366e+06	8.03053e+06	14.2545
Q16QA9	Aedes aegypti	U1 small nuclear ribonucleoprotein 70 kDa	6	0.24868	2.67724e+06	2.01655e+06	2.23823e+06			2.43852e+06	2.05556e+06	1.60948e+06	2.54395e+06	14.2538
Q17II7	Aedes aegypti	RNA helicase	4	0.10955			288175	288175					288175	14.2535
Q16FD1	Aedes aegypti	AAEL014816-PA	16	0.28265	1.5655e+07	1.62864e+07	1.9111e+07	1.96725e+07	15448567	1.83434e+07	1.18001e+07	1.29434e+07	1.56242e+07	14.2528
Q17CF0	Aedes aegypti	Histone deacetylase	6	0.19097	2.51512e+06	2.40667e+06	1.85364e+06	3.88637e+06	2.48882e+06	3.16929e+06	3.95262e+06	4.26127e+06	3.45835e+06	14.2473
A0A6I8TYG9	Aedes aegypti	Uncharacterized protein	19	0.05927	3.04613e+06	2.70012e+06	2.7171e+06	2.7171e+06	2.69949e+06	3.49652e+06	2.52156e+06	2.7171e+06	2.62277e+06	14.2465
A0A6I8TE36	Aedes aegypti	Uncharacterized protein	4	0.12432		1.91096e+06							1.91096e+06	14.2462
A0A1S4FQS6	Aedes aegypti	SdrD_B domain-containing protein	7	0.05745	3.74319e+06	4.00159e+06	3.72452e+06		3.53958e+06	5.49573e+06	3.47997e+06	4.05489e+06	2.81333e+06	14.246
Q17LJ4	Aedes aegypti	AAEL001329-PA	2	0.07124	584998	788006		640471	426451	775673	601543	709440	490986	14.2455
A0A6I8TBK1	Aedes aegypti	HTH La-type RNA-binding domain-containing protein	20	0.16096	5.65347e+06	4.91391e+06	7.53788e+06	5.65347e+06	3.85499e+06	5.65347e+06	5.65347e+06	4.95877e+06	9.75339e+06	14.2413
Q16NC8	Aedes aegypti	Transmembrane 9 superfamily member	4	0.06164	4.95025e+06	5.76405e+06	1.67524e+06	4.9925e+06	6.50544e+06	6.254e+06	5.67878e+06	5.06781e+06	5.25164e+06	14.2409
Q16Z06	Aedes aegypti	2-oxoisovalerate dehydrogenase subunit alpha	10	0.20548		5.63143e+06	3.07501e+06		5.25534e+06	5.50317e+06	4.66663e+06	5.50317e+06	5.50317e+06	14.2404
A0A6I8T8D6	Aedes aegypti	Low-density lipoprotein receptor relative with 11 ligand-binding repeats	21	0.08364	5.06171e+06	5.69087e+06	4.90796e+06	4.74122e+06	4.85945e+06	5.7449e+06	3.69676e+06	4.90796e+06	4.8264e+06	14.2397
Q17MR1	Aedes aegypti	AAEL000955-PA	2	0.08815	622216		1.69691e+06				1.1191e+06	873331	1.05943e+06	14.2387
A0A6I8T7T7	Aedes aegypti	Mck1	8	0.1301	5.82692e+06	6.31554e+06	4.58395e+06	6.7101e+06	6.0115e+06	6.79582e+06	6.33326e+06	4.86531e+06	5.87517e+06	14.238
A0A1S4FWU1	Aedes aegypti	ATP-binding cassette sub-family A member 3, putative	19	0.1344	4.4516e+06	5.30405e+06	1.86031e+06	5.48315e+06	4.44558e+06	4.80166e+06	3.83549e+06	4.11989e+06	4.47448e+06	14.2344
A0A1S4F2R2	Aedes aegypti	39S mitochondrial ribosomal protein L37	7	0.13909	3.84911e+06	4.07299e+06	3.24571e+06	4.51517e+06		4.515e+06	4.5335e+06	4.82474e+06	5.5042e+06	14.2311
A0A6I8T7P9	Aedes aegypti	Uncharacterized protein	7	0.18605	4.91946e+06	4.64546e+06	3.03879e+06	1.11999e+07	8.70035e+06	5.94206e+06	3.32014e+06	3.52566e+06	3.94166e+06	14.2286
Q16Z72	Aedes aegypti	AAEL008291-PA	11	0.47902	1.09901e+07	1.22995e+07	1.18578e+07	9.58493e+06	9.90786e+06	1.06767e+07	1.06767e+07	1.04152e+07	9.85815e+06	14.2266
A0A6I8THB0	Aedes aegypti	Fragile X mental retardation syndrome-related protein 1, putative	16	0.16489	3.9835e+06	4.01256e+06	2.97552e+06	5.16543e+06	4.44284e+06	4.17107e+06	3.29606e+06	3.25304e+06	3.68468e+06	14.2264
A0A6I8TQA0	Aedes aegypti	Glutamate synthase (NADH)	9	0.04135	2.25901e+06	2.87275e+06	1.72177e+06	2.31961e+06	1.56704e+06	2.34119e+06	1.9154e+06	1.4169e+06	1.41034e+06	14.2251
A0A6I8T860	Aedes aegypti	Succinate--CoA ligase [GDP-forming] subunit beta, mitochondrial	10	0.26603	2.46823e+06	1.46236e+06	2.39229e+06	1.73271e+06	1.62868e+06	2.98121e+06	2.46823e+06	2.84812e+06	2.87831e+06	14.2249
A0A1S4EVP9	Aedes aegypti	Isoleucyl-tRNA synthetase	8	0.08238	6.83915e+06	4.27301e+06	4.55812e+06	4.6476e+06	4.01142e+06	4.8458e+06	4.31781e+06	2.85772e+06	2.99812e+06	14.2228
Q16GA1	Aedes aegypti	AAEL014452-PA	21	0.29762	1.19541e+07	1.91256e+07	1.37459e+07	1.49131e+07	1.51078e+07	1.70369e+07	1.14034e+07	1.37928e+07	1.43699e+07	14.2204
Q17FY5	Aedes aegypti	AAEL003237-PA	5	0.35948	2.39562e+06	2.55772e+06	3.19963e+06	4.22325e+06	5.42976e+06	2.26056e+06	2.3592e+06	2.86795e+06	3.13682e+06	14.2188
Q176I8	Aedes aegypti	AAEL006342-PB	7	0.21239	1.41641e+06	1.61793e+06	1.9162e+06	2.0163e+06	2.13328e+06	2.16157e+06	2.0163e+06	2.12164e+06		14.2171
Q17F22	Aedes aegypti	AIR carboxylase	11	0.1733	8.89802e+06	9.26451e+06	5.54932e+06	8.16177e+06	7.22068e+06	1.02952e+07	6.75986e+06	7.06525e+06	8.25207e+06	14.2165
Q179N3	Aedes aegypti	AAEL005579-PA	7	0.22071	2.75431e+06	2.83639e+06	2.99849e+06	2.67461e+06	2.32085e+06	2.75431e+06	2.75431e+06	2.75431e+06	2.75431e+06	14.2159
Q17H99	Aedes aegypti	Aspartate--tRNA ligase, cytoplasmic	19	0.34831	1.19908e+07	9.66746e+06	4.55793e+06	9.65265e+06	9.14572e+06	1.01096e+07	9.01229e+06	8.54214e+06	8.43884e+06	14.2145
Q16TQ1	Aedes aegypti	AAEL010170-PA	6	0.31731		2.11749e+06	1.96878e+06	2.54642e+06	1.46641e+06	1.30163e+06	2.80964e+06	2.92506e+06	1.72367e+06	14.212
Q1HR30	Aedes aegypti	AAEL010012-PA	8	0.51295	9.78986e+06	1.17165e+07	5.56709e+06	1.20688e+07	9.97024e+06	1.1595e+07	6.65398e+06	6.39721e+06	6.20353e+06	14.2091
Q16RF6	Aedes aegypti	Ubiquitin carboxyl-terminal hydrolase	12	0.30061	9.47471e+06	1.06432e+07	1.08137e+07	9.87042e+06	8.30733e+06	9.86163e+06	7.35573e+06	9.86163e+06	1.04392e+07	14.208
A0A6I8TF77	Aedes aegypti	Serine Protease Inhibitor (serpin) likely cleavage at K/R. Transcript A	10	0.27078	5.57035e+06	4.13475e+06	5.40246e+06	1.16834e+06			3.2398e+06	4.14098e+06	3.42463e+06	14.2075
Q16MM8	Aedes aegypti	AAEL012250-PA	2	0.09091	2.44362e+06	2.80324e+06	1.65016e+06	2.16042e+06	1.23436e+06	2.34391e+06	2.19091e+06	1.74725e+06		14.2053
A0A6I8TB93	Aedes aegypti	YTH domain protein	7	0.10227	3.76789e+06	2.96266e+06	4.72102e+06	3.87723e+06	3.20036e+06	2.61676e+06	3.75422e+06	3.87723e+06	4.10297e+06	14.2047
J9HFM9	Aedes aegypti	AAEL017516-PB	33	0.35233	1.94295e+07	1.82784e+07	3.43861e+07	1.67466e+07	1.77867e+07	1.82784e+07	1.73862e+07	1.82784e+07	1.82784e+07	14.2009
A0A1S4EY08	Aedes aegypti	Signal recognition particle 14 kDa protein	7	0.45872	1.92034e+06	3.49718e+06		3.85421e+06	3.42629e+06	3.00887e+06	958174	2.67911e+06	4.41254e+06	14.1978
Q16VW8	Aedes aegypti	Transaldolase	18	0.32432	8.69042e+06	4.7153e+06	8.16667e+06	7.11534e+06	8.67485e+06	5.0669e+06	7.80108e+06	7.71774e+06	1.05175e+07	14.1962
Q17BN4	Aedes aegypti	AAEL004914-PA	4	0.16352	456208	677921		562239	506450					14.1939
Q170C1	Aedes aegypti	AAEL007944-PA	7	0.23558						410534		410534	410534	14.1882
A0A1S4EWT7	Aedes aegypti	GCS light chain	5	0.22711	5.01322e+06	5.36565e+06	2.68969e+06	5.3226e+06	5.06382e+06	3.07532e+06	3.89123e+06	3.37935e+06	3.94759e+06	14.1843
A0A6I8TFG3	Aedes aegypti	AMP dependent ligase	10	0.16818	1.14051e+06		1.9554e+06		1.01579e+06	810281	1.23257e+06	1.36689e+06	1.50201e+06	14.1834
A0A6I8T4Z6	Aedes aegypti	Spermine synthase	10	0.24665	2.51792e+06	3.37835e+06	3.30048e+06	2.86671e+06	1.21032e+06	2.86671e+06	564253	2.76715e+06	2.86671e+06	14.1768
A0A6I8TPF4	Aedes aegypti	RING-type domain-containing protein	2	0.03341		586667	558500			531685				14.1762
A0A6I8TPM4	Aedes aegypti	MPN domain-containing protein	5	0.14583	1.40717e+06	1.41735e+06	666022		1.0681e+06	2.05116e+06	1.90181e+06	2.58753e+06		14.1749
Q174G9	Aedes aegypti	AAEL006896-PA	2	0.12568		235111		235111						14.1632
A0A6I8TDH1	Aedes aegypti	Synapse-associated protein	5	0.11579	1.22116e+06	2.51388e+06	2.13958e+06	2.41605e+06	1.3987e+06	2.38036e+06	1.5751e+06	1.74033e+06	3.09379e+06	14.1626
Q16TA2	Aedes aegypti	RuvB-like helicase 2	24	0.37849	1.17558e+07	1.43709e+07	1.05282e+07	1.23089e+07	1.195e+07	1.20292e+07	1.20292e+07	1.0946e+07	1.31566e+07	14.1622
A0A1S4FNP2	Aedes aegypti	Peptidyl-prolyl cis-trans isomerase	8	0.40881	5.99241e+06	5.58409e+06	9.67063e+06	5.8549e+06	4.62535e+06	4.98846e+06	4.98297e+06	4.95631e+06	4.42676e+06	14.1611
Q16RM7	Aedes aegypti	Coiled-coil domain-containing protein 58	7	0.41429		1.41056e+06	1.64336e+06	2.67128e+06		4.16579e+06	1.43251e+06	1.6962e+06	1.73989e+06	14.1607
Q17BX4	Aedes aegypti	AAEL004739-PA	11	0.22222	2.63864e+06	2.47233e+06	1.93483e+06	2.3237e+06	2.74338e+06	1.87275e+06	2.51643e+06	2.57828e+06	3.07955e+06	14.1523
Q174Q3	Aedes aegypti	AAEL006820-PA	13	0.3808	3.07057e+06	2.72883e+06	3.43971e+06	8.8898e+06	3.07057e+06	3.66143e+06	2.94398e+06	3.07057e+06	1.82985e+06	14.1513
Q1HQL7	Aedes aegypti	Membrane trafficking protein emp24/gp25/p24 family member	6	0.10046	2.64192e+06	5.92284e+06		6.4499e+06	3.97542e+06	5.41323e+06	3.44226e+06			14.1507
A0A1S4FP45	Aedes aegypti	26S proteasome non-ATPase regulatory subunit 6	17	0.41645	1.10512e+07	1.61983e+07	7.32704e+06	1.19008e+07	1.1973e+07	1.38216e+07	9.63989e+06	7.29984e+06	9.90244e+06	14.1449
A0A1S4FY17	Aedes aegypti	SM protein G, putative	3	0.28125	2.46673e+06	3.22114e+06	2.56419e+06	2.04118e+06	2.34852e+06	3.62071e+06	2.28167e+06	2.13801e+06	3.04837e+06	14.1213
A0A1S4FP15	Aedes aegypti	Uncharacterized protein	9	0.09422	4.55098e+06	4.12984e+06	3.22014e+06	2.83265e+06	3.06182e+06	4.70456e+06		3.2489e+06	3.22014e+06	14.1131
A0A6I8T5A7	Aedes aegypti	Symplekin	3	0.02986		909296	888289	939895	909374	1.09667e+06	854630	1.02288e+06	793165	14.1002
Q16FD3	Aedes aegypti	AAEL010486-PA	4	0.09677		4.55155e+06	2.12741e+06			2.12741e+06				14.0965
A0A6I8TRC3	Aedes aegypti	Casein kinase II subunit beta	4	0.08597	2.53012e+06	2.86367e+06	3.24585e+06		2.70364e+06	2.0794e+06	3.45356e+06	2.46221e+06	2.06854e+06	14.0961
A0A1S4EXP8	Aedes aegypti	Glutathione S-transferase (GSTD5)	2	0.10577	703102	539159	303806		591840		792176	305429	896370	13.673
A0A6I8TZ72	Aedes aegypti	Uncharacterized protein	2	0.07372								223708		13.6405
A0A6I8TFD9	Aedes aegypti	SMK-1 domain-containing protein	2	0.0286	476320	502448	464554	745400	541079	515771	583789	748601	603946	13.607
Q16Y49	Aedes aegypti	Mitochondrial fission 1 protein	2	0.125	4.92079e+06	5.61779e+06	2.57723e+06	6.09409e+06	4.8555e+06	5.16418e+06	6.62472e+06	5.02327e+06	6.41845e+06	13.5913
Q1HRP7	Aedes aegypti	60S acidic ribosomal protein P1	2	0.74107	3.29172e+06	1.3488e+06	6.27712e+06			936762	5.50769e+06	5.39412e+06	6.9075e+06	13.5836
Q17G76	Aedes aegypti	AAEL003179-PA	2	0.07123	2.18355e+06	2.06337e+06	1.07373e+06		1.55818e+06	1.85676e+06	1.5662e+06	1.5709e+06	1.87271e+06	13.5781
Q16Y81	Aedes aegypti	AAEL008621-PA	6	0.25168	9.65666e+06	1.07364e+07	7.10035e+06	7.96824e+06	6.47696e+06	8.53681e+06	5.32058e+06	4.13414e+06	4.92913e+06	13.5663
A0A6I8T685	Aedes aegypti	E3 ubiquitin-protein ligase listerin	6	0.0504	2.12792e+06	1.52007e+06	1.29917e+06	1.48374e+06	1.52007e+06	1.52007e+06	1.49579e+06	1.52007e+06	1.34884e+06	13.553
Q16Q94	Aedes aegypti	Glutamyl-tRNA(Gln) amidotransferase subunit C, mitochondrial	3	0.20787		1.02368e+06	1.08181e+06	1.00139e+06	1.14443e+06	1.08339e+06		1.01277e+06		13.5402
Q1HR47	Aedes aegypti	Eukaryotic translation initiation factor 3 subunit F	9	0.26481	5.7374e+06	5.09246e+06	6.02054e+06	5.16909e+06	5.40177e+06	5.54742e+06	4.96291e+06	4.64693e+06	5.0855e+06	13.5338
A0A1S4F3W3	Aedes aegypti	Aldo-keto reductase	17	0.4557	5.86299e+06	4.66515e+06	8.34511e+06	4.4886e+06	7.10729e+06	4.03122e+06	7.33678e+06	6.47213e+06	7.8362e+06	13.5248
A0A1S4FKC4	Aedes aegypti	Uncharacterized protein	4	0.09135	3.89872e+06	4.7854e+06	2.79136e+06	4.02938e+06	4.0049e+06	4.21574e+06	3.57016e+06	3.49094e+06	3.70453e+06	13.5211
A0A1S4FFD5	Aedes aegypti	DNA replication licensing factor MCM2	18	0.17494	3.88093e+06	4.6817e+06	3.39677e+06	4.82231e+06	3.84362e+06	4.92389e+06	3.56076e+06	2.7964e+06	2.67068e+06	13.521
Q0C7C3	Aedes aegypti	AAEL000084-PA	8	0.47458	6.80919e+06	6.51384e+06	1.07368e+07	8.62681e+06	6.73194e+06	6.88732e+06	6.80919e+06	6.59048e+06	6.81074e+06	13.5199
A0A1S4EXT2	Aedes aegypti	Adenosine kinase	2	0.09012	1.29198e+06	1.86803e+06	1.01694e+06	1.84018e+06	1.4828e+06	1.32154e+06	1.33484e+06	1.02667e+06	1.09289e+06	13.5069
Q1HRH4	Aedes aegypti	Vacuolar protein sorting-associated protein 29 (Fragment)	3	0.24725	529055			539022		508694	102642		147607	13.4996
A0A6I8TGK4	Aedes aegypti	Uncharacterized protein	3	0.05166	4.17452e+06	3.61515e+06	5.57029e+06	2.81994e+06		2.67925e+06	3.72829e+06	4.06379e+06	3.70158e+06	13.4908
A0A6I8TGV5	Aedes aegypti	DUF753 domain-containing protein	4	0.22115	2.5484e+06	3.43492e+06	2.49423e+06	2.82153e+06	3.37342e+06	3.23813e+06	3.7654e+06	3.23813e+06	3.12442e+06	13.4773
A0A6I8TED5	Aedes aegypti	Uncharacterized protein	10	0.08429	2.45147e+06	1.04679e+06			1.74106e+06	1.74106e+06	1.29961e+06	1.56112e+06	1.76697e+06	13.4749
Q179J9	Aedes aegypti	ATP synthase subunit b	12	0.31933	1.64213e+07	1.50506e+07	1.21644e+07	1.68509e+07	1.41409e+07	1.00151e+07	1.79304e+07	1.74584e+07	1.68473e+07	13.463
Q17FR9	Aedes aegypti	Serrate RNA effector molecule homolog	13	0.15261	2.34507e+06	2.04464e+06	4.48822e+06	4.20319e+06	2.89592e+06	2.71732e+06	3.7117e+06	3.71182e+06	4.21e+06	13.4617
Q16SE7	Aedes aegypti	AAEL010610-PA	4	0.09574	1.97922e+06	2.0379e+06	1.05094e+06	2.14908e+06	1.99405e+06	3.19778e+06	1.36039e+06	1.67437e+06	1.37413e+06	13.4587
Q1HQP4	Aedes aegypti	Eukaryotic translation initiation factor 4C	17	0.39865	9.20433e+06	8.65074e+06	8.57113e+06	1.07121e+07	8.17078e+06	7.24712e+06	5.80999e+06	8.84896e+06	8.57113e+06	13.4533
Q1HRL6	Aedes aegypti	AAEL005508-PA	4	0.19167	3.58106e+06	3.01975e+06	4.78222e+06	3.82221e+06	3.78296e+06	3.87847e+06	3.87847e+06	4.08605e+06	4.22442e+06	13.4498
A0A6I8TQ89	Aedes aegypti	Lysine--tRNA ligase	19	0.28918	4.10616e+06	3.51029e+06	3.65983e+06	4.69979e+06	4.21218e+06	2.64584e+06	3.62129e+06	3.38065e+06	3.65983e+06	13.4493
A0A1S4F473	Aedes aegypti	Uncharacterized protein	3	0.0309	490313	437966	548916							13.4298
Q17BR1	Aedes aegypti	Adipocyte plasma membrane-associated protein	8	0.22624	665531	976687	959193		462909	1.26089e+06	1.06312e+06	1.25786e+06	1.09431e+06	13.4257
Q16XY7	Aedes aegypti	AAEL008723-PB	2	0.13402	1.86943e+06	2.34165e+06	1.10893e+06	3.70944e+06	2.22772e+06	2.74952e+06	2.20592e+06	2.30376e+06	1.8383e+06	13.4255
A0A1S4FMN1	Aedes aegypti	Phosphomannomutase	3	0.08651	2.29609e+06	2.16606e+06	1.43503e+06	2.08169e+06	1.89223e+06	1.99405e+06	1.76097e+06	1.47633e+06	1.62879e+06	13.4231
Q16YU7	Aedes aegypti	ER lumen protein-retaining receptor	2	0.14151		209886	271868	320574	401354	348547	601913	297015		13.4174
Q1HQT4	Aedes aegypti	eIF-2B GDP-GTP exchange factor subunit alpha	5	0.18092		1.72751e+06	1.16493e+06		1.52137e+06	1.48412e+06	1.62117e+06	1.45713e+06		13.4168
A0A1S4EUQ1	Aedes aegypti	Proteasome assembly chaperone 2	5	0.09091		932941	2.05007e+06				1.76198e+06			13.4153
A0A6I8TUG6	Aedes aegypti	53-BP1_Tudor domain-containing protein	14	0.12798	4.54968e+06	3.84388e+06	5.45459e+06	2.55872e+06	5.45459e+06	2.90354e+06	5.64201e+06	6.06392e+06	5.45459e+06	13.4144
A0A6I8TED4	Aedes aegypti	Carnitine o-acyltransferase	12	0.14809	4.46981e+06	4.92153e+06	4.1118e+06	5.08881e+06	4.18363e+06	4.49409e+06	4.2076e+06	4.49409e+06	4.49409e+06	13.4138
A0A6I8TPW9	Aedes aegypti	Uncharacterized protein	10	0.2625	3.489e+06	3.63135e+06	2.92632e+06	4.97157e+06	2.36956e+06	4.18112e+06	3.77742e+06	4.58264e+06	4.1387e+06	13.412
A0A1S4FUE7	Aedes aegypti	Metalloprotease	2	0.04924	841597	831212	199808		836389	1.21954e+06		836389	836389	13.4096
A0A6I8TQ20	Aedes aegypti	PlsC domain-containing protein	12	0.15	3.51948e+06	5.46662e+06	1.63322e+06	3.69652e+06	3.35339e+06	3.69652e+06	3.69652e+06	3.69652e+06	2.93446e+06	13.4073
A0A1S4FFL0	Aedes aegypti	Glycerol-3-phosphate acyltransferase	4	0.03973	1.38162e+06			591380	591380	586590	591380			13.4065
A0A6I8T7S1	Aedes aegypti	ADP-ribosylation factor, arf	2	0.22283	291675	216173				274560	309857		673983	13.4053
A0A1S4EVF5	Aedes aegypti	Ankyrin_rpt-contain_dom domain-containing protein	3	0.08009		237722				266790	297461	272983	260596	13.4031
Q1HRA1	Aedes aegypti	40S ribosomal protein S29	5	0.5	1.44545e+07	1.91927e+07	2.05139e+07		1.41859e+07	2.57101e+07	1.87068e+07	1.56174e+07	1.87068e+07	13.4008
A0A6I8U7J4	Aedes aegypti	Ankyrin_rpt-contain_dom domain-containing protein	6	0.05387	2.3572e+06	1.6244e+06	2.002e+06	1.57623e+06	2.91e+06	2.08795e+06	1.89555e+06	2.80935e+06	1.76153e+06	13.3974
Q1DGM3	Aedes aegypti	AAEL010002-PB	3	0.14365	3.27132e+06	3.78141e+06	2.08897e+06	4.29086e+06	3.84424e+06	5.71957e+06	3.22344e+06	3.36199e+06	2.689e+06	13.3973
Q172Z1	Aedes aegypti	AAEL007243-PA	3	0.12581	1.16495e+06	1.08335e+06	865275	1.14904e+06		1.14116e+06	538000	1.44398e+06	1.26748e+06	13.3956
A0A1S4F4S6	Aedes aegypti	GDI interacting protein, putative	7	0.16204	3.00223e+06	3.94914e+06	1.86551e+06	3.64047e+06	3.5649e+06	4.09172e+06	3.55812e+06	3.24038e+06	3.09505e+06	13.3954
Q17D89	Aedes aegypti	Serine/threonine-protein phosphatase	7	0.19079	3.1222e+06	2.75932e+06		3.04813e+06	2.5983e+06	2.72533e+06	3.43173e+06	2.73984e+06		13.3928
A0A1S4G2F7	Aedes aegypti	Peptide-N(4)-(N-acetyl-beta-glucosaminyl)asparagine amidase	6	0.08847	2.14685e+06	2.87883e+06		3.15443e+06	2.63682e+06	3.01739e+06	2.39493e+06	2.5094e+06	3.64298e+06	13.3845
A0A1S4FWG8	Aedes aegypti	MYND-type domain-containing protein	3	0.15179	7.60867e+06	6.89974e+06	7.42339e+06	6.24877e+06	6.95918e+06	7.16576e+06	5.65207e+06	5.06986e+06	6.89974e+06	13.3843
Q16FH9	Aedes aegypti	AAEL014749-PB	8	0.39303	6.21082e+06	5.73009e+06	7.16984e+06	3.57324e+06	3.18902e+06	3.97138e+06	5.77743e+06	6.03996e+06	6.10016e+06	13.3832
Q16VJ7	Aedes aegypti	AAEL009539-PA	6	0.31507	3.16657e+06	4.03788e+06	4.16031e+06	4.29115e+06	4.05701e+06		4.01364e+06	4.34691e+06	4.89156e+06	13.3815
Q16SE5	Aedes aegypti	1,4-alpha-glucan branching enzyme	8	0.10234	2.96378e+06	3.08065e+06	2.2491e+06	2.43581e+06	2.59292e+06	3.0184e+06	2.93523e+06	2.83321e+06	3.23905e+06	13.3796
Q1HR91	Aedes aegypti	Conserved possible Golgi protein	2	0.06962	3.12763e+06	3.35338e+06	3.60815e+06	4.51009e+06	4.03365e+06	4.41816e+06	2.03161e+06	4.03275e+06	2.10985e+06	13.3795
A0A6I8U4Y4	Aedes aegypti	Coatomer subunit beta'	24	0.20803	7.68113e+06	8.38629e+06	7.97103e+06	7.54261e+06	6.31547e+06	8.50812e+06	7.97103e+06	7.8402e+06	7.97103e+06	13.3773
A0A6I8TWH2	Aedes aegypti	Protein BCCIP homolog	2	0.09302		481072	418515		602772		497671	465028		13.3718
A0A6I8U6K0	Aedes aegypti	Exosome complex component RRP45	4	0.14059	1.88863e+06	2.20554e+06	1.20217e+06	2.12119e+06	1.44391e+06	2.39083e+06	1.88863e+06	1.16857e+06	1.80017e+06	13.368
A0A6I8TL51	Aedes aegypti	Tyrosine--tRNA ligase	2	0.07559	206764	190736			251146	260300	272695	244635		13.3662
Q17K21	Aedes aegypti	AAEL001795-PA	2	0.11374	1.3605e+06	1.56127e+06		769868	1.06106e+06	1.19578e+06	1.18739e+06	1.15665e+06	981986	13.3644
Q1HQY6	Aedes aegypti	Eukaryotic translation initiation factor 3 subunit E	16	0.28736	1.27501e+07	1.03816e+07	6.28729e+06	1.14695e+07	9.52056e+06	9.11107e+06	7.70013e+06	6.97059e+06	7.23266e+06	13.3628
Q1HQN5	Aedes aegypti	AAEL001331-PA	18	0.43056	5.49676e+06	5.80372e+06	2.87293e+06	5.56847e+06	5.47536e+06	6.10387e+06	5.10912e+06	4.64461e+06	5.47536e+06	13.3619
Q17JX2	Aedes aegypti	Glutamine synthetase	9	0.15	2.47311e+06		4.26926e+06		2.89546e+06		4.18383e+06	4.29624e+06	4.35644e+06	13.3597
Q16HN4	Aedes aegypti	AAEL013966-PA	9	0.15166	1.61775e+06	1.70531e+06	1.3165e+06		1.70531e+06	2.42963e+06	1.47333e+06	2.00651e+06	1.94576e+06	13.3575
A0A1S4FH42	Aedes aegypti	Nuclear pore complex protein Nup96	8	0.06977	1.82902e+06	1.96315e+06	1.4147e+06	1.78571e+06	1.72128e+06	1.84951e+06	1.77433e+06	1.96867e+06	1.77433e+06	13.3549
Q16I76	Aedes aegypti	AAEL007334-PA	16	0.64493	1.25478e+07	8.25269e+06	1.22476e+07	5.74457e+06	8.74084e+06	1.00157e+07	9.98887e+06	9.36486e+06	1.10507e+07	13.3547
Q16VR5	Aedes aegypti	AAEL009465-PA	7	0.22727	2.85596e+06	5.60708e+06	2.12733e+06	3.62441e+06	3.73644e+06	3.38822e+06	2.83445e+06	3.07803e+06	2.64306e+06	13.3547
A0A1S4FS86	Aedes aegypti	L-asparaginase	14	0.38889	5.49876e+06	5.29649e+06	5.1003e+06	5.83003e+06	7.99357e+06	6.27593e+06	3.96925e+06	4.55209e+06	5.29649e+06	13.3535
A0A6I8TDS3	Aedes aegypti	Uncharacterized protein	13	0.25916	124518336	1.34394e+08	173121462	1.21527e+08	1.15027e+08	9.19202e+07	9.36783e+07	1.04029e+08	6.72638e+07	13.3534
Q17D61	Aedes aegypti	AAEL004320-PA	47	0.21255	6.74791e+06	6.39224e+06	9.27046e+06	6.53795e+06	6.08324e+06	8.69147e+06	8.84324e+06	8.80193e+06	8.68908e+06	13.3528
Q16IC0	Aedes aegypti	AAEL013731-PA (Fragment)	11	0.31008		2.95633e+06	1.20558e+06			3.90786e+06	2.71239e+06	2.95633e+06	3.89644e+06	13.3506
Q172K2	Aedes aegypti	AAEL007354-PA	6	0.10989	914985	1.00789e+06	1.12737e+06		528187	1.25539e+06	931156	1.03968e+06	1.05255e+06	13.35
A0A1S4FES5	Aedes aegypti	Transient receptor potential cation channel protein painless	8	0.0919	7.11485e+06	7.50918e+06	4.01889e+06	8.33111e+06	6.66365e+06	9.96355e+06	7.6201e+06	8.06608e+06	8.51363e+06	13.3487
A0A1S4EYX3	Aedes aegypti	Transcription elongation factor s-ii	12	0.29605	5.47409e+06	5.06754e+06	5.47409e+06		5.78125e+06	5.60561e+06	5.47409e+06	1.82957e+06	4.54307e+06	13.3486
A0A1S4FEB8	Aedes aegypti	Phospholipase a-2-activating protein	5	0.06281	1.30895e+06		1.04659e+06	1.26595e+06	1.27172e+06	1.45926e+06	1.26595e+06	1.10368e+06	1.33987e+06	13.348
Q179Z6	Aedes aegypti	AAEL005457-PA	7	0.19453	4.12512e+06	4.85493e+06	2.12408e+06	2.1223e+06	5.12224e+06	5.84964e+06	2.22866e+06	2.43875e+06	3.47386e+06	13.3474
A0A1S4EZF6	Aedes aegypti	Structural maintenance of chromosomes protein	14	0.07424	2.65582e+06	2.30135e+06	2.52793e+06	2.07066e+06	2.63254e+06	2.58741e+06	2.74479e+06	2.91023e+06	4.91109e+06	13.347
A0A1S4FN24	Aedes aegypti	Golgi-specific brefeldin a-resistance factor	4	0.03452	1.00093e+06	1.02107e+06	794252	1.28217e+06	699959	471400	1.28853e+06	1.0697e+06	974646	13.3451
A0A6I8T641	Aedes aegypti	Uncharacterized protein	11	0.15495	4.31646e+06	6.56624e+06	3.5814e+06	1.27336e+07	5.39944e+06	5.54809e+06	4.3554e+06	4.54623e+06	4.31646e+06	13.3451
Q17DF6	Aedes aegypti	AAEL004229-PA	4	0.17621			247613			301044	399411	351400	243161	13.3447
A0A6I8TLD1	Aedes aegypti	Phospholipid scramblase	6	0.16944	453273		1.0707e+06	1.40551e+06		862065	963221	989929	752255	13.3436
A0A1S4FB16	Aedes aegypti	UTP--glucose-1-phosphate uridylyltransferase	16	0.2976	3.82097e+06	4.2073e+06	4.4338e+06	6.56601e+06	4.14669e+06	2.53452e+06	4.2073e+06	4.68895e+06	3.63817e+06	13.3427
A0A6I8TGL8	Aedes aegypti	Calnexin	16	0.22276	4.48976e+06	5.52991e+06	4.91272e+06	4.46428e+06	4.93972e+06	3.79936e+06	4.91272e+06	4.91272e+06	4.91272e+06	13.3419
Q16G50	Aedes aegypti	AAEL014525-PA	3	0.09125	390613		995000		1.01697e+06	823746	1.46543e+06	987225	891893	13.3409
A0A6I8TN21	Aedes aegypti	Tgf-beta resistance-associated protein trag	2	0.0156	2.55413e+06	2.7553e+06	839677		2.04568e+06	2.6127e+06	1.56101e+06	1.55211e+06	1.31391e+06	13.3402
Q16MG7	Aedes aegypti	AAEL012310-PA	23	0.48804	9.67751e+06	1.02772e+07	9.89378e+06	8.59229e+06	1.03758e+07	9.67751e+06	9.63506e+06	9.67751e+06	1.10989e+07	13.3394
A0A1S4FBV7	Aedes aegypti	BAT2_N domain-containing protein	8	0.08512	4.01676e+06	4.76479e+06	4.01676e+06	4.01676e+06	4.32308e+06	5.17786e+06	2.84208e+06	2.43637e+06	2.4945e+06	13.339
A0A6I8TKC6	Aedes aegypti	Uncharacterized protein	14	0.03649	2.80452e+06	1.80607e+06	2.17871e+06	2.7859e+06	2.18838e+06	2.14726e+06	2.17871e+06	2.13266e+06		13.3368
Q17BB4	Aedes aegypti	Seryl-tRNA synthetase	17	0.278	7.26407e+06	1.00671e+07	7.76878e+06	1.94192e+07	7.22674e+06	9.53573e+06	5.30042e+06	6.36225e+06	7.03846e+06	13.3355
A0A6I8T3U2	Aedes aegypti	Uncharacterized protein	13	0.1527	2.29602e+06	2.83643e+06	2.58881e+06	2.38466e+06	3.73783e+06	2.58881e+06	3.68075e+06	2.51083e+06	4.03946e+06	13.3352
A0A1S4FCV3	Aedes aegypti	Translational activator gcn1	21	0.07904	6.04863e+06	6.41842e+06	2.92282e+06	6.66858e+06	6.04863e+06	5.85505e+06	2.97274e+06	3.91597e+06	5.93813e+06	13.3344
Q17IV0	Aedes aegypti	AAEL002214-PB	2	0.04743	2.91971e+06	3.05441e+06	1.36924e+06	2.44637e+06	2.79336e+06	3.15182e+06	2.41116e+06	2.9099e+06	2.22436e+06	13.3334
Q1DGR8	Aedes aegypti	Protein-L-isoaspartate O-methyltransferase	7	0.37004	4.1634e+06	5.16904e+06	5.11228e+06	4.54248e+06	4.13742e+06	5.15853e+06	3.99977e+06	2.97705e+06	4.1634e+06	13.3318
A0A6I8U4W0	Aedes aegypti	HDAC_interact domain-containing protein	18	0.10116	1.85531e+06	2.36548e+06	1.57829e+06	2.04547e+06	2.07919e+06	2.5127e+06	2.30029e+06	2.31201e+06	2.58718e+06	13.3283
A0A1S4FI59	Aedes aegypti	SEC63 protein, putative	9	0.11741	1.39968e+06	1.48403e+06	1.10774e+06	1.66776e+06	1.71011e+06	1.60058e+06	1.51955e+06	1.54735e+06	1.51955e+06	13.3276
Q17IR8	Aedes aegypti	COP9 signalosome complex subunit 3	6	0.15242	2.1642e+06	2.57998e+06	1.89751e+06	2.79879e+06	2.0074e+06	1.95632e+06	1.53885e+06	2.11444e+06	1.75783e+06	13.3264
Q1HQU5	Aedes aegypti	AAEL009808-PA	5	0.18699	3.88068e+06	4.10903e+06	7.92944e+06	6.68121e+06	5.60607e+06	9.12027e+06	4.15952e+06	3.58326e+06	3.02352e+06	13.3262
Q1HQH0	Aedes aegypti	Delta-aminolevulinic acid dehydratase	11	0.27217	5.3558e+06	7.04458e+06	5.453e+06	2.38144e+07			8.0218e+06	7.04458e+06	7.07479e+06	13.3237
Q16WZ9	Aedes aegypti	AAEL009051-PA (Fragment)	8	0.42523	6.2152e+06	5.87096e+06	5.95943e+06	6.25108e+06	5.95585e+06	7.22337e+06	3.7546e+06		1.03805e+06	13.3218
A0A6I8U0K8	Aedes aegypti	Uncharacterized protein	11	0.10696	3.3076e+06	2.39163e+06	1.7445e+06	2.85023e+06	4.91164e+06	3.14671e+06	2.35024e+06	2.23385e+06	2.39163e+06	13.3216
A0A6R5I3G4	Aedes aegypti	Uncharacterized protein	8	0.06001	1.88624e+06	2.34289e+06	1.13231e+06	1.88897e+06		2.14857e+06	1.6264e+06	1.48784e+06	1.4261e+06	13.3208
A0A1S4FUL7	Aedes aegypti	Uncharacterized protein	3	0.11635		1.8433e+06	1.4423e+06			1.87328e+06	1.2871e+06		1.46835e+06	13.3196
A0A6I8T8X9	Aedes aegypti	Flotillin-2	8	0.16062	2.83146e+06	3.61615e+06	1.69423e+06	3.25826e+06	3.38015e+06	3.78276e+06	2.79422e+06	3.09845e+06	2.85653e+06	13.3186
A0A1S4FPI9	Aedes aegypti	Cell cycle progression	2	0.04545	344882	316362					518298	527352	360038	13.317
A0A1S4EWW8	Aedes aegypti	Tetratricopeptide repeat protein, putative	10	0.15631	2.78939e+06	2.6368e+06	1.95653e+06	3.05295e+06	2.6677e+06	3.28542e+06	2.4762e+06	3.00047e+06	2.7516e+06	13.3091
A0A1S4FP71	Aedes aegypti	Lethal giant larva homologue	7	0.04774	4.25598e+07	4.2945e+07	3.17866e+07	7.06355e+07	4.36814e+07	4.33328e+07	6.17407e+07	4.33328e+07	6.86884e+07	13.3059
A0A1S4F2T8	Aedes aegypti	ATP synthase-coupling factor 6, mitochondrial	2	0.20755			9.04258e+06		3.11068e+06		4.57319e+06	5.65604e+06		13.3057
A0A6I8TGT3	Aedes aegypti	Uncharacterized protein	11	0.0963	3.59986e+06	2.90665e+06	3.32785e+06	3.05805e+06	3.05805e+06	3.07553e+06	2.20499e+06	3.05805e+06	3.43855e+06	13.3049
A0A0P6ITL0	Aedes aegypti	Putative rhythmically	6	0.25188	353671					484949	413787	547910	595466	13.3035
A0A6I8TW64	Aedes aegypti	Palmitoyltransferase	3	0.08038	1.46475e+06	1.56569e+06	915854	1.85414e+06	1.47862e+06	1.81408e+06	1.73925e+06	1.78693e+06	1.07852e+06	13.3033
Q16W93	Aedes aegypti	AAEL009288-PA	2	0.15789	276062	226262	258110		267489	227649		436959	482612	13.3028
Q16NP2	Aedes aegypti	AAEL011906-PA	2	0.09453										13.3023
Q1HQJ6	Aedes aegypti	Sidoreflexin	3	0.12733	1.50958e+06	2.05022e+06		3.09128e+06	1.51095e+06	2.98565e+06	1.69571e+06	2.0057e+06	1.43892e+06	13.302
Q17N60	Aedes aegypti	60S ribosomal protein L35a	25	0.65698	2.84441e+07	2.78172e+07	2.78172e+07	1.86867e+07	2.93173e+07	2.44802e+07	2.82751e+07	2.64676e+07	2.92766e+07	13.3006
Q170Z9	Aedes aegypti	NEDD8-activating enzyme E1 regulatory subunit	5	0.10536	5.3823e+06	5.2387e+06	4.75495e+06		4.21018e+06	5.1873e+06	3.66241e+06	3.40989e+06	3.69953e+06	13.2995
A0A1S4EY80	Aedes aegypti	Rap1 GTPase-gdp dissociation stimulator	9	0.14467	4.69958e+06	6.4843e+06	4.56266e+06	5.40847e+06	4.8649e+06	4.15451e+06	3.47449e+06		481988	13.2993
A0A6I8T9Y0	Aedes aegypti	Phosphatidylinositol transfer protein/retinal degeneration b protein	16	0.31618	1.01138e+07	1.20167e+07	1.38136e+07	1.12358e+07	1.40139e+07	1.19592e+07	1.20916e+07	1.15646e+07	8.88488e+06	13.2971
Q1DGI7	Aedes aegypti	AAEL001544-PA	3	0.17333		2.1943e+06	1.48118e+06			2.25516e+06	1.38023e+06	1.17062e+06	1.48118e+06	13.2966
Q16UB0	Aedes aegypti	AAEL009959-PA	10	0.05287	708528	882339		1.15092e+06	1.03474e+06	1.03851e+06	795251	690106	762174	13.296
Q17IT0	Aedes aegypti	AAEL002272-PA	2	0.03704				2.74553e+06	980612	1.28762e+06	1.10474e+06		1.69074e+06	13.2913
A0A6I8T9Z4	Aedes aegypti	Munc13-4	15	0.09043	4.6328e+06	4.83177e+06	2.27922e+06	4.40967e+06	4.15583e+06	4.46697e+06	2.65115e+06	3.00727e+06	5.42175e+06	13.2904
Q0IFZ1	Aedes aegypti	Non-structural maintenance of chromosomes element 1 homolog	2	0.11017	854178	571672	1.01209e+06		864878	599971	719957	854059		13.2876
Q175W0	Aedes aegypti	AAEL006552-PA	8	0.11508	3.68998e+06	4.00698e+06	5.35491e+06	4.26461e+06	4.18181e+06	3.65855e+06	3.46958e+06	3.30798e+06	3.3877e+06	13.2867
Q1HQW4	Aedes aegypti	AAEL007293-PA	2	0.03683		893183	528864		1.00714e+06	965458	779507	616785		13.286
A0A1S4FED4	Aedes aegypti	Uroporphyrinogen decarboxylase	12	0.29976	9.50889e+06	7.50225e+06	8.72869e+06	1.03796e+07	9.05245e+06	9.46584e+06	6.73583e+06	7.08926e+06	6.82757e+06	13.285
A0A1S4FRI5	Aedes aegypti	Histone-lysine n-methyltransferase	10	0.09283	7.97567e+06	7.25588e+06	1.04366e+07	7.96632e+06	8.31236e+06	9.45743e+06	8.71928e+06	8.99577e+06	1.22752e+07	13.2837
Q16TZ6	Aedes aegypti	AAEL010071-PA	7	0.25524	2.1868e+06	2.98281e+06	2.98281e+06		2.53442e+06	2.98281e+06	3.11054e+06	2.98281e+06	3.26492e+06	13.2832
A0A6I8U296	Aedes aegypti	Uncharacterized protein	5	0.23481	3.29958e+06	3.35016e+06	1.91381e+06	2.89849e+06	2.63703e+06	3.60158e+06	3.19566e+06	3.65364e+06	3.63686e+06	13.2828
Q17KE9	Aedes aegypti	THO complex subunit 2	3	0.02013	724277	761218		979579	810611	928203	829903	1.05207e+06	838331	13.282
A0A1S4F1Y3	Aedes aegypti	Serine hydroxymethyltransferase	17	0.19023	5.67164e+06	7.81234e+06	7.1462e+06	6.85712e+06	5.84945e+06	7.3824e+06	5.50669e+06	6.01054e+06	5.6746e+06	13.281
A0A1S4FSA4	Aedes aegypti	[Histone H3]-trimethyl-L-lysine(4) demethylase	6	0.04579	334524	423868	459265	936585	789003	347030	597233	670019	526889	13.2751
Q177X1	Aedes aegypti	AAEL006002-PA	3	0.06814	2.72561e+06	3.38635e+06	892328	2.74255e+06	2.44038e+06	3.17774e+06	1.15528e+06			13.2732
Q16WV4	Aedes aegypti	Complex I-SGDH	3	0.12169	1.40135e+06			1.40135e+06			1.34017e+06		1.46533e+06	13.2717
A0A6I8TRN5	Aedes aegypti	Non-specific serine/threonine protein kinase	9	0.06223	7.52735e+06	8.32282e+06	7.15199e+06	8.3196e+06	6.63242e+06	8.24533e+06	5.95883e+06	5.38108e+06	5.41141e+06	13.2713
Q17Q10	Aedes aegypti	AAEL000214-PA	2	0.0384			404030				416219		560392	13.2709
A0A1S4FP17	Aedes aegypti	SAP domain-containing protein	7	0.15142	1.45512e+06		3.00277e+06			3.00277e+06	2.67141e+06	3.00277e+06	3.31574e+06	13.2705
Q17A67	Aedes aegypti	Formylglycinamide ribonucleotide amidotransferase	6	0.04918	1.3529e+07	1.72515e+07	1.34804e+07	1.37819e+07		1.40901e+07	7.65245e+06	8.26268e+06		13.2703
Q1HRI2	Aedes aegypti	Mitochondrial import inner membrane translocase subunit	7	0.47191	6.51183e+06	6.34039e+06	1.13748e+07	5.78987e+06	4.7169e+06	4.57634e+06	6.11233e+06	6.78842e+06	8.60349e+06	13.2695
Q16HW7	Aedes aegypti	Glucosamine-6-phosphate isomerase	14	0.38129	2.70816e+06	3.28645e+06	2.9514e+06	3.00359e+06	4.09145e+06	3.44331e+06	3.1157e+06	3.05911e+06	1.97796e+06	13.269
A0A1S4EWJ6	Aedes aegypti	Uncharacterized protein	9	0.04425	1.51132e+06	1.62519e+06			1.81482e+06	2.10624e+06	1.68063e+06	1.66931e+06	1.48562e+06	13.2684
Q17AT2	Aedes aegypti	AAEL005197-PA	2	0.05627	972579	660232	673692	903460	933484	976888	983137	956512	944315	13.2678
Q1HRT4	Aedes aegypti	60S ribosomal protein L38	7	0.57143	6.36859e+06	3.32229e+06	9.80323e+06		5.90829e+06	2.86897e+06	6.18575e+06	6.63402e+06	4.74151e+06	13.2657
Q17GH8	Aedes aegypti	AAEL002986-PA	2	0.06956	3.63834e+06	2.97099e+06	2.97099e+06	3.18754e+06	2.21247e+06	2.93836e+06	2.3436e+06	2.97099e+06	2.84225e+06	13.2647
Q17DT2	Aedes aegypti	AAEL004052-PA	4	0.15789			205362	120663		283755			221710	13.2635
A0A0P6IXZ9	Aedes aegypti	DNA topoisomerase I	2	0.12124	6.02301e+06	4.3168e+06	5.57944e+06	4.56145e+06	4.56145e+06	4.78644e+06	4.0791e+06	4.08356e+06	2.52014e+06	13.2593
Q175A6	Aedes aegypti	AAEL006717-PB	6	0.06341	1.47775e+06	1.59576e+06	997101		1.35654e+06	1.57294e+06	1.61373e+06	1.78777e+06	1.36847e+06	13.2592
A0A1S4FXG8	Aedes aegypti	Ribosomal RNA-processing protein 4	5	0.19728	1.70466e+06	1.66689e+06	1.57672e+06	1.63214e+06		2.22152e+06	1.79533e+06	1.62562e+06	1.37375e+06	13.2581
A0A6I8TL04	Aedes aegypti	Chitinase	11	0.23174	2.11776e+06	1.97633e+06	1.97633e+06	2.11167e+06	1.67366e+06	2.35159e+06	1.97633e+06	2.44301e+06	1.97633e+06	13.2579
A0A6I8TT66	Aedes aegypti	DNA ligase	6	0.06325	3.30164e+06	3.32282e+06	2.41911e+06	3.02183e+06	3.26214e+06	2.97899e+06	2.38526e+06	2.50315e+06	2.42733e+06	13.2532
Q170C2	Aedes aegypti	Eukaryotic translation initiation factor 3 subunit H	13	0.24702	1.26323e+07	1.01705e+07	2.10886e+07	1.25828e+07	9.78274e+06	1.41234e+07	1.10798e+07	1.05188e+07	1.02795e+07	13.2522
Q0IG19	Aedes aegypti	AAEL003539-PA	2	0.04678			787992		609249		603923	608694		13.2495
A0A1S4FKA4	Aedes aegypti	Anillin/rhotekin (rtkn)	14	0.10587	2.40207e+06	3.0285e+06	2.81341e+06	2.95551e+06	2.78519e+06	3.25277e+06	2.33603e+06	2.55943e+06	2.59868e+06	13.2493
Q1HRN0	Aedes aegypti	60S ribosomal protein L44	11	0.50962	1.88554e+07	2.22004e+07	1.84342e+07	2.25037e+07	2.2308e+07	2.30365e+07	1.10038e+07	9.48782e+06	1.25347e+07	13.2471
A0A0P6IVH0	Aedes aegypti	Putative dna repair protein (Fragment)	7	0.10573		1.39258e+06	1.66021e+06	1.44098e+06	1.21709e+06	1.33262e+06	1.49036e+06	910215	1.39319e+06	13.2463
Q16M75	Aedes aegypti	Dimethylargininase	8	0.35556	1.64652e+06	2.33316e+06	2.09687e+06		920511	2.49663e+06	3.91374e+06	2.41586e+06		13.2463
A0A1S4FKB1	Aedes aegypti	Very-long-chain enoyl-CoA reductase	4	0.12333	7.27468e+06	1.43574e+07	1.44157e+06	1.33066e+07	1.07499e+07	1.21842e+07	8.54793e+06	7.82972e+06	8.25955e+06	13.2432
A0A6I8TMU8	Aedes aegypti	Elongator complex protein 6	2	0.12062			410844					222707	757914	13.2418
A0A6I8TFY0	Aedes aegypti	Uncharacterized protein	4	0.02128	2.30375e+06	2.61079e+06		2.61079e+06	2.87534e+06	2.25729e+06		3.58856e+06		13.2377
Q17L34	Aedes aegypti	AAEL001480-PA	9	0.15961	3.42137e+06	2.9815e+06	2.94762e+06	3.71429e+06	3.03133e+06	2.74062e+06	2.25254e+06	2.56975e+06	2.80714e+06	13.2373
Q17CM3	Aedes aegypti	AAEL004523-PA	7	0.20168	1.05106e+06	1.01419e+06		1.3627e+06	1.31938e+06	1.43781e+06	1.19678e+06	1.19003e+06	1.02898e+06	13.2351
A0A6I8TLA0	Aedes aegypti	alpha-1,2-Mannosidase	4	0.09567	243030	497702				803546	492799	500172		13.2343
Q0IEM7	Aedes aegypti	AAEL009501-PA	10	0.25081	2.90386e+06	1.93103e+06	2.60034e+06	4.29212e+06	2.24931e+06	3.01454e+06	3.49472e+06	2.96108e+06	3.119e+06	13.233
Q16TN5	Aedes aegypti	39S ribosomal protein L51, mitochondrial	3	0.17178	1.35782e+06	1.16539e+06	1.52467e+06	1.12373e+06	1.37934e+06	1.3033e+06	1.74459e+06	1.71297e+06	1.36854e+06	13.2315
A0A1S4FN33	Aedes aegypti	Brg-1 associated factor	5	0.10156		1.83777e+06	1.75379e+06	1.67335e+06	2.23231e+06	1.63666e+06		1.8061e+06		13.2312
Q17BB3	Aedes aegypti	AAEL005025-PA	3	0.03511	45143317	4.13471e+07	2.17657e+07	3.18503e+07	3.09672e+07	3.17163e+07	3.22889e+07	2.91688e+07	3.59683e+07	13.226
Q17J36	Aedes aegypti	AAEL002155-PA	13	0.27941	6.0999e+06	7.95734e+06	6.51941e+06	6.54386e+06	9.67042e+06	6.00164e+06	5.07812e+06	5.26632e+06	3.6396e+06	13.2249
Q16VN7	Aedes aegypti	AAEL009490-PA (Fragment)	17	0.14989	5.39768e+06	4.22339e+06	4.22339e+06		4.22339e+06	3.90279e+06	4.28421e+06	4.16344e+06	5.67182e+06	13.2245
Q0IFY6	Aedes aegypti	Methionine aminopeptidase	13	0.23181	1.94897e+07	1.96477e+07	1.56151e+07	1.71431e+07	1.55756e+07	1.94138e+07	1.24429e+07	9.69934e+06	1.71431e+07	13.223
Q1HQX2	Aedes aegypti	28 kDa heat- and acid-stable phosphoprotein (PDGF-associated protein), putative	7	0.33125	6.45977e+06	4.42611e+06	5.91288e+06	6.0392e+06	5.64872e+06	7.01624e+06	4.60083e+06	4.73679e+06	6.57685e+06	13.2222
Q16RM6	Aedes aegypti	Importin subunit alpha	4	0.07486	1.3891e+06	2.1402e+06		1.98831e+06	1.55798e+06	2.28241e+06	1.92001e+06	1.48975e+06	1.92001e+06	13.2215
Q17B42	Aedes aegypti	Glycylpeptide N-tetradecanoyltransferase	7	0.13386	2.15721e+06	903626	1.36861e+06			1.30161e+06	1.33167e+06	1.27222e+06	1.23788e+06	13.2212
Q17G53	Aedes aegypti	AAEL001852-PA	6	0.29442	3.36232e+06	3.81397e+06	1.29101e+06	4.51885e+06	4.03991e+06	3.36232e+06	1.39328e+06	3.09595e+06	2.90374e+06	13.2207
A0A1S4FHU5	Aedes aegypti	Short chain type dehydrogenase	8	0.28125	3.29033e+06	3.5966e+06	4.21852e+06	3.23237e+06		3.03732e+06	1.98849e+06	2.45647e+06	3.23237e+06	13.2172
Q178Z8	Aedes aegypti	AAEL005709-PA	7	0.25481	5.60538e+06	4.57731e+06				4.23256e+06	3.36723e+06	4.34449e+06	2.18007e+06	13.2157
Q17BL8	Aedes aegypti	AAEL004920-PA	3	0.04908	707558	1.08666e+06	333429	902527	849708	1.16783e+06	491066	496256		13.2141
A0A6I8TVS1	Aedes aegypti	COesterase domain-containing protein	5	0.06759		745474	742484			908935	612640	709512	783260	13.2059
A0A6I8TX54	Aedes aegypti	Uncharacterized protein	3	0.02043					6.04578e+06	7.75743e+06	2.4307e+06	3.37998e+06	3.20045e+06	13.2059
A0A1S4FHQ6	Aedes aegypti	Mitochondrial ribosomal protein, L40, putative	5	0.18905	1.87394e+06		2.193e+06		1.6241e+06	3.26775e+06	1.932e+06	2.10859e+06	2.22333e+06	13.2027
Q17GR9	Aedes aegypti	Probable cytosolic iron-sulfur protein assembly protein Ciao1	2	0.07122	815453	1.00077e+06		969688		488451	325780	889233	1.08953e+06	13.2008
A0A6I8U0Q1	Aedes aegypti	Uncharacterized protein	3	0.06228			1.25789e+06							13.2007
Q1HRI9	Aedes aegypti	AAEL004457-PA	3	0.51852			4.0601e+06				1.78335e+06	1.78335e+06	3.16342e+06	13.2
A0A6I8U9Z4	Aedes aegypti	DNA polymerase	5	0.05041	938646	934867	741876	815643	1.0096e+06	1.00182e+06	812387	827083	913798	13.1966
A0A6I8THZ5	Aedes aegypti	Uncharacterized protein	3	0.10473		1.34849e+06	3.2098e+06				1.32844e+06	1.34849e+06		13.1922
Q1HQW0	Aedes aegypti	Ribonucloprotein	20	0.68504	4.48524e+06	2.17626e+06	3.0774e+06	4.74489e+06	5.06145e+06	5.2535e+06	2.67467e+06	4.48524e+06	4.48524e+06	13.1909
A0A1S4FVX0	Aedes aegypti	Uncharacterized protein	3	0.04385	1.17781e+06	1.43569e+06	437389		1.36784e+06	1.62329e+06	1.21392e+06			13.1907
Q16T50	Aedes aegypti	AAEL010371-PA	3	0.17209	2.02176e+06	1.88909e+06	1.88947e+06	2.50886e+06	2.26959e+06	2.19922e+06	878024	1.06422e+06		13.1881
A0A1S4F0P9	Aedes aegypti	Sulfide quinone reductase	14	0.26292	4.43386e+06	9.92508e+06	8.71885e+06	9.31324e+06	8.58931e+06	8.08685e+06	7.83002e+06	9.38394e+06	5.77763e+06	13.1872
Q16FB6	Aedes aegypti	28S ribosomal protein S15, mitochondrial precursor	2	0.11957		201105						201105		13.1868
A0A6I8TAT0	Aedes aegypti	Sorting nexin	9	0.35329	1.15495e+07	9.74998e+06	1.43728e+07	9.31564e+06	9.74036e+06	8.25978e+06	6.69659e+06	8.4148e+06	9.54293e+06	13.1867
Q17JZ6	Aedes aegypti	NADH dehydrogenase [ubiquinone] 1 beta subcomplex subunit 10	7	0.33939	3.82775e+06	4.35083e+06	4.99207e+06	3.45387e+06	3.12112e+06	4.69098e+06	3.27748e+06	3.57584e+06	2.4111e+06	13.1856
Q17P86	Aedes aegypti	AAEL000450-PA	12	0.125	4.28953e+06	4.31254e+06	2.21713e+06	4.26849e+06	4.02734e+06	4.9419e+06	3.34108e+06	3.02946e+06	2.84314e+06	13.1818
Q17MK2	Aedes aegypti	NADH dehydrogenase [ubiquinone] 1 beta subcomplex subunit 8, mitochondrial	6	0.22989	5.61756e+06	6.28478e+06	3.0968e+06	8.34227e+06	6.55332e+06	7.16879e+06	5.15429e+06	5.14903e+06	3.36441e+06	13.1777
Q16R76	Aedes aegypti	AAEL011052-PA	2	0.04795	949884	376210	618511	885418	941973	1.06692e+06	1.23196e+06	1.28514e+06	1.0099e+06	13.1771
Q16YW6	Aedes aegypti	AAEL008408-PA	2	0.09811	6.53922e+06	9.1635e+06	1.08842e+06	4.86002e+06	4.77087e+06	6.92844e+06	2.93221e+06	2.52798e+06	1.89218e+06	13.1687
Q16F10	Aedes aegypti	AAEL014943-PA	7	0.18966	1.06476e+07		1.7796e+07	8.55526e+06	1.04788e+07	5.99204e+06	9.10726e+06	9.17142e+06	1.08468e+07	13.1686
Q0IE96	Aedes aegypti	AAEL012973-PA	5	0.2	2.88111e+06	3.08991e+06	3.30998e+06	4.51821e+06	2.65751e+06	3.28747e+06	3.56428e+06	2.31776e+06	3.59453e+06	13.1676
Q17BT9	Aedes aegypti	Superoxide dismutase	4	0.05936		944399			568386	944399			1.21734e+06	13.1666
Q16ZT8	Aedes aegypti	AAEL008073-PA	18	0.34129	1.04839e+07	1.02015e+07	1.27404e+07	9.2053e+06	9.92201e+06	7.20955e+06	8.60137e+06	4.71109e+06	1.04839e+07	13.1621
A0A1S4FMB3	Aedes aegypti	Mitochondrial ribosomal protein, L10, putative	3	0.19531	490957	338554	587655					1.34723e+06	703398	13.16
A0A6I8TN28	Aedes aegypti	Oxysterol-binding protein	4	0.06731	2.17185e+06	2.62366e+06	3.55878e+06	3.57082e+06	2.31648e+06	2.4021e+06			2.62366e+06	13.1598
Q178X5	Aedes aegypti	RNA helicase	4	0.07794	901807	970398	1.04228e+06	1.35057e+06	1.39019e+06	1.36366e+06	1.81828e+06	1.35057e+06		13.1553
A0A6I8TBC5	Aedes aegypti	Uncharacterized protein	7	0.06124	2.48624e+06	2.39224e+06	2.25843e+06	2.4507e+06	2.11269e+06	2.53916e+06	2.30582e+06	2.06186e+06	2.32295e+06	13.1508
A0A6I8TA52	Aedes aegypti	Myosin VI	17	0.13366	9.52514e+06	1.02215e+07	5.59322e+06	9.13275e+06	8.1092e+06	8.51814e+06	8.93567e+06	6.53124e+06	8.06971e+06	13.1501
Q16T33	Aedes aegypti	AAEL010419-PA	11	0.32588	7.15887e+06	1.01064e+07	4.23952e+06	1.12083e+07	8.3941e+06	7.58035e+06	4.67215e+06	5.14701e+06	4.24415e+06	13.1466
Q171P3	Aedes aegypti	Protein arginine N-methyltransferase	2	0.03205		1.88773e+06				1.94736e+06		1.08163e+06		13.1449
A0A6I8T5M5	Aedes aegypti	Microtubule binding protein, putative	8	0.20663		2.90847e+06	2.82408e+06		3.18416e+06		2.07928e+06	1.93096e+06	2.98137e+06	13.1446
Q0IEJ1	Aedes aegypti	RNA helicase	6	0.0709	1.16454e+06	1.3954e+06	627987	1.78246e+06	2.70855e+06	2.50117e+06	1.43382e+06	1.67878e+06	1.35887e+06	13.1385
Q176N9	Aedes aegypti	AAEL006311-PA	5	0.13573	1.31297e+06	1.45312e+06	824291		1.28863e+06	1.78704e+06	983506	1.15373e+06	1.22485e+06	13.1364
Q174U0	Aedes aegypti	AAEL006808-PA	3	0.11004							572660	794697	975329	13.1303
A0A6I8TKW7	Aedes aegypti	Cortactin	8	0.17384	3.86162e+06	3.35447e+06	3.87728e+06	3.71575e+06	2.95374e+06	4.26868e+06	2.40597e+06	3.0181e+06	3.69945e+06	13.1236
A0A0P6IV48	Aedes aegypti	Putative fibrillarin	3	0.08019	1.25597e+07	8.40005e+06	1.90136e+07	6.93398e+06	8.6901e+06	7.46189e+06	1.1093e+07	1.11204e+07	1.17152e+07	13.1175
Q176B0	Aedes aegypti	AAEL006460-PA	7	0.27707	1.63675e+06	1.85527e+06	1.61254e+06	1.65627e+06		1.85022e+06	846280	1.01135e+06	1.01865e+06	13.1141
Q175X8	Aedes aegypti	AAEL006492-PA	2	0.0471		729543	860647			1.00901e+06	1.38324e+06	1.40989e+06	1.71691e+06	13.1083
Q16HY2	Aedes aegypti	AAEL013869-PA	12	0.32581	2.61198e+06	596595	2.4373e+06	2.45147e+06	2.45147e+06	2.45147e+06	2.45147e+06	2.45147e+06	2.54732e+06	13.1067
A0A1S4F0Y0	Aedes aegypti	F-actin-capping protein subunit beta	8	0.24727	4.64709e+06	6.47693e+06	5.1794e+06			6.03771e+06	3.50823e+06	3.77134e+06	4.55749e+06	13.0987
Q1HR58	Aedes aegypti	40S ribosomal protein S27	8	0.44048	2.36095e+07	3.09009e+07	2.50148e+07	2.80328e+07	2.16241e+07	3.0924e+07	2.56843e+07	2.30114e+07	2.49829e+07	13.0972
Q16JW3	Aedes aegypti	AAEL013188-PA	8	0.284		1.25612e+07	5.80022e+06		1.57103e+07	1.27921e+07	7.56074e+06	5.2217e+06	8.32582e+06	13.0941
A0A1S4F2X0	Aedes aegypti	Zinc finger protein	8	0.14223	2.85885e+06	2.85885e+06	3.11893e+06	3.04815e+06		2.52084e+06	1.47983e+06	2.40196e+06		13.0928
Q16YQ4	Aedes aegypti	AAEL008459-PA	5	0.03943	575042	543393		652904	662788	673858	826769	635196	759387	13.0927
A0A6I8U9J8	Aedes aegypti	F-box domain-containing protein	13	0.16751	5.86946e+06	5.99212e+06	3.10717e+06	7.83817e+06	5.46979e+06	8.82977e+06	6.46147e+06	5.99212e+06	5.44584e+06	13.0918
A0A1S4EZW3	Aedes aegypti	Juvenile hormone-inducible protein, putative	3	0.07345	1.28221e+06	1.56313e+06	631740	1.6252e+06	1.47386e+06	1.43675e+06				12.6579
Q0IEB2	Aedes aegypti	FACT complex subunit SSRP1	6	0.07428	3.40836e+06	3.68564e+06	3.18275e+06	3.13738e+06	3.41195e+06	3.7592e+06	3.36147e+06	3.43104e+06	4.28772e+06	12.6454
Q17IM5	Aedes aegypti	AAEL002309-PA	13	0.51818	1.4863e+07	1.51837e+07	1.36691e+07	1.51828e+07	1.60531e+07	1.75786e+07	1.4523e+07	1.34116e+07	1.56376e+07	12.6355
Q16Q70	Aedes aegypti	116 kDa U5 small nuclear ribonucleoprotein component	6	0.08624	1.92644e+06	1.77559e+06	1.08078e+06	2.61871e+06	1.73394e+06	1.86815e+06	1.88779e+06	2.26889e+06		12.616
A0A6I8TPU0	Aedes aegypti	Polypeptide N-acetylgalactosaminyltransferase	5	0.04866	1.91584e+06	1.93225e+06	1.92403e+06	1.92403e+06	1.95675e+06	1.97417e+06	1.84205e+06	1.76084e+06	2.03246e+06	12.5631
Q1HQL8	Aedes aegypti	AAEL008461-PA	6	0.21852	1.96097e+06	2.35443e+06	1.44891e+06	2.05515e+06		2.6744e+06	953384	2.41444e+06	1.41436e+06	12.5553
Q17IG8	Aedes aegypti	AAEL002362-PA	4	0.1246	2.8378e+06	2.82119e+06	1.16477e+06	2.98504e+06	3.09997e+06	2.80782e+06	3.40588e+06	2.51549e+06	3.11455e+06	12.5517
Q16Q55	Aedes aegypti	Glutaminyl-tRNA synthetase	15	0.14322	8.36212e+06	9.10682e+06	8.00089e+06	9.63458e+06	7.87239e+06	1.07395e+07	8.00089e+06	6.48197e+06	6.21078e+06	12.5412
A0A6I8TWF5	Aedes aegypti	CHK domain-containing protein	6	0.12958	5.41446e+06	8.86777e+06	2.48321e+06	5.45983e+06	6.07953e+06	8.24157e+06	3.26344e+06	2.6891e+06	5.41446e+06	12.5241
A0A6I8TJW0	Aedes aegypti	Ns1 binding protein	3	0.03965	1.56013e+06	1.7718e+06	2.2183e+06		1.6763e+06	1.54697e+06	2.54527e+06	2.46548e+06	3.21911e+06	12.5186
Q17IC4	Aedes aegypti	Coiled-coil domain-containing protein 43	3	0.09346	905500	1.2393e+06	2.63767e+06	1.78446e+06		2.84149e+06	1.57065e+06	2.15944e+06	1.78446e+06	12.5146
Q16FB1	Aedes aegypti	60S ribosomal protein L27	10	0.55147	1.30492e+07	9.28782e+06	1.30492e+07	7.97215e+06	1.39624e+07	8.23899e+06	1.32931e+07	1.28097e+07	3.94677e+06	12.5124
A0A6I8TUT5	Aedes aegypti	Uncharacterized protein	3	0.0553	2.25867e+06	2.10313e+06	2.16478e+06	2.29114e+06	1.76485e+06	2.27177e+06	1.96875e+06	1.22809e+06		12.4962
A0A1S4F1X2	Aedes aegypti	Peptidase_M28 domain-containing protein	7	0.0876	588222	640140		655296	588222	588222	576971	574626	587788	12.4942
Q175B6	Aedes aegypti	AAEL006713-PA	3	0.0935	2.8525e+06	2.86582e+06	2.42073e+06		2.43755e+06	2.11671e+06	1.94463e+06	1.77656e+06	2.94572e+06	12.4934
A0A6I8U4B4	Aedes aegypti	Uncharacterized protein	3	0.07159	1.82439e+06	1.55969e+06	1.55075e+06	1.62351e+06	1.91722e+06	2.37204e+06	1.50118e+06	1.85883e+06	1.40467e+06	12.492
A0A6I8T382	Aedes aegypti	LisH domain-containing protein	14	0.11133	2.89265e+06	3.70344e+06	2.86125e+06	3.75295e+06	3.63536e+06	4.31527e+06	3.29626e+06	3.06394e+06	3.31585e+06	12.4908
Q16X83	Aedes aegypti	AAEL008938-PA	7	0.14286	3.75773e+06	5.95537e+06	9.40003e+06	5.86617e+06		5.8825e+06	5.80955e+06	6.08624e+06	4.30611e+06	12.4898
A0A1S4G7L6	Aedes aegypti	MIT domain-containing protein	2	0.06024	828923	978982		970614		1.00424e+06	914152	1.02037e+06		12.4799
Q0IFH8	Aedes aegypti	1,2-dihydroxy-3-keto-5-methylthiopentene dioxygenase	4	0.31694	1.15665e+06	1.05041e+06	766958	1.13711e+06	1.4532e+06	1.49853e+06	1.05264e+06			12.4773
A0A6I8TAD0	Aedes aegypti	AD domain-containing protein	2	0.1164	519417	560323	722284	600665	317047	453890	429450	475443	541847	12.4694
Q0IEC8	Aedes aegypti	AAEL010814-PA	5	0.1374	3.29042e+06	2.65142e+06	3.80433e+06	1.44865e+06	2.92224e+06	1.97956e+06	3.98417e+06	4.88549e+06	4.4739e+06	12.4689
Q17J62	Aedes aegypti	AAEL002119-PA	2	0.11823	3.06361e+06	3.0381e+06	1.51762e+06	3.47944e+06	4.32646e+06	3.31079e+06	3.04486e+06	3.06832e+06	3.17014e+06	12.4669
A0A6I8TCU7	Aedes aegypti	Uncharacterized protein	5	0.11153	1.74558e+06	1.68245e+06	1.68245e+06	2.07471e+06		1.85845e+06	1.49726e+06	1.45711e+06		12.459
Q17AX5	Aedes aegypti	AAEL005170-PA	8	0.18337	2.76152e+06	2.61002e+06	4.04828e+06	2.44031e+06	4.03797e+06	2.46377e+06	4.5163e+06	4.52741e+06	4.22064e+06	12.4491
A0A6I8TCS5	Aedes aegypti	Vacuolar ATP synthase subunit h	13	0.20139	2.24786e+06	2.50123e+06	1.89745e+06		2.24786e+06	2.24786e+06	2.42082e+06	2.24786e+06	2.24786e+06	12.4476
Q16Y59	Aedes aegypti	AAEL008651-PA	3	0.18474	3.42643e+06	4.91238e+06		4.16851e+06		3.7793e+06		2.59482e+06		12.4357
A0A6I8TB32	Aedes aegypti	Target of myb1 (tom1)	2	0.02099	436512	385279	666217		288952	268479	412500	502861	513962	12.4332
A0A6I8T9Q8	Aedes aegypti	Amino acid transporter	2	0.05602	1.21197e+06	1.01902e+06		1.88241e+06	487954	1.23603e+06	1.298e+06	1.26742e+06	824416	12.428
A0A6I8U4E8	Aedes aegypti	Branched-chain-amino-acid aminotransferase	10	0.25566	8.52799e+06	8.45732e+06	1.13665e+07	7.31365e+06	6.08321e+06	7.86831e+06	6.55543e+06	7.9989e+06	7.10446e+06	12.4271
Q16N41	Aedes aegypti	AAEL012100-PA	8	0.10829	1.38759e+06	1.96496e+06	1.1792e+06	1.997e+06	1.59033e+06	2.89859e+06	1.50264e+06	1.71897e+06	1.12452e+06	12.4253
A0A1S4F338	Aedes aegypti	DNA polymerase epsilon catalytic subunit	3	0.01967	6.57848e+06	7.62521e+06			2.81744e+06	6.57848e+06				12.4228
A0A6I8U346	Aedes aegypti	DH domain-containing protein	2	0.01931				108369		144841	125285			12.4228
A0A1S4FGA5	Aedes aegypti	GST C-terminal domain-containing protein	3	0.18889		552170	622607		581663		485193	524173		12.4204
A0A1S4F4W9	Aedes aegypti	39S ribosomal protein L15, mitochondrial	4	0.14583	3.35212e+06	3.35397e+06	3.75251e+06	3.07573e+06	3.47398e+06	4.00533e+06	3.58146e+06	4.21566e+06	3.0481e+06	12.4198
Q17JZ4	Aedes aegypti	AAEL001859-PA	8	0.13744	930008	1.22043e+06	1.38071e+06	1.23581e+06	1.45994e+06	1.38071e+06	1.46948e+06	1.38071e+06	1.42516e+06	12.4156
A0A6I8T2Y8	Aedes aegypti	Polybromo-1	7	0.05216	1.6535e+06	1.7712e+06	1.80296e+06	1.77793e+06	1.95024e+06	1.86502e+06	1.80296e+06	1.88646e+06	945232	12.414
Q16T85	Aedes aegypti	AAEL010359-PA	9	0.10674	2.85619e+06	3.35048e+06	2.26145e+06	3.72667e+06	3.35211e+06	3.56649e+06	2.51848e+06	2.85619e+06	2.12028e+06	12.4138
A0A6I8T9G5	Aedes aegypti	Calpain 4, 6, 7, invertebrate	6	0.07113	1.19146e+06	1.25609e+06	1.01603e+06		1.53561e+06	1.50362e+06	1.09916e+06	1.31168e+06	1.23993e+06	12.4135
Q17L86	Aedes aegypti	AAEL001426-PA	2	0.08935	947689	871077		711725		772338	772338	457834	431646	12.4126
Q16VD7	Aedes aegypti	Receptor expression-enhancing protein	7	0.25	1.33809e+07	9.84657e+06	1.10675e+07	1.10675e+07	1.49405e+07	1.40378e+07	1.13325e+07	1.10675e+07	5.80972e+06	12.404
Q1HRP0	Aedes aegypti	60S ribosomal protein L27a	12	0.42282	1.87338e+07	1.61843e+07	1.61843e+07	4.88547e+07	1.38986e+07	8.21827e+06	1.61843e+07	1.61843e+07	1.11029e+07	12.4026
Q17D33	Aedes aegypti	AAEL004333-PA	3	0.09459	2.05653e+06	2.96476e+06	1.02855e+06	2.50741e+06	2.20285e+06	3.26411e+06			3.86777e+06	12.3995
Q17AA0	Aedes aegypti	Dynein light chain roadblock	3	0.2268	4.27997e+06	3.29468e+06	8.1796e+06	3.42344e+06	3.00979e+06	3.06853e+06	3.24334e+06	2.72674e+06	4.63527e+06	12.3987
A0A6I8TID5	Aedes aegypti	Sentrin/sumo-specific protease	4	0.07306	637204	762995	550150		836652	1.01648e+06	762995	926982	596624	12.3977
A0A6I8T588	Aedes aegypti	J domain-containing protein	4	0.10359	2.18106e+06	1.62603e+06	3.12754e+06	2.38478e+06	2.60752e+06		1.81841e+06	3.42808e+06	2.38478e+06	12.3948
Q17H10	Aedes aegypti	AAEL002841-PA	5	0.15082	3.91808e+06	4.21156e+06	4.30891e+06	4.65631e+06		4.91041e+06	4.8631e+06	5.59216e+06	5.99886e+06	12.3927
Q17FN8	Aedes aegypti	AAEL003344-PA	2	0.1283	314233	369346			311651	567769		337346	364345	12.3925
A0A6I8U352	Aedes aegypti	Uncharacterized protein	4	0.15854	2.02208e+06	1.72387e+06	2.63144e+06	1.89839e+06	1.84852e+06	1.89669e+06	1.46818e+06	1.46185e+06	2.06372e+06	12.3887
Q16IH3	Aedes aegypti	Vacuolar protein sorting-associated protein 28 homolog	2	0.09048	4.44468e+06	4.35334e+06	2.03346e+06	5.04609e+06	4.03176e+06	4.64751e+06	2.91704e+06	2.54552e+06	2.27992e+06	12.3881
A0A1S4FDE9	Aedes aegypti	Uncharacterized protein	2	0.11588		427044			536630			594518	536630	12.3874
Q17DA0	Aedes aegypti	AAEL004287-PA	5	0.1236	2.99083e+06	3.85004e+06	1.06284e+06	3.77873e+06	3.43173e+06	4.18562e+06	2.94785e+06	3.27666e+06	2.59499e+06	12.3861
A0A6I8U909	Aedes aegypti	ZAD domain-containing protein	3	0.08068		613304	526777	700513		613304	602219	632279	386820	12.3861
Q17MG9	Aedes aegypti	S-formylglutathione hydrolase	2	0.09894	568419	622108				626655	533059	508650	593030	12.3826
A0A6I8THE6	Aedes aegypti	Uncharacterized protein	7	0.06739	2.21355e+06		2.41113e+06	2.39701e+06	2.63784e+06	3.02864e+06	3.02168e+06	4.51012e+06	2.94552e+06	12.3821
A0A0N8ERX8	Aedes aegypti	Putative ubiquinone oxidoreductase ndufs8/23 kDa subunit	2	0.16129			324207	324207						12.3812
Q16HK2	Aedes aegypti	WD repeat domain phosphoinositide-interacting protein 2	4	0.11584	2.46999e+06	2.16665e+06	1.43097e+06	2.95747e+06	3.1069e+06	2.40498e+06	1.99184e+06	1.91048e+06	1.82355e+06	12.3789
A0A1S4FSU7	Aedes aegypti	OMPdecase	14	0.27721	4.05648e+06	4.05648e+06	4.05648e+06	2.8434e+07	3.32877e+06	3.72943e+06	3.66703e+06	3.53574e+06	4.89328e+06	12.375
A0A6I8TEC3	Aedes aegypti	Sodium/potassium-transporting ATPase subunit alpha	18	0.15288	1.37132e+07	1.39604e+07	1.33475e+07	1.37494e+07	1.36232e+07	1.36915e+07	1.31922e+07	1.59136e+07	1.36505e+07	12.3742
Q16HG0	Aedes aegypti	AAEL014039-PA	2	0.17105					487162			776367	1.07814e+06	12.3712
Q1HR12	Aedes aegypti	Dolichol-phosphate mannosyltransferase subunit 1	9	0.33473		460490	633258			1.14289e+06	867147	891004	641499	12.37
A0A6I8T4T6	Aedes aegypti	Heterogeneous nuclear ribonucleoprotein	8	0.14312	4.64532e+06	5.36108e+06	4.70096e+06	6.05119e+06	3.6809e+06	5.17269e+06	4.69484e+06	5.10462e+06	5.89145e+06	12.3672
J9HJD8	Aedes aegypti	Pre-mRNA-splicing factor 38	3	0.07584	4.00444e+06	4.37775e+06	1.35751e+06	3.47264e+06	3.75416e+06	4.58817e+06	1.97026e+06	1.43887e+06		12.3645
Q16Z37	Aedes aegypti	AAEL008319-PA	13	0.22327	5.16205e+06	5.69138e+06	8.5894e+06	6.06302e+06	5.94844e+06	5.33129e+06	6.54462e+06	6.51448e+06	5.72665e+06	12.364
Q16QZ1	Aedes aegypti	AAEL011113-PA	2	0.06122	883158		411283	924469	585793	1.08098e+06	798009	1.01886e+06		12.3632
A0A6I8T9D6	Aedes aegypti	Rab proteins geranylgeranyltransferase component A	10	0.13413	2.55906e+06	2.43144e+06	2.70626e+06	2.40494e+06	1.99974e+06	2.90819e+06	2.37628e+06	2.42852e+06	2.28231e+06	12.3611
A0A1S4FDA2	Aedes aegypti	High temperature requirement protein A2	3	0.07323	3.91458e+06	4.77781e+06	3.39951e+06	4.39819e+06	3.79151e+06	4.30862e+06	2.83757e+06	3.2999e+06	3.5967e+06	12.3604
Q16KX6	Aedes aegypti	AAEL012841-PA	3	0.09132		361169	356360	356360	349980	351616	380162			12.3602
A0A1S4F1X7	Aedes aegypti	N-acetylglucosamine-6-phosphate deacetylase	5	0.21635	2.8216e+06	2.39948e+06	2.12816e+06	2.52872e+06	2.6244e+06	2.6032e+06	2.69998e+06	1.6535e+06	1.44106e+06	12.3598
A0A6I8TI57	Aedes aegypti	PUM-HD domain-containing protein	6	0.05776	911766	1.10947e+06	1.21776e+06	1.08274e+06		1.08274e+06	1.08274e+06	898404		12.3594
A0A6I8T8F8	Aedes aegypti	Amidophosphoribosyltransferase	4	0.07304	3.89368e+06	5.23373e+06	3.53768e+06	4.28551e+06		5.84522e+06	1.92621e+06	2.75893e+06	2.90771e+06	12.3582
A0A1S4FWQ6	Aedes aegypti	Uncharacterized protein	5	0.05616	5.49303e+06	4.54989e+06	4.69224e+06	3.98377e+06	4.69224e+06	4.83847e+06	5.11068e+06	4.74682e+06	4.61842e+06	12.3554
Q16I54	Aedes aegypti	39S ribosomal protein L50, mitochondrial	3	0.14978	939203		1.91303e+06		1.19702e+06		1.53688e+06	1.52057e+06	1.69933e+06	12.3553
A0A6I8T801	Aedes aegypti	Guanine deaminase	12	0.25255	1.05067e+07	1.40906e+07	1.05067e+07	6.64598e+06	8.92273e+06	1.34499e+07	8.70298e+06	7.71685e+06	7.50117e+06	12.3549
Q17LW2	Aedes aegypti	AAEL001212-PA	9	0.16912	9.99809e+06	1.20718e+07	5.7768e+06	9.52281e+06	1.00886e+07	1.00898e+07	8.02e+06	7.59105e+06	7.25343e+06	12.353
A0A6I8T8W0	Aedes aegypti	Uncharacterized protein	3	0.12						903555		979239	1.2866e+06	12.3492
A0A6I8U7U5	Aedes aegypti	PPPDE domain-containing protein	7	0.19196	2.91236e+06	3.13291e+06	2.91236e+06	3.0245e+06			2.91236e+06	2.29286e+06	2.73411e+06	12.3488
A0A1S4EUW3	Aedes aegypti	Phosphoenolpyruvate carboxykinase (GTP)	2	0.06626		1.32628e+06	677714	1.23616e+06		1.50424e+06	2.50201e+06	2.13513e+06	2.40436e+06	12.3471
Q16SH6	Aedes aegypti	AAEL010591-PA	2	0.11647	213355						259367			12.3455
Q16K15	Aedes aegypti	Eukaryotic translation initiation factor 3 subunit I	5	0.22393	5.26493e+06	5.84139e+06	6.49015e+06	5.23084e+06	5.14083e+06	6.23813e+06	4.22419e+06	4.39212e+06	5.47046e+06	12.3453
Q17LJ7	Aedes aegypti	AAEL001350-PA	15	0.20548	5.67774e+06	5.52167e+06	4.02057e+06	6.76059e+06	5.9647e+06	6.50374e+06	6.19311e+06	5.81426e+06	4.47936e+06	12.3444
Q17FH9	Aedes aegypti	Sorting nexin	11	0.15052	9.08732e+06	1.05986e+07	7.98121e+06	7978340	8.36454e+06	9.53291e+06	7.05135e+06	6.76767e+06	7.39569e+06	12.3423
Q1HRA5	Aedes aegypti	MANF/CDNF-like protein	18	0.3526			5.61199e+06		4.52545e+06	4.6809e+06	4.52545e+06	4.37894e+06	4.32992e+06	12.3406
A0A6I8TYF0	Aedes aegypti	KIF-binding protein	3	0.0203	490701	433991				461476				12.3403
A0A1S4F0C9	Aedes aegypti	Ribosome biogenesis protein BRX1 homolog	4	0.11026	1.40446e+06	1.30815e+06	1.33887e+06	3.57569e+06	1.84898e+06	1.69108e+06	2.00125e+06	2.28605e+06	1.65987e+06	12.3388
A0A6I8U164	Aedes aegypti	J domain-containing protein	19	0.07296	8.07781e+06	7.63449e+06	4.53481e+06	7.38391e+06	7.2976e+06	6.32997e+06	5.71601e+06	6.07219e+06	5.32159e+06	12.3357
A0A0N8ERZ7	Aedes aegypti	Putative serine/threonine protein phosphatase 2a regulatory subunit	12	0.1883	4.64813e+06	6.46444e+06	3.85052e+06	6.27442e+06	4.13958e+06	3.87442e+06	4.37467e+06	4.5224e+06	4.37467e+06	12.3356
A0A6I8TGB3	Aedes aegypti	Protein serine/threonine kinase, putative	3	0.06173		3.65162e+06		3.10985e+06	2.73042e+06	3.87463e+06		3.37e+06		12.3356
Q1HRD6	Aedes aegypti	DNA-directed RNA polymerase subunit	3	0.30469	925438	930879	788565		1.29794e+06	895345	846030	797579	901986	12.3351
A0A6I8TBQ4	Aedes aegypti	Synaptotagmin, putative	17	0.22134	1.6644e+06	1.50501e+06	1.49616e+06	1.34562e+06	1.95551e+06	1.67949e+06	1.74659e+06	2.10376e+06	1.62665e+06	12.3348
A0A6I8U6P8	Aedes aegypti	Uncharacterized protein	5	0.03052					161287		263025	288498	260912	12.3337
A0A6I8T6F8	Aedes aegypti	V-type proton ATPase subunit a	10	0.11636	2.93069e+06	3.35105e+06	5.80031e+06	3.35105e+06	1.98942e+06	3.61203e+06	3.63498e+06	3.35105e+06	3.20507e+06	12.3329
A0A1S4F5P9	Aedes aegypti	Uncharacterized protein	3	0.0444							673400	483817		12.3329
Q16TZ0	Aedes aegypti	DNA replication licensing factor MCM4	3	0.15849	5.12689e+06	6.21973e+06	4.43754e+06	6.96066e+06	5.78203e+06	5.42789e+06	5.60555e+06	4.61676e+06	3.60709e+06	12.3313
A0A6I8TLG2	Aedes aegypti	Dymeclin	4	0.06686	951964		745758			799520	941804	977454		12.3281
A0A6I8TDL3	Aedes aegypti	U520	10	0.06352	1.63008e+06	1.91513e+06	1.50435e+06	1.41403e+06	1.72113e+06	2.00035e+06	1.93959e+06	1.87807e+06	2.08786e+06	12.3259
J9HHP4	Aedes aegypti	DNA-directed RNA polymerase subunit	12	0.07737	2.89748e+06	3.60664e+06	3.24966e+06	3.6978e+06	3.5257e+06	3.95205e+06	3.35567e+06	3.3537e+06	2.3033e+06	12.3254
Q6Q9G1	Aedes aegypti	Ribosomal protein L37	8	0.42857	5.76581e+07	7.95873e+07	2.52095e+07	7.75575e+07	6.52255e+07	8.30551e+07	2.18598e+07	2.27115e+07	1.93495e+07	12.3243
A0A1S4F3Y5	Aedes aegypti	Endoplasmic reticulum transmembrane protein	6	0.15126	1.46418e+07	1.81402e+07	6.1525e+06	1.68607e+07	1.59734e+07	1.93849e+07	1.40021e+07	1.40637e+07	7.51216e+06	12.3239
Q16IJ8	Aedes aegypti	AAEL013643-PA	4	0.1098	2.62404e+06	2.78187e+06	1.69465e+06	2.6094e+06	2.70012e+06	2.91218e+06	1.35081e+06	1.35931e+06	2.61671e+06	12.3222
A0A0P6K148	Aedes aegypti	Tyrosine-protein kinase	5	0.1323	1.66483e+06	1.75457e+06	931157	1.7467e+06		1.79024e+06	1.52567e+06	1.26729e+06		12.3209
Q16RB5	Aedes aegypti	Dynein light intermediate chain	6	0.12955	2.90521e+06		2.36751e+06	2.99688e+06	3.5048e+06	3.68565e+06	1.93752e+06	2.06309e+06	1.80667e+06	12.3206
Q16NB4	Aedes aegypti	AAEL012025-PA	2	0.05988	944334			837947	969029	924432	987789	1.09978e+06	942123	12.32
Q16GW8	Aedes aegypti	UDP-glucuronosyltransferase	5	0.13359	741349		242826	1.07413e+06		767834	626119	723275	723275	12.319
Q1HQX1	Aedes aegypti	AAEL011912-PA	10	0.27273	2.42533e+06	3.50407e+06	5.81029e+06		2.1106e+06	3.34105e+06	3.50399e+06	4.26074e+06	4.9197e+06	12.3173
Q1HQI0	Aedes aegypti	39S mitochondrial ribosomal protein L28	2	0.07774	406693			406069				510026	490036	12.3149
A0A6I8TJY8	Aedes aegypti	Chaperone protein DNAj	8	0.15582	2.79618e+06	2.90848e+06	2.65312e+06	3.4778e+06	2.05501e+06	3.28044e+06	3.20585e+06	3.38707e+06	2.27138e+06	12.3145
Q16NI7	Aedes aegypti	AAEL011960-PA	13	0.04444	7.68999e+07	7.75855e+06	6.57591e+06	2.23561e+07	5.00679e+07	1.7634e+07	2.68398e+07	1.90853e+07	1.90853e+07	12.3139
Q17A58	Aedes aegypti	Twinfilin	7	0.19534	2.88896e+06	3.13361e+06	2.88896e+06	3.43896e+06		2.5748e+06	2.8324e+06	1.26208e+06	2.21903e+06	12.313
A0A6I8U9P8	Aedes aegypti	Uncharacterized protein	9	0.20266	3.4631e+06	5.32367e+06	2.84084e+06	4.30092e+06	4.62975e+06	5.03994e+06	4.3735e+06	4.8509e+06	6.48806e+06	12.3118
A0A6I8TJU8	Aedes aegypti	Glutamate decarboxylase	8	0.13196	695881	984670		1.23379e+06	926592	742143	991885	510233	895576	12.3115
A0A6I8TG07	Aedes aegypti	Sugar phosphate phosphatase	2	0.05643		2.4023e+06	2.1186e+06					1.18161e+06	1.33984e+06	12.3097
A0A1S4FWB9	Aedes aegypti	IMD pathway signalling I-Kappa-B Kinase 2 (IKK2 IKK-gamma)	4	0.05691	2.98312e+06	4.60282e+06				4.23296e+06	1.77174e+06			12.3089
Q16GE2	Aedes aegypti	RNA helicase	12	0.18	2.22826e+06	2.76793e+06		2.59133e+06	2.62459e+06	2.78629e+06	2.40839e+06	2.98318e+06	2.14062e+06	12.3074
Q170L1	Aedes aegypti	AAEL007882-PA	7	0.10439	2.97883e+06	3.16195e+06	3.28961e+06	2.61443e+06	3.6328e+06	4.46052e+06	3.28961e+06	3.84635e+06		12.3073
A0A6I8T7R7	Aedes aegypti	Laminin gamma 1 chain	10	0.08251	1.88962e+06	2.2593e+06	1.99107e+06	1.40997e+06		1.94645e+06	2.24038e+06	2.06572e+06	1.99107e+06	12.3071
A0A6I8T9A5	Aedes aegypti	Ubiquinone biosynthesis monooxygenase COQ6, mitochondrial	10	0.20469	1.46454e+06	1.35272e+06	903795		1.57203e+06	1.62004e+06	2.09572e+06	1.57699e+06	1.78638e+06	12.3066
Q1HQQ1	Aedes aegypti	Mitochondrial glutamate carrier protein	9	0.24444	5.5752e+06	4.99859e+06	5.1566e+06	5.40078e+06	5.75526e+06	6.18655e+06	5.71555e+06	5.9097e+06	6.79639e+06	12.3064
Q17J59	Aedes aegypti	3-oxoacyl-[acyl-carrier-protein] synthase	2	0.07982			162319				222759	177029		12.3039
Q0IEV8	Aedes aegypti	AAEL007763-PA	2	0.03758		173395				173395				12.3014
Q16PI0	Aedes aegypti	Ribose-5-phosphate isomerase	10	0.32103		3.96253e+06	4.78854e+06		3.58976e+06		3.13035e+06	2.76994e+06	3.96253e+06	12.301
Q16HC7	Aedes aegypti	AAEL014071-PA	7	0.0829	2.00961e+06	610307	2.05126e+06			1.92566e+06	1.95321e+06	2.94776e+06	2.94495e+06	12.2999
Q17A45	Aedes aegypti	ER membrane protein complex subunit 6	2	0.2	985800						527303	400257	678483	12.2996
A0A6I8TNN7	Aedes aegypti	Uncharacterized protein	7	0.2129	1.58326e+06	1.78585e+06	1.80667e+06	1.48133e+06	2.3812e+06	1.80667e+06	1.84903e+06	2.22816e+06	1.83495e+06	12.2996
A0A1S4FCK4	Aedes aegypti	Uncharacterized protein	3	0.02544		684580				1.10911e+06				12.2989
A0A6I8T438	Aedes aegypti	MYND-type domain-containing protein	9	0.05191	3.48866e+06	6.00428e+06	2.06588e+06	6.23402e+06	3.72663e+06	4.48078e+06	2.84555e+06	3.24341e+06	1.97201e+06	12.2988
A0A6I8U4B3	Aedes aegypti	Probable ATP-dependent RNA helicase spindle-E	2	0.14325	5.18819e+06	6.40482e+06	3.7666e+06	6.05014e+06	5.25272e+06	5.31088e+06	4.45379e+06	5.25272e+06	2.73871e+06	12.2986
A0A1S4FLQ0	Aedes aegypti	Mitochondrial ribosomal protein, S35, putative	2	0.07903	2.03369e+06	1.27019e+06	1.2518e+06		1.63449e+06	1.29821e+06	1.34633e+06		1.1707e+06	12.2974
A0A1S4FBE7	Aedes aegypti	Cleavage stimulation factor	7	0.09167	1.51251e+06	1.40198e+06		1.87438e+06	1.54556e+06	1.21095e+06	1.67097e+06	1.92345e+06	1.54556e+06	12.2963
A0A6I8T8J8	Aedes aegypti	Uncharacterized protein	7	0.09346	2.37008e+06	2.4997e+06	2.4997e+06			2.63642e+06	1.95095e+06	2.52929e+06		12.2952
A0A1S4FXN6	Aedes aegypti	WD-repeat protein	7	0.10505	3.02983e+06	2.68278e+06	2.76403e+06	2.76403e+06		2.52154e+06	4.99432e+06	3.95794e+06		12.2951
A0A6I8THC0	Aedes aegypti	Fasciclin ii (fas ii)	13	0.13275	1.01783e+07	1.17981e+07	7.75048e+06	7.31858e+06	1.08378e+07	1.09771e+07	1.02121e+07	7.78971e+06	9.54622e+06	12.2946
A0A1S4G4N1	Aedes aegypti	Uncharacterized protein	2	0.04545	1.01118e+06	1.10485e+06	583302		1.06583e+06	1137750	1.15398e+06	1.2643e+06		12.2933
Q16XE6	Aedes aegypti	AAEL008898-PA	5	0.11343	3.88752e+06	6.76834e+06	3.42795e+06	4.59875e+06	5.30241e+06	5.74216e+06	3.04873e+06	3.30732e+06	3.53361e+06	12.2917
J9EAN8	Aedes aegypti	AAEL010145-PC	4	0.16871			217232			234459	204680	250936	253052	12.2916
Q16YR3	Aedes aegypti	AAEL008454-PA	15	0.48		4.20913e+06	7.21534e+06		3.28132e+06	4.91632e+06	7.21534e+06	7.88238e+06	9.13886e+06	12.2872
Q17M79	Aedes aegypti	AAEL001144-PA	2	0.028					281907		292947	304421		12.2872
A0A1S4EUT5	Aedes aegypti	Uncharacterized protein	4	0.21244	1.90866e+06	2.01357e+06	1.92059e+06	2.05999e+06	1.92059e+06	1.81233e+06	1.89119e+06	1.73933e+06	1.96831e+06	12.2865
A0A1S4FL85	Aedes aegypti	Uncharacterized protein	2	0.17895				205649		159145	307601			12.2858
A0A1S4FWK8	Aedes aegypti	Uncharacterized protein	9	0.18973	3.02659e+06	3.36336e+06	2.97024e+06		3.24727e+06	4.14781e+06	3.82107e+06	3.8199e+06	4.35719e+06	12.2844
Q16GV5	Aedes aegypti	AAEL014250-PA	11	0.21862	3.96108e+06	1.95398e+06	6.416e+06	3.11298e+06	5.15503e+06	2.10657e+06	4.66127e+06	3.80431e+06	4.0213e+06	12.2843
A0A1S4G2W9	Aedes aegypti	RRM domain-containing protein	10	0.22788	4.07565e+06	4.46814e+06	3.88811e+06	3.88811e+06	3.82146e+06	4.19699e+06	3.80395e+06	3.54023e+06	3.74711e+06	12.2838
A0A6I8TEU0	Aedes aegypti	Integrin beta	8	0.05472	5.81923e+06	6.26589e+06	4.8809e+06	6.2093e+06	6.08608e+06	6.08608e+06	6.42289e+06	6.85408e+06	5.73398e+06	12.2836
A0A1S4FA14	Aedes aegypti	U3 small nucleolar ribonucleoprotein protein IMP3 (U3 snoRNP protein IMP3), putative	2	0.08287		287271		373610		277852	268742	236909		12.2818
A0A6I8TN78	Aedes aegypti	Uncharacterized protein	3	0.06076	401934	406046	389459		345582	397791	334577	363948	232222	12.2812
Q16ZC1	Aedes aegypti	AAEL008243-PA	4	0.10145	1.51835e+06	1.9214e+06	2.11633e+06	2.2347e+06		1.88511e+06		1.96366e+06	1.3221e+06	12.2806
A0A6I8U3V1	Aedes aegypti	Thioredoxin domain-containing protein	5	0.21591		491443	816727			690461	957159	684751		12.2792
Q16H28	Aedes aegypti	AAEL014177-PA	3	0.31111	1.70553e+06	1.63694e+06			1.47932e+06	1.64805e+06	1.8771e+06	1.68615e+06		12.2789
Q17DW7	Aedes aegypti	AAEL004023-PA	7	0.17217	9.27088e+06	9.64213e+06	6.93878e+06	8.33341e+06	6.03889e+06	8.41016e+06	7.28675e+06	7.93965e+06	5.2547e+06	12.2774
A0A6I8U6W1	Aedes aegypti	TIR domain-containing protein	2	0.05783	1.42621e+06	1.99498e+06		2.46951e+06	1.58625e+06	1.93209e+06	908446		1.78234e+06	12.277
A0A6I8T3C7	Aedes aegypti	MMS19 nucleotide excision repair protein	8	0.10473	2.61068e+06	2.15939e+06	2.40568e+06	2.44483e+06	2.36716e+06	2.0307e+06	2.40568e+06	2.40568e+06	2.40568e+06	12.2769
A0A6I8TNY7	Aedes aegypti	DBB domain-containing protein	5	0.02929	621367			894512	835242	957295	694509	761632	682837	12.2764
A0A1S4EWP4	Aedes aegypti	E3 ubiquitin protein ligase	15	0.12614	3.41782e+06	3.32905e+06	3.41782e+06	4.28272e+06	2.87095e+06	3.41782e+06	3.80178e+06	4.35074e+06	3.41782e+06	12.2762
Q16NX6	Aedes aegypti	AAEL011832-PA	3	0.14286	285963	4.24045e+06			4.24045e+06	3.88777e+06				12.2759
Q17M99	Aedes aegypti	Malic enzyme	13	0.21012	2.58703e+06	4.23228e+06	5.8458e+06	5.2051e+06	4.45119e+06	6.41519e+06	5.36758e+06	5.2051e+06	5.08689e+06	12.2756
A0A1S4EYT1	Aedes aegypti	PlsC domain-containing protein	5	0.1094	4.4516e+06	4.97154e+06	513742	5.31885e+06	4.24661e+06	5.81847e+06	4.34501e+06	2.05887e+06	2.57246e+06	12.2736
Q17DE3	Aedes aegypti	Dolichyl-diphosphooligosaccharide--protein glycotransferase	7	0.07606	1.25769e+06	1.36957e+06	1.204e+06		1.18392e+06	1.23055e+06		1.23055e+06	1.71162e+06	12.2691
A0A6I8TJE1	Aedes aegypti	Vesicular mannose-binding lectin	6	0.16864	4.63569e+06	5.25825e+06	3.55727e+06	6.15217e+06	5.37452e+06	6.26223e+06	5.84227e+06	6.11386e+06	4.50362e+06	12.2678
Q177V8	Aedes aegypti	AAEL006006-PA	2	0.13918	583713		756062		574174		585681	593023	655832	12.2663
Q16RW0	Aedes aegypti	AAEL010798-PA	2	0.15569	1.66405e+06					2.11947e+06				12.264
A0A6I8TBC1	Aedes aegypti	Phospholipid-transporting ATPase	9	0.078	2.65049e+06	3.10889e+06	1.70666e+06	2.3718e+06	2.71268e+06	2.71268e+06		2.70822e+06	2.71714e+06	12.2606
A0A1S4FWG9	Aedes aegypti	Wiskott-Aldrich syndrome protein family member	8	0.13301	1.95799e+06	2.30627e+06	2.21352e+06	3.25007e+06	1.68429e+06	2.63663e+06	2.16645e+06	2.34604e+06	2.2912e+06	12.26
J9E9C4	Aedes aegypti	DNA-directed RNA polymerase subunit beta	14	0.1301	4.60533e+06	4.60533e+06		5.67282e+06	5.00603e+06	6.24656e+06	2.70868e+06	3.98252e+06	1.70068e+07	12.26
Q16KM0	Aedes aegypti	AAEL012942-PA	2	0.0625		1.14677e+06				1.09218e+06	893368	897895		12.2569
Q17BB0	Aedes aegypti	Ribosome biogenesis protein WDR12 homolog	4	0.1007	2.87661e+06	2.73305e+06	1.42236e+06	3.51267e+06	2.48037e+06	3.27817e+06	2.82941e+06	3.04193e+06	2.71993e+06	12.2561
Q16ZN9	Aedes aegypti	Conserved oligomeric Golgi complex subunit 3	3	0.04449	867802	880722				855071	867802			12.2542
A0A6I8TMQ9	Aedes aegypti	Cystatin domain-containing protein	3	0.13542	7.36431e+06	6.87932e+06	8.02459e+06	5.22573e+06	1.09102e+07	6.82695e+06	1.20589e+07	8.97897e+06	9.56338e+06	12.2532
Q170J6	Aedes aegypti	AAEL007904-PA	2	0.03639	598327	570183		682764		561682		640510	575357	12.2524
Q1HQH2	Aedes aegypti	ATP synthase subunit e, mitochondrial	4	0.2561	1.08005e+07	1.26013e+07	1.09885e+07	1.34453e+07	9.96052e+06	1.30711e+07	6.64111e+06	9.79007e+06	3.87467e+06	12.2506
A0A1S4FW00	Aedes aegypti	Mitochondrial ribosomal protein L24	4	0.09163	2.15536e+06	4.47835e+06	4.40467e+06	1.22772e+07	2.25367e+06	2.84648e+06	2.66225e+06	2.4793e+06	3.35796e+06	12.2503
Q17H91	Aedes aegypti	Glutamyl-tRNA(Gln) amidotransferase subunit A, mitochondrial	2	0.05668		386626					413333	477229		12.2492
A0A1S4F3D0	Aedes aegypti	Leucyl aminopeptidase, putative	10	0.18605	2.83659e+06	2.70684e+06	3.95583e+06	2.73351e+06	2.59489e+06	2.76497e+06	2.01218e+06	2.12896e+06	2.64066e+06	12.2485
A0A6I8THB1	Aedes aegypti	Uridine/cytidine kinase	7	0.22789	6.39823e+06	8.14403e+06	6.39823e+06	7.71199e+06	5.56674e+06	7.5274e+06	3.34748e+06	5.61732e+06	2.5325e+06	12.2471
A0A1S4FSE1	Aedes aegypti	26S proteasome non-ATPase regulatory subunit 5	7	0.15133	1.61739e+06	1.88258e+06		2.40568e+06	1.90198e+06	1.90198e+06		1.45807e+06	1.94138e+06	12.2465
Q16Z20	Aedes aegypti	AAEL008347-PA	5	0.07496	1.36891e+06	1.57829e+06	1.4654e+06		1.5688e+06	1.77887e+06	1.08241e+06	1.12674e+06		12.2453
A0A1S4F7M6	Aedes aegypti	Ribosome production factor 2 homolog	10	0.23653	2.45808e+06	3.36916e+06	1.76975e+06	3.78814e+06	3.00734e+06	3.92503e+06	2.47405e+06	2.49868e+06	1.55108e+06	12.2425
A0A6I8T4F9	Aedes aegypti	HEAT repeat-containing protein 1	11	0.04593	1.74857e+06	2.31894e+06	1.53606e+06	3.01175e+06	2.50061e+06	2.73144e+06	2.36095e+06	1.80877e+06	4.46287e+06	12.24
Q17HQ8	Aedes aegypti	AAEL002597-PB	5	0.07921			1.08795e+06	1.53022e+06			887908	1.53022e+06	2.09668e+06	12.2374
A0A1S4FPG9	Aedes aegypti	Uncharacterized protein	3	0.18227	1.23939e+06	1.02815e+06	962593		976772	1.12609e+06	792983	934000	1.13651e+06	12.2374
A0A0P6IW68	Aedes aegypti	Putative fad-dependent oxidoreductase (Fragment)	10	0.33412	917833	701331	2.3094e+06	1.70704e+06		639127	2.08494e+06	2.08494e+06	2.53038e+06	12.2363
A0A6I8TE76	Aedes aegypti	DUF4211 domain-containing protein	9	0.04945	3.59221e+06	4.15993e+06	4.48503e+06	3.33104e+06	3.69238e+06	3.86141e+06	3.17758e+06	3.31555e+06	3.47025e+06	12.236
Q17HC0	Aedes aegypti	Pyridoxal 5'-phosphate synthase	4	0.15768	4.13529e+06	4.34876e+06	4.13529e+06		3.69097e+06	4.13529e+06	4.13529e+06			12.2337
A0A6I8U7I5	Aedes aegypti	Histone H2B	9	0.41353		278882		1.14652e+06	153372	278882	939911	278882		12.2334
Q16YD3	Aedes aegypti	AAEL008572-PA	4	0.05473	624907		922305	922305	922305	1.04095e+06	1.1902e+06	625845		12.2324
Q1HQS1	Aedes aegypti	V-type proton ATPase subunit	3	0.08908	1.32152e+06			1.47338e+06			1.37386e+06	1.48747e+06	1.20323e+06	12.2322
Q17CX4	Aedes aegypti	AAEL004404-PA	3	0.11111	305852					252353	442247	660054	639468	12.2319
Q16K18	Aedes aegypti	AAEL013139-PD	13	0.36232	1.29931e+07	1.61716e+07	7.35828e+06	1.37204e+07	1.29532e+07	1.63718e+07	9.97798e+06	1.29532e+07	1.29532e+07	12.2312
A0A1S4G3J5	Aedes aegypti	Sumo ligase	4	0.05727	1.00339e+06	1.34592e+06	870331	1.41161e+06	744760	1.22064e+06	994714		927550	12.2289
Q16YV3	Aedes aegypti	AAEL008417-PA	3	0.19617	2.05329e+06	1.36953e+06	2.59497e+06		1.97523e+06		3.27957e+06		3.82694e+06	12.2287
A0A1S4FR10	Aedes aegypti	Modifier of mdg4	9	0.13988	3.18638e+06	3.00756e+06	3.74265e+06	2.86978e+06	3.05986e+06	5.02979e+06	3.74639e+06	3.58249e+06	4.60945e+06	12.227
Q173P7	Aedes aegypti	AAEL007066-PA	3	0.11142	711991		1.38895e+06		1.22006e+06		1.31888e+06	748981	1.40503e+06	12.2257
A0A1S4F6K4	Aedes aegypti	Uncharacterized protein	12	0.3299	5.13197e+06	4.43341e+06	5.17225e+06	1.70153e+07	5.93744e+06	5.31825e+06	4.62927e+06	4.9177e+06	5.13197e+06	12.2246
A0A6R5I529	Aedes aegypti	Uncharacterized protein	6	0.08562	1.13352e+06	1.16048e+06		1.1196e+06	904137	1.81839e+06	843733	1.21927e+06	1.1196e+06	12.2225
A0A6I8T5Q7	Aedes aegypti	Protein tyrosine phosphatase, non-receptor type nt1	9	0.10049	4.80833e+06	6.49931e+06	1.53854e+06	5.90033e+06	5.4277e+06	7.58455e+06	3.80843e+06	3.96419e+06	4.6259e+06	12.2215
Q17PW1	Aedes aegypti	Eukaryotic translation initiation factor 5	4	0.09756	1.731e+06	1.95602e+06	2.47526e+06			1.36365e+06	1.3537e+06	1.52917e+06		12.2215
Q17E86	Aedes aegypti	Vacuolar protein sorting-associated protein 11 homolog	8	0.05657	2.32917e+06	2.40268e+06	2.66122e+06	2.75324e+06	2.42453e+06	2.42453e+06	2.44656e+06	2.21687e+06	2.48152e+06	12.2203
A0A1S4FZG8	Aedes aegypti	Nucleolar protein 10	2	0.01767	98478	151375		1.26019e+06	625517			4.9738e+06	282297	12.2194
A0A6I8U2Y9	Aedes aegypti	Uncharacterized protein	7	0.12351	2.18128e+06	3.21013e+06	2.27216e+06	1.9362e+06		2.77333e+06	2.16012e+06	2.18128e+06		12.2174
Q16XZ1	Aedes aegypti	Small nuclear ribonucleoprotein G	5	0.38158	5.42358e+06	7.1279e+06	5.28823e+06	4.75577e+06	5.28823e+06	6.51153e+06	4.25068e+06	4.9042e+06	5.62082e+06	12.2162
A0A6I8TNC4	Aedes aegypti	Protease m1 zinc metalloprotease	8	0.06762	1.42656e+06	1.11639e+06	1.02361e+06	2.29156e+06	1.47181e+06	1.72544e+06	1.86467e+06	1.8039e+06	1.73092e+06	12.2147
A0A1S4FGV6	Aedes aegypti	Actin-related protein 2/3 complex subunit	5	0.13405	8.55803e+06	8.11456e+06	9.61554e+06	6.44505e+06	7.16519e+06	7.17043e+06	7.80264e+06	7.80264e+06	7.80264e+06	12.2127
Q16GH4	Aedes aegypti	AAEL014379-PA	10	0.22159	6.35712e+06	6.83747e+06	7.42805e+06	6.74562e+06	6.80722e+06	7.46035e+06	7.42805e+06	9.31245e+06	8.20652e+06	12.2126
Q1HR11	Aedes aegypti	NADH dehydrogenase [ubiquinone] flavoprotein 1, mitochondrial	9	0.16049	2.79598e+06	2.63996e+06		2.37297e+06		2.98992e+06	2.16518e+06	2.63996e+06	2.76061e+06	12.2124
A0A1S4EYX8	Aedes aegypti	Uncharacterized protein	4	0.06287	969694	835784				831145	812570	741514	1.06682e+06	12.2119
Q16IL3	Aedes aegypti	Pyruvate dehydrogenase E1 component subunit alpha	3	0.08786		282912	130378	2.11685e+06	1.47288e+06	249070	266837	274757	1.9152e+06	12.2119
A0A6I8TI03	Aedes aegypti	Synembryn	3	0.08566	255072			255072		277070	255072		208309	12.2104
A0A6I8U4C1	Aedes aegypti	Uncharacterized protein	3	0.05333	1.27722e+06	1.4255e+06	2.04781e+06	1.20443e+06	1.30871e+06	1.36172e+06				12.2071
A0A6I8TCX0	Aedes aegypti	Uncharacterized protein	7	0.14988	3.48738e+06	2.51449e+06	3.26449e+06		3.35919e+06	3.26449e+06	2.31964e+06	2.72691e+06	2.72977e+06	12.2049
Q16LN6	Aedes aegypti	AAEL012569-PA	4	0.1236	2.23488e+06	1.60904e+06	2.32201e+06	2.39719e+06	2.73837e+06	2.39809e+06	2.95504e+06	3.35536e+06	1.28624e+06	12.2028
A0A1S4FMS9	Aedes aegypti	NAD dehydrogenase	8	0.08458	473358		569273	473358			448841	567181	473358	12.2022
Q174I7	Aedes aegypti	Ribosome assembly factor mrt4	8	0.23793	9.4205e+06	1.87458e+07	9.64757e+06		5.15532e+06	3.67204e+06	6.89395e+06	6.94565e+06	6.92838e+06	12.199
Q16FZ9	Aedes aegypti	AAEL014576-PA	7	0.12911	2.30713e+06	2.52531e+06	1.98092e+06	3.74658e+06		2.55868e+06	3.08509e+06	2.52531e+06	2.49472e+06	12.1984
Q16E83	Aedes aegypti	AAEL015337-PA	16	0.2571	2.8409e+06	2.16054e+06	3.38653e+06	1.93361e+06	2.31199e+06	3.48102e+06	3.39574e+06	3.81838e+06	3.56844e+06	12.1977
Q16XS9	Aedes aegypti	AAEL008768-PB	5	0.26531	932005		1.60152e+06							12.1976
Q17K23	Aedes aegypti	AAEL001798-PA	4	0.20994		604146				428646	471200	480999	476074	12.1968
A0A1S4FNN0	Aedes aegypti	Signal recognition particle receptor subunit beta	6	0.3251	1.42692e+06	1.62607e+06	2.67595e+06	2.00521e+06	1.88424e+06	1.759e+06	1.93095e+06	1.93095e+06	2.17905e+06	12.1962
Q1HR45	Aedes aegypti	AAEL003986-PB	2	0.14141	3.12312e+06	5.51907e+06		1.85578e+06		2.65695e+06				12.1956
A0A1S4FU38	Aedes aegypti	RING-type domain-containing protein	8	0.11359	4.39619e+06	5.65102e+06	2.14619e+06	5.29341e+06	5.11163e+06	5.38358e+06	5.30169e+06	5.37548e+06	4.93111e+06	12.194
Q5MM88	Aedes aegypti	Cytochrome b-c1 complex subunit 7	4	0.23636	1.03835e+06		1.7403e+06		716342		1.18212e+06	1.21254e+06	884164	12.1929
Q17L27	Aedes aegypti	AAEL001484-PA	7	0.07692	1.22009e+06	1.19498e+06	615391	1.05422e+06	1.21372e+06	927525	1.15153e+06	965141	1.05422e+06	12.1928
Q172C8	Aedes aegypti	AAEL007447-PA	2	0.02141	613908	549208	489000	451024	521730	544202		294530	521730	12.1909
A0A1S4FLW1	Aedes aegypti	RRM domain-containing protein	5	0.21277	3.24706e+06	2.30979e+06	4.73306e+06		3.06614e+06	3.83795e+06	3.31034e+06	4.37102e+06	3.60215e+06	12.1887
A0A1S4FSP5	Aedes aegypti	Ribosomal RNA small subunit methyltransferase b (sun)	14	0.14778	4.61287e+06	3.21535e+06	4.23237e+06	3.5581e+06	3.37386e+06	4.16426e+06	3.87506e+06	4.48704e+06	3.20363e+06	12.1884
A0A6I8TB99	Aedes aegypti	Uncharacterized protein	4	0.19048			7.83366e+06				3.22851e+06	4.17684e+06		12.1864
A0A1S4F2K0	Aedes aegypti	UDP-glucuronosyltransferase	4	0.08812	546871	259079	485113	833062	1.02119e+06		923674	937029	723261	12.186
A0A1S4FST9	Aedes aegypti	Uridine kinase	6	0.12111	1.10188e+06					1.21987e+06	1.04506e+06	1.13988e+06	1.16001e+06	12.1859
A0A6I8TQJ7	Aedes aegypti	Rac GTPase	7	0.20574	1.33285e+06		960911		2.06384e+06	3.10222e+06	1.40212e+06	1.26693e+06	1.19235e+06	12.1858
Q16QM2	Aedes aegypti	UDP-glucose 6-dehydrogenase	6	0.1691	1.04151e+06		1.02886e+06		830971	1.02886e+06	1.26045e+06	931673		12.1837
A0A0P6J107	Aedes aegypti	Electron transfer flavoprotein-ubiquinone oxidoreductase	7	0.12893			1.73717e+06	1.74251e+06		1.74251e+06	1.46264e+06	1.69943e+06	1.84483e+06	12.182
Q16II0	Aedes aegypti	AAEL013656-PA	3	0.09317		1.24704e+06								12.1798
Q177S6	Aedes aegypti	Dihydroorotate dehydrogenase (quinone), mitochondrial	7	0.19747	417734		345363	563500		563500	594603	563500	563500	12.1793
Q17P42	Aedes aegypti	U6 snRNA-associated Sm-like protein LSm1	4	0.20625	2.08983e+06	2.03939e+06	1.85226e+06	2.68413e+06	1.95693e+06	2.38078e+06	1.68316e+06	1.50115e+06	1.3997e+06	12.178
A0A6I8THD0	Aedes aegypti	Molybdopterin molybdenumtransferase	2	0.04587	1.45982e+06	2.08786e+06	1.18581e+06				1.02015e+06			12.1766
Q17DM5	Aedes aegypti	AAEL004088-PA	12	0.26101	7.32282e+06	1.10211e+07	1.12457e+07	9.72067e+06	8.25854e+06	9.55806e+06	9.39979e+06	9.61196e+06	1.01034e+07	12.1741
A0A6I8T503	Aedes aegypti	Dynamin-associated protein	4	0.02226	7.00791e+06	5.84963e+06	1.55446e+06	5.54799e+06	5.32699e+06	6.65912e+06	2.70731e+06	3.35219e+06		12.174
A0A6I8T805	Aedes aegypti	Uncharacterized protein	8	0.12082	2.99755e+06		2.99755e+06		4.35083e+06	2.40469e+06	1.97383e+06	2.99755e+06	2.63467e+06	12.1704
Q16R44	Aedes aegypti	5'-deoxynucleotidase HDDC2	2	0.06061	1.54256e+06	1.93739e+06	1.04832e+06	1.86144e+06	1.82703e+06	1.69698e+06	1.25808e+06		1.32274e+06	12.166
A0A1S4FLW7	Aedes aegypti	Regulator of chromosome condensation	3	0.05921									603252	12.1635
A0A1S4FRH3	Aedes aegypti	Oxidoreductase	8	0.41633	1.57963e+06	1.20364e+06	2.98196e+06			2.19402e+06	2.34843e+06	2.14018e+06	2.82501e+06	12.1627
Q16Z09	Aedes aegypti	Peptidylprolyl isomerase	4	0.2518		1.61283e+06	2.18964e+06		2.46642e+06	1.70723e+06	1.33109e+06		1.70723e+06	12.1621
A0A1S4FFL7	Aedes aegypti	Paramyosin, putative	6	0.03492		441119	441119							12.1593
A0A6I8U4R6	Aedes aegypti	Uncharacterized protein	4	0.06463	775481	723554		943527	914158	969089	774165	810931	689254	12.1583
A0A1S4FEG0	Aedes aegypti	Exonuclease nef-sp	2	0.04204		234730				277489				12.158
Q16IV0	Aedes aegypti	Ribosome biogenesis protein NSA2 homolog	3	0.07336	1.41503e+06	1.78767e+06	917036	1.93714e+06	2.21955e+06	1.85724e+06	1.3835e+06	1.54145e+06	1.82712e+06	12.1569
Q0IEH7	Aedes aegypti	Phosphotriesterase-related protein	11	0.25843	504252		1.08896e+06			3.36144e+06	1.21505e+06	1.05609e+06	1.25824e+06	12.1558
Q16X97	Aedes aegypti	AAEL008956-PA	4	0.11152		1.9284e+06	1.54288e+06	1.54288e+06		1.6659e+06	1.49394e+06	1.41913e+06		12.1547
Q17BF6	Aedes aegypti	AAEL004997-PA	3	0.10312	640766								640766	12.1539
Q174F3	Aedes aegypti	AAEL006915-PB	7	0.24382	6.46749e+06	8.16861e+06	1.68765e+06	6.00298e+07	9.73183e+06	6.90674e+06	5.73431e+06	3.75094e+06	1.3186e+07	12.1533
A0A1S4EYX6	Aedes aegypti	Non-structural maintenance of chromosomes element 4	2	0.08525	1.45576e+06	1.69946e+06		1.27496e+06		1.22294e+06	659234	855050	1.02199e+06	12.1523
Q173Z8	Aedes aegypti	AAEL006965-PA	7	0.13125	4.87014e+06	5.09669e+06	5.31098e+06	5.37502e+06	4.38386e+06	5.82245e+06	5.28164e+06	5.78558e+06	4.47611e+06	12.1523
A0A6I8TRS1	Aedes aegypti	DNA helicase	2	0.01352	768489	450322	556075	362085	587877	461872	568286	662091	307079	12.1478
A0A6I8U8T4	Aedes aegypti	Uncharacterized protein	3	0.07475		1.27311e+06	541372		1.35559e+06	1.90153e+06	1.53797e+06	1.40828e+06	2.0533e+06	12.1442
A0A6I8TN47	Aedes aegypti	Rho guanine dissociation factor	9	0.33498	1.69017e+07	1.47401e+07	1.4625e+07	2.07109e+07	1.61891e+07	2.22362e+07	1.61891e+07	1.54567e+07	1.65682e+07	12.1437
Q17NV5	Aedes aegypti	AAEL000594-PA	3	0.07087	475074	368119	404862		566908		633281	675096	475026	12.1435
A0A1S4FJJ3	Aedes aegypti	DEAD box ATP-dependent RNA helicase	5	0.07398		583397	635592	692457		635592	635592	635592		12.1429
Q16HH3	Aedes aegypti	AAEL014024-PA	2	0.22989							1.13428e+06	899122		12.1393
J9HZ33	Aedes aegypti	Pre-mRNA-processing factor 31	4	0.07018	4.41606e+06	3.47916e+06		3.04669e+06	3.7129e+06	3.73509e+06	2.2043e+06	3.47916e+06		12.1384
A0A1S4F6U1	Aedes aegypti	Gamma-cystathionase	8	0.16625	9.12649e+06	8.841e+06	1.15539e+07	1.43549e+07		9.27693e+06	5.83665e+06	6.50161e+06	8.49896e+06	12.1337
Q173P6	Aedes aegypti	Complex I-B12	2	0.20561	715410		288327				684712	747483	1.00817e+06	12.1303
A0A6I8U0T0	Aedes aegypti	Uncharacterized protein	11	0.08567	5.02568e+06	4.9353e+06	6.28571e+06	5.80087e+06	5.23067e+06	3.52501e+06	5.80087e+06	6.64772e+06	4.28631e+06	12.1289
J9HSX8	Aedes aegypti	AAEL017385-PA	8	0.10938	1.4915e+07	2.07592e+07	1.56596e+07	4.01824e+07	2.41373e+07	7.28075e+06	1.96019e+07	2.11036e+07	2.68409e+07	12.1233
A0A6I8T9U4	Aedes aegypti	Band 4.1-like protein 5, putative	2	0.04646				977710		977710				12.1222
Q1HRQ3	Aedes aegypti	Dolichyl-diphosphooligosaccharide--protein glycosyltransferase subunit DAD1	4	0.25893	192847			192847		115302	227497	192847		12.1144
A0A1S4FJW4	Aedes aegypti	40S ribosomal protein S2	2	0.11715	693205	672165	307769	627711	585113	663801	815105	873420	715870	12.1086
A0A6I8U4P3	Aedes aegypti	ZZ-type domain-containing protein	6	0.08933	125345		441151				554688	578300		12.1062
Q17AK2	Aedes aegypti	AAEL005258-PA	8	0.32911	2.83132e+06	2.79519e+06	3.32463e+06	2.32503e+06	2.58513e+06	2.68529e+06	3.04346e+06	2.54679e+06	2.60676e+06	12.1006
Q16XP5	Aedes aegypti	AAEL008800-PA	4	0.15455			1.60029e+06	5.17596e+06	1.52665e+06	1.43855e+06	1.53609e+06		1.34111e+06	12.0895
A0A6I8U9W3	Aedes aegypti	FACT complex subunit	2	0.08871	1.24115e+06	1.93059e+06	1.73652e+06	2.76696e+06	1.28999e+06	2.22619e+06	1.93059e+06	1.93059e+06	1.93059e+06	12.0813
Q16HL1	Aedes aegypti	RNA helicase	4	0.03304	1.01818e+06	1.40699e+06	765098	1.25612e+06	810688	1.01818e+06	752638		1.33108e+06	12.0618
A0A6I8U0Q4	Aedes aegypti	FAM192A_Fyv6_N domain-containing protein	3	0.16858		356780	438193	340486		356780				12.0562
Q16EN4	Aedes aegypti	GDT1 family protein (Fragment)	5	0.29365	3.80427e+06	5.30704e+06	2.53696e+06	4.9349e+06	4.88544e+06	5.9868e+06	5.01565e+06	4.40233e+06	2.85118e+06	11.6964
Q16HD2	Aedes aegypti	Thioredoxin domain-containing protein 17	7	0.43609	1.32204e+07	9.89404e+06	2.58466e+07	1.28893e+07	1.31402e+07	9.95147e+06	1.53024e+07	1.51267e+07	1.55787e+07	11.687
Q17N27	Aedes aegypti	AAEL000847-PA	3	0.1227	9.76542e+06	5.65154e+06	9.72476e+06	8.49448e+06	8.50297e+06	9.74926e+06	6.63955e+06	6.41035e+06	8.76156e+06	11.6094
Q17NL0	Aedes aegypti	DNA-directed RNA polymerases I, II, and III subunit RPABC3	3	0.18	2.43284e+06	2.48139e+06	2.35251e+06			2.07238e+06	1791355	2.27484e+06	3.6904e+06	11.583
Q1HRP4	Aedes aegypti	Signal peptidase complex subunit 2	5	0.26289	526632		1.60497e+06			788694	769746		769746	11.5678
A0A6I8TAG8	Aedes aegypti	Tyrosine transporter	4	0.04728	7.2118e+06	6.03777e+06	3.00037e+06	9.6897e+06	5.95813e+06	6.60896e+06	4.27163e+06	3.28345e+06	2.61809e+06	11.5612
Q16WX8	Aedes aegypti	AAEL009067-PA	8	0.09275	3.99618e+06	3.15937e+06	1.84321e+06	3.0509e+06	2.35069e+06	3.15937e+06	3.23025e+06	3.09011e+06	3.15937e+06	11.5524
A0A6I8TW97	Aedes aegypti	Uncharacterized protein	8	0.09519	2.00804e+06	2.24253e+06	1.92577e+06	1.46531e+06		1.68583e+06	1.68583e+06	1.45244e+06	1.87234e+06	11.5417
Q17CV3	Aedes aegypti	AAEL004436-PA	6	0.23899	2.74713e+06	3.07377e+06	3.07377e+06	3.37891e+06		3.15091e+06	2.10688e+06	3.07377e+06		11.5389
Q16YL3	Aedes aegypti	RNA helicase	9	0.12073	4.61133e+06	4.82328e+06	4.82328e+06	4.62557e+06	4.82328e+06	4.82328e+06	6.35424e+06	5.06552e+06	4.82328e+06	11.5268
A0A1S4F0W6	Aedes aegypti	LysM domain-containing protein	2	0.06329	1.49651e+06	1.52381e+06	1.45767e+06	1.18144e+06		1.20795e+06	883903	938162	747359	11.5148
Q0IEZ9	Aedes aegypti	AAEL007423-PA	3	0.125		260957				293642	291532	275896	526588	11.5
Q16FF8	Aedes aegypti	TBC1 domain family member 23	2	0.04173	651663	727390	469528		839165	680548		498544		11.4765
A0A6I8TPU5	Aedes aegypti	Uncharacterized protein	2	0.01533	1.1925e+06	1.46077e+06	1.13901e+06	1.30295e+06		1.35226e+06				11.4718
Q16PP1	Aedes aegypti	AAEL011568-PA	6	0.10345			1.53964e+06	1.53964e+06	1.05004e+06		1.29585e+06	1.42431e+06	2.07024e+06	11.4648
Q16XX2	Aedes aegypti	RNA helicase	11	0.1476	629818	818968	854184	845702	940185	1.09735e+06	1.12696e+06	940185	940185	11.4594
A0A6I8U8J8	Aedes aegypti	Uncharacterized protein	2	0.02778	1.12221e+06	1.04442e+06		1.1774e+06		1.2649e+06		598958		11.4559
Q0IG08	Aedes aegypti	AAEL003748-PA	7	0.20152	2.4626e+06	2.79838e+06		2.86492e+06	3.00277e+06	2.9498e+06	2.93005e+06	2.93005e+06	2.70534e+06	11.4548
A0A6I8TNU8	Aedes aegypti	Uncharacterized protein	2	0.05652	844894	957015	552407			967185				11.4527
Q16UH6	Aedes aegypti	Small nuclear ribonucleoprotein Sm D2	4	0.31092	7.6531e+06	6.95695e+06	6.95695e+06	1.2893e+07		8.3349e+06	6.32412e+06		4.77374e+06	11.4449
Q16XU4	Aedes aegypti	AAEL008755-PA	3	0.13091	1.85147e+06	1.91497e+06	1.80441e+06	1.75919e+06	1.87615e+06	1.8884e+06	1.58801e+06	1.31951e+06	1.58785e+06	11.4427
Q171F6	Aedes aegypti	Activator of basal transcription 1	2	0.1129	740457	700153	748750	735465	863286	821542		998568	898421	11.437
Q17LZ2	Aedes aegypti	Ribosome biogenesis protein BOP1 homolog	11	0.10162	1.73375e+06	1.89652e+06	1.45568e+06	2.14461e+06	1.99626e+06	2.23306e+06	2.13573e+06	2.11488e+06	1.98553e+06	11.4342
A0A1S4G452	Aedes aegypti	DUF1907 domain-containing protein	9	0.18012	5.32722e+06	5.69989e+06	2.93527e+06	4.88115e+06	5.06723e+06	5.19682e+06	3.12805e+06	2.83571e+06	4.88115e+06	11.4302
A0A6I8U407	Aedes aegypti	Protein kinase domain-containing protein	12	0.14631	2.88318e+06	1.2794e+06	2.88318e+06			2.93526e+06	2.6586e+06	2.88318e+06		11.4273
Q16XG6	Aedes aegypti	AAEL008886-PA	2	0.09294		937723	908195	819219						11.4259
A0A6I8TJJ8	Aedes aegypti	mRNA-capping enzyme	2	0.04545		857794	330094		1.01665e+06	789112	466596	501704	785139	11.4181
A0A6I8TYC3	Aedes aegypti	IRF-2BP1_2 domain-containing protein	7	0.16312	2.25044e+06	5.24224e+06	2.39031e+06	2.31377e+06	2.35158e+06	2.32801e+06	2.35158e+06	2.07186e+06	2.42307e+06	11.4135
A0A6I8TTM5	Aedes aegypti	Uncharacterized protein	2	0.02879	873920	1.16573e+06	1.37175e+06	1.71917e+06	1.88925e+06	1.61416e+06	898538			11.4126
A0A6I8U429	Aedes aegypti	DUF1794 domain-containing protein	3	0.17486	2.09807e+06	2.74083e+06	3.92863e+06		1.9601e+06	1.30347e+06	1.90633e+06	2.26511e+06		11.4099
Q17CS8	Aedes aegypti	Kynurenine aminotransferase	6	0.08805	2.41732e+06	2.12738e+06	2.37902e+06				2.2663e+06	2.76475e+06	2.8115e+06	11.4069
A0A1S4G2P1	Aedes aegypti	Methionine--tRNA ligase, cytoplasmic	14	0.14286	3.75118e+06	4.10618e+06	4.18369e+06	4.26227e+06	3.92049e+06	4.55106e+06	4.43692e+06	4.4939e+06	3.66101e+06	11.405
Q174K1	Aedes aegypti	CCR4-NOT transcription complex subunit 9	2	0.06					226337		235729		294109	11.4004
Q176J8	Aedes aegypti	AAEL006346-PB	4	0.22566	410420	410420					410420	410420		11.4003
A0A6I8T8P9	Aedes aegypti	Non-specific serine/threonine protein kinase	5	0.0393	1.58678e+06	1.5767e+06	1.46169e+06		1.96658e+06		1.72865e+06	1.58678e+06		11.3998
A0A1S4FW49	Aedes aegypti	Uncharacterized protein	6	0.1444	811024	754842		794658	628526	843164	776288	800806		11.3972
Q16KF9	Aedes aegypti	AAEL008697-PA	4	0.2437	5.12006e+06	4.35053e+06	6.17153e+06	4.88447e+06	4.54803e+06	4.81865e+06	4.04509e+06	4.56121e+06	3.23802e+06	11.3897
Q17HC4	Aedes aegypti	AAEL002701-PA	4	0.14155	4.43226e+06	3.88002e+06	3.83855e+06	4.12626e+06	3.59091e+06	4.73491e+06	4.4464e+06	5015835	4.33331e+06	11.3861
Q16GI2	Aedes aegypti	Histone deacetylase complex subunit SAP18	3	0.17391			876443							11.3834
A0A1S4FLW8	Aedes aegypti	Centromere protein-A, putative	3	0.20737	482503	669332	198283	554447		581715	660211	717958		11.3805
Q171R3	Aedes aegypti	AAEL007541-PA	3	0.09607	796361	945834	796361	982555		790053	598124	833588		11.3804
A0A1S4G4Z6	Aedes aegypti	Alpha methylacyl-coa racemase	3	0.08333			315523				360977	470963	501468	11.3783
A0A6I8U669	Aedes aegypti	Uncharacterized protein	6	0.03224	1.10994e+06	1.33751e+06			1.36676e+06	1.10994e+06	1.07035e+06	935050	878448	11.3765
A0A1S4FTJ5	Aedes aegypti	Clathrin coat adaptor ap3 medium chain	5	0.13527	1.29594e+06	1.33382e+06			1.3728e+06	1.61104e+06	537421			11.3732
Q16P21	Aedes aegypti	AAEL002976-PA	5	0.13043	2.54328e+06	3.66549e+06	2.49027e+06	2.24903e+06		2.80325e+06	2.49027e+06	2.25697e+06	2.98949e+06	11.3704
A0A6I8U6H3	Aedes aegypti	Uncharacterized protein	4	0.08259	1.02923e+06		833469		674944			833469	833469	11.3698
Q17KI6	Aedes aegypti	Nuclear distribution protein C homolog	5	0.12308	6.51289e+06	3.59779e+06	1.04504e+07	4.29773e+06	5.08245e+06	3.64872e+06	6.10067e+06	5.82842e+06	6.96339e+06	11.3663
A0A1S4FB89	Aedes aegypti	alpha-1,2-Mannosidase	4	0.06675	339795	298545	269272	326657	405535	273943	443059	365104	339795	11.3653
A0A1S4EY29	Aedes aegypti	O-acyltransferase	2	0.05274	533957	301761			657475					11.3644
A0A0P6ITN4	Aedes aegypti	Putative rna-binding protein musashi/mrna cleavage and polyadenylation factor i complex	9	0.09245	3.60777e+06	4.46068e+06	3.94042e+06	2.01787e+06	3.94042e+06	3.92278e+06	3.94042e+06	3.94042e+06	5.23571e+06	11.364
Q175A5	Aedes aegypti	RNA-binding protein 8A	3	0.24848	2.73943e+06	2.87409e+06	3.00909e+06	2.35105e+06	2.4016e+06	2.66942e+06	1.80684e+06	2.29791e+06	2.49211e+06	11.3636
Q17HE7	Aedes aegypti	AAEL002719-PA	4	0.13018			569138	582017		556543				11.3588
Q16H40	Aedes aegypti	AAEL002980-PA	4	0.15278	872490	939751	730726		955613	886929	755662	1.05639e+06	1.23352e+06	11.3573
A0A1S4G883	Aedes aegypti	Uncharacterized protein	3	0.03022	2.67932e+06	3.1416e+06	1.99415e+06	2.85533e+06	1.99799e+06	2.66661e+06	1.80455e+06	1.54318e+06		11.356
A0A1S4G3V8	Aedes aegypti	Mitochondrial carrier	6	0.16918	867680			965473	1.01568e+06	980701	890111	919144	1.0526e+06	11.3541
A0A1S4F859	Aedes aegypti	Beta-galactosidase	3	0.04878	1.43713e+06		1.30791e+06			1.1903e+06				11.3535
Q16N61	Aedes aegypti	AAEL012084-PA	2	0.11688		353143	344732			336521				11.3533
A0A6I8U344	Aedes aegypti	GRIP domain-containing protein	6	0.0401	2.95586e+06	2.21593e+06	1.79191e+06	2.32992e+06	2.10752e+06	3.10337e+06	1.80818e+06		2.21593e+06	11.352
Q177G9	Aedes aegypti	AAEL006134-PA	4	0.2069	700566	815835	398874	700566	810451	743147	784090	757711	615951	11.3509
A0A1S4FCJ1	Aedes aegypti	RDD domain-containing protein	2	0.06962	1.49229e+06	1.50709e+06					1.52204e+06	2.20719e+06	1.30551e+06	11.346
A0A0P6IVB9	Aedes aegypti	Putative conserved secreted mucin	3	0.10496	1.78518e+06	1.75009e+06	1.71986e+06	1.4538e+06		1.95907e+06	1.9344e+06	2.07521e+06	1.98718e+06	11.3453
Q17PJ1	Aedes aegypti	Inositol-1-monophosphatase	4	0.04745	453219	497735		478097	518180	546623		497735		11.3433
Q16XT0	Aedes aegypti	Microsomal prostaglandin E synthase 2	2	0.05357				4.00755e+06	1.87386e+06				2.74037e+06	11.3431
Q17EU8	Aedes aegypti	AAEL003678-PA	2	0.09589	708712	814475	686757	781134	590344	669825	548979	436482	678238	11.3427
Q17A85	Aedes aegypti	AAEL005391-PA	2	0.08761			640025							11.3414
A0A6I8TZ05	Aedes aegypti	B3_4 domain-containing protein	9	0.20113	4.00699e+06	3.86244e+06	3.79792e+06	6.31751e+06	5.69146e+06	4.88576e+06	3.14558e+06	3.14092e+06	566640	11.341
A0A6I8TCG9	Aedes aegypti	Dynactin subunit 1	6	0.0431	1.0563e+06	1.13545e+06	788049			1.10774e+06	1.36874e+06	1.12159e+06	1.16856e+06	11.3409
A0A6I8U214	Aedes aegypti	Uncharacterized protein	8	0.14068	3.5772e+06	3.65293e+06	1.70677e+06	3.01122e+06	3.64844e+06	3.57473e+06	2.07626e+06	1.95331e+06		11.3407
Q17MZ5	Aedes aegypti	Polynucleotide phosphorylase 1	6	0.10039	1.22141e+06	1.16981e+06	1.29669e+06	1.3537e+06	1.35722e+06	1.47318e+06	1.30313e+06	1.21641e+06	1.41674e+06	11.3397
A0A6I8TQ21	Aedes aegypti	AMP dependent coa ligase	8	0.10201	2.61222e+06	3.14975e+06	1.9526e+06	2.74087e+06	2.74087e+06	2.97574e+06	2.57701e+06	2.25892e+06	2.78233e+06	11.3376
A0A6I8TEL9	Aedes aegypti	Uncharacterized protein	2	0.03636	977906					788319	977906	1.01197e+06		11.3373
A0A1S4F453	Aedes aegypti	Uncharacterized protein	2	0.13793							553178	680244		11.3354
A0A0P6IYU4	Aedes aegypti	Putative splicing factor rnps1 sr protein	4	0.08442						840306	590785	641479	655137	11.3347
Q17JG4	Aedes aegypti	AAEL002006-PA	7	0.1188	3.13627e+06	4.20551e+06	2.96374e+06	3.03661e+06	3.44228e+06	2.47619e+06	2.89262e+06	2.51914e+06	3.32842e+06	11.3343
A0A1S4F6V3	Aedes aegypti	Uncharacterized protein	7	0.1005	2.24324e+06	2.8938e+06	3.55226e+06	2.70474e+06	3.2325e+06	2.84395e+06	3.6746e+06	3.85055e+06	3.33609e+06	11.3333
A0A6I8T4L7	Aedes aegypti	AP-1 complex subunit gamma	8	0.08506	2.28156e+06	2.54166e+06	1.58921e+06	2.43403e+06	2.22683e+06	2.26852e+06	1.76431e+06	1.74018e+06	1.63745e+06	11.3331
A0A6I8U3X8	Aedes aegypti	Uncharacterized protein	4	0.15584				583871		688421	750041	1.01307e+06	1.0469e+06	11.3304
Q17GH2	Aedes aegypti	AAEL002993-PA	4	0.17033	3.57791e+06	2.36711e+06	2.59601e+06	4.69596e+06	2.07989e+06	2.87151e+06	2.04117e+06	2.51142e+06	2.76206e+06	11.3261
A0A1S4EXQ5	Aedes aegypti	Tyrosine--tRNA ligase	5	0.10878	3.05407e+06	2.11548e+06	3.27779e+06	1.99518e+06	2.28544e+06	2.63459e+06	2.36827e+06	1.92079e+06	3.3083e+06	11.325
Q17P91	Aedes aegypti	AAEL000460-PA	8	0.12584	2.16664e+06	2.94678e+06		3.10071e+06	2.42863e+06	2.5766e+06	2.42598e+06	2.53355e+06	2.40829e+06	11.3208
Q17K09	Aedes aegypti	Protein-lysine N-methyltransferase AAEL001871	2	0.10222	1.11463e+06	1.28698e+06	828934	1.4959e+06	1.1205e+06	1.19406e+06	679394	680224		11.3207
A0A6I8TR83	Aedes aegypti	Uncharacterized protein	4	0.06691	2.16487e+06	2.33007e+06	2.35602e+06				1.58842e+06	2.27454e+06	752891	11.3192
A0A1S4FHU8	Aedes aegypti	Protein wntless	2	0.03297	3.84502e+06	4.04525e+06	1.74709e+06	6.24787e+06	5.44522e+06	6.29112e+06	4.43993e+06	4.7317e+06	3.81897e+06	11.318
A0A1S4F800	Aedes aegypti	Myo inositol monophosphatase	2	0.09275	2.54743e+06	2.86359e+06		1.88652e+06	2.019e+06	2.38775e+06	1.31294e+06	1.58506e+06	959193	11.317
Q16M78	Aedes aegypti	AAEL012387-PA	5	0.10667	2.85272e+06	2.72846e+06	2.29609e+06	1.96579e+06	2.959e+06	2.83e+06	2.46546e+06	2.47725e+06	3.23901e+06	11.3159
A0A1S4FN66	Aedes aegypti	BZIP domain-containing protein	3	0.17834	1.38741e+06	1.35653e+06	1.34717e+06	1.10108e+06	1.24435e+06	1.2747e+06	1.28225e+06	1.2837e+06	1.31306e+06	11.3134
A0A1S4FJ21	Aedes aegypti	DNA polymerase	2	0.02056	1.20877e+06	1.46796e+06	948680	1.28907e+06	909901	1.18234e+06	417280		258329	11.3133
Q17AG0	Aedes aegypti	Hepatocyte growth factor-regulated tyrosine kinase substrate	6	0.10345	1.61103e+06	1.07414e+06	1.92994e+06		1.5727e+06	1.13341e+06	1.21124e+06	1.26181e+06	1.38772e+06	11.309
Q1HQM6	Aedes aegypti	AAEL003716-PA	2	0.35036			1.30277e+06		629784			1.33521e+06	1.30277e+06	11.3078
A0A6I8U634	Aedes aegypti	DUF1681 domain-containing protein	5	0.3112	3.51983e+06		3.51983e+06			4.17762e+06				11.3064
Q1HR76	Aedes aegypti	60S ribosomal protein L37	2	0.20225	5.13075e+06		7.41554e+06		5.33271e+06	2.97832e+06	5.08968e+06	4.90529e+06	3.63005e+06	11.3056
A0A1S4EZH5	Aedes aegypti	Udp-n-acteylglucosamine pyrophosphorylase	3	0.06405	2.75743e+06	2.40843e+06			2.3959e+06	2.35316e+06			899937	11.3053
Q16ST2	Aedes aegypti	AAEL010502-PA	2	0.00861		2.00181e+06				2.56685e+06		2.26679e+06		11.3039
A0A6I8TAB6	Aedes aegypti	Nucleolar protein 6	4	0.03206		556958		1.20669e+06	339045	458671	524484			11.3031
A0A6I8U912	Aedes aegypti	Uncharacterized protein	2	0.05		452706						452706		11.2998
Q172K9	Aedes aegypti	AAEL007353-PA	3	0.04236				1.47389e+06	1.07483e+06	1.43483e+06				11.299
Q17G97	Aedes aegypti	DNA helicase	5	0.04658			1.94555e+06	3.17978e+06	2.40091e+06		2.35889e+06	2.58888e+06	2.97062e+06	11.2957
A0A1S4FDK1	Aedes aegypti	Mitochondrial 39S ribosomal protein L39	9	0.22754		2.38912e+06	2.48622e+06	2.77278e+06	2.48622e+06	2.6155e+06	1.50463e+06	1.54778e+06	2.48622e+06	11.2955
Q16EK3	Aedes aegypti	AAEL015123-PA	2	0.03193		486217	475603	422637	452021	449527	473712	439077	454688	11.2954
A0A6I8T4A2	Aedes aegypti	NUC153 domain-containing protein	2	0.02873	1.14584e+06	1.21684e+06	595655	1.1098e+06	592603	1.15531e+06	858301	862358	442203	11.2948
Q16Y09	Aedes aegypti	AAEL008700-PA	4	0.15439	3.71725e+06	3.72018e+06	4.23388e+06	2.8827e+06	3.68602e+06	3.54273e+06	3.11367e+06	3.36809e+06	4.68775e+06	11.2947
A0A6I8U4H5	Aedes aegypti	GRIP domain-containing protein	2	0.01765	1.24182e+06	2.20398e+06	1.75515e+06		2.00222e+06			834083	1.75515e+06	11.2934
A0A6I8TSJ2	Aedes aegypti	Uncharacterized protein	5	0.10728	1.21311e+06		1.21311e+06					806930	1.21311e+06	11.2932
Q0IFU0	Aedes aegypti	E2 ubiquitin-conjugating enzyme	6	0.17085	6.43921e+06	7.09818e+06	4.07338e+06	6.5601e+06	5.88635e+06	5.80545e+06	5.05579e+06	3.88583e+06	4.0124e+06	11.2926
Q172L5	Aedes aegypti	AAEL007343-PA	4	0.09263	1.43155e+06	1.64886e+06	1.27129e+06	1.26186e+06	1.55485e+06	1.25729e+06		1.07049e+06	1.55036e+06	11.289
A0A1S4FCV9	Aedes aegypti	Short-chain dehydrogenase	6	0.19713	2.71407e+06	3.09084e+06	2.67778e+06	3.4227e+06		3.53851e+06	2.9905e+06	2.33698e+06	3.99423e+06	11.2885
Q16VJ9	Aedes aegypti	Cytochrome c oxidase assembly factor 3	2	0.17204	4.39456e+06	4.38185e+06	2.42109e+06	4.29989e+06	4.43771e+06	5.75511e+06	4.66631e+06	5.39812e+06	4.31006e+06	11.2881
A0A1S4FFQ8	Aedes aegypti	Nnp-1 protein (novel nuclear protein 1) (nop52)	4	0.08465	1.2304e+06	1.07311e+06	863824	1.39813e+06	1.37938e+06	1.76705e+06	1.30873e+06	1.38045e+06	860997	11.2877
A0A1S4FUE6	Aedes aegypti	Mitochondrial ribosomal protein, S30, putative	7	0.18851	1.51606e+06	1.44453e+06	2.01382e+06	1.52824e+06	1.76793e+06	1.81895e+06	1.81784e+06	2.13441e+06	1.86613e+06	11.2863
A0A1S4F0X0	Aedes aegypti	Dolichyl-diphosphooligosaccharide--protein glycosyltransferase 48 kDa subunit	6	0.12946	3.32264e+06	3.39956e+06	2.11799e+06	2.56383e+06	3.00448e+06	3.9091e+06	2.41221e+06	2.84622e+06	2.0803e+06	11.2856
Q16JP6	Aedes aegypti	AAEL013249-PA	11	0.13798	5.80097e+06	6.83828e+06	5.05146e+06		3.83868e+06	5.46313e+06	4.72715e+06	4.52901e+06	3.00923e+06	11.2853
Q17CT5	Aedes aegypti	RNA helicase	6	0.08264	3.22692e+06	2.45745e+06		3.04038e+06	2.35156e+06	3.26566e+06		1.36514e+06	1.69333e+06	11.285
Q17CL5	Aedes aegypti	AAEL004529-PA	2	0.08696	312487				559515			347536	503088	11.2849
A0A6R5I5G1	Aedes aegypti	Uncharacterized protein	5	0.01224	2.86667e+06	2.7675e+06	2.30893e+06	2.74727e+06	2.8285e+06	2.7675e+06	2.50013e+06	2.65619e+06	5.42396e+06	11.2845
A0A6I8TVM1	Aedes aegypti	Eukaryotic translation initiation factor 5B	5	0.03407		175076			175076	175076				11.284
J9HJF8	Aedes aegypti	AAEL017499-PA	6	0.03981	2.3993e+06	1.92557e+06	2.22341e+06			2.15696e+06	2.10011e+06	2.49557e+06	2.22341e+06	11.2838
A0A1S4F8B5	Aedes aegypti	Succinate semialdehyde dehydrogenase	5	0.12062	1.23334e+06	935417	1.19957e+06			769596	1.49926e+06	1.57878e+06		11.2803
A0A6I8TBS3	Aedes aegypti	ATP-binding cassette transporter	8	0.07822	981280	1.26718e+06		1.47913e+06	1.23792e+06	1.36591e+06	1.26718e+06	1.26494e+06	1.04537e+06	11.28
A0A6I8TGL2	Aedes aegypti	Armadillo repeat-containing protein 8	7	0.13435	513969				1.00692e+06	740021	526950	467855	460932	11.2798
A0A6I8TEH6	Aedes aegypti	Phosphorylase b kinase regulatory subunit	5	0.05619	1.08395e+06	904025	534341			969298	931008	852383	843148	11.2794
Q1HRA7	Aedes aegypti	Huntingtin-interacting protein HYPK (Fragment)	10	0.5	5.61581e+06	4.98413e+06	4.85874e+06	5.29055e+06		6.76161e+06	5.29055e+06	5.01579e+06	5.82949e+06	11.2778
A0A1S4F7D5	Aedes aegypti	WD repeat-containing protein 55 homolog	3	0.037					379664	325459		365877	337723	11.2769
A0A1S4FWM4	Aedes aegypti	Sugar transporter	2	0.04498	869327	603370		865989	922666	1.04449e+06	1.26028e+06	958620	1.1015e+06	11.2767
A0A1S4F3D9	Aedes aegypti	FoP_duplication domain-containing protein	7	0.17506	1.24534e+06	1.27958e+06	1.52894e+06	2.43189e+06	1.82564e+06	1.60472e+06	1.85849e+06	2.03012e+06	1.52894e+06	11.276
A0A1S4F2I9	Aedes aegypti	Kinesin-like protein	8	0.05862	3.68609e+06	5.61699e+06	3.19559e+06	3.17429e+06		2.87813e+06	3.19559e+06	3.19559e+06	3.19559e+06	11.276
Q16V02	Aedes aegypti	AAEL009732-PA	11	0.375	1.69587e+06	1.82347e+06		2.11366e+06	2.27187e+06	1.69227e+06	1.73037e+06	1.8196e+06	1.75665e+06	11.2747
A0A6I8U5E7	Aedes aegypti	Uncharacterized protein	3	0.04874	2.4866e+06	3.41076e+06	1.45642e+06		2.16147e+06	2.75966e+06	2.16502e+06	2.2631e+06	2.37019e+06	11.2738
Q6J6D9	Aedes aegypti	Carboxypeptidase A	4	0.11086	1.16105e+06				303982		398386	785300	756076	11.2716
Q17N55	Aedes aegypti	AAEL000825-PA	11	0.14551	4.61707e+06	5.38173e+06	3.30845e+06	5.49305e+06	5.95013e+06	4.8785e+06	3.62672e+06	2.86865e+06	2.58634e+06	11.2716
Q17IE3	Aedes aegypti	Proteasome subunit beta	19	0.41748	7.57656e+06	5.4869e+06	6.99639e+06	6.8605e+06	6.76427e+06	5.20928e+06	7.28092e+06	6.14954e+06	6.72674e+06	11.2706
Q16JA1	Aedes aegypti	Polo kinase	2	0.05604				9.54893e+06	483244	2.14813e+06				11.2705
A0A6I8TE29	Aedes aegypti	LITAF domain-containing protein	2	0.51724			419539				597206		852078	11.2687
A0A6I8TE19	Aedes aegypti	Nucleoporin, p88, putative	5	0.08466	1.38599e+06	1.95797e+06	1.72976e+06	1.72601e+06	2.00109e+06	1.87539e+06	1.60965e+06	1.68893e+06	1.65078e+06	11.267
A0A1S4FRB8	Aedes aegypti	Kinesin-like protein	4	0.06878		3.23606e+06	3.23606e+06							11.2665
A0A1S4FC48	Aedes aegypti	Condensin complex subunit 2	6	0.07735	1.72208e+06	1.92479e+06	1.99273e+06	2.36949e+06	2.21294e+06	2.79877e+06	2.06537e+06	2.38835e+06		11.2664
Q16QI6	Aedes aegypti	AAEL011271-PA	11	0.14952	2.04879e+06	2.42461e+06	2.42237e+06	2.54252e+06	1.00103e+06	2.97092e+06	2.50202e+06	2.50899e+06	2.01035e+06	11.2643
A0A1S4F1I2	Aedes aegypti	Uncharacterized protein	2	0.04143		560205				399805	367786	399805		11.2629
Q1HQE2	Aedes aegypti	AAEL005797-PA	7	0.17333	1.42811e+07	1.69349e+07	1.26879e+07	1.52466e+07	8.67236e+06	1.67265e+07	8.14935e+06	8.08272e+06	1.04577e+07	11.2619
Q1HRJ7	Aedes aegypti	Mitochondrial ATP synthase F chain	4	0.43925	474650	654568	706120	711646	743938	760939	687611	768231		11.2617
Q17H60	Aedes aegypti	U2 snRNP auxiliary factor large subunit	5	0.15072	1.01242e+06		2.20012e+06		1.86594e+06	889883	1.83148e+06	1.92486e+06	2.12118e+06	11.2596
Q1HQY8	Aedes aegypti	ER membrane protein complex subunit 2 (Fragment)	7	0.26073		1.55111e+06	1.24419e+06	1.3044e+06	1.11974e+06	1.67102e+06	1.61002e+06	1.61283e+06	1.90919e+06	11.2585
A0A6I8TND9	Aedes aegypti	Protein farnesyltransferase alpha subunit	6	0.12349	4.86945e+06	4.98632e+06	3.98591e+06	3.96792e+06		2.707e+06	3.92871e+06	4.04753e+06	3.62599e+06	11.2585
A0A6R5I1L5	Aedes aegypti	ATG11 domain-containing protein	10	0.06628	834067	906316	855445	1.4018e+06	987981	906316	1.05877e+06			11.2576
A0A6I8T919	Aedes aegypti	Lon protease homolog, mitochondrial	13	0.11523	1.64836e+06	1.631e+06	1.34223e+06	2.00681e+06	457085	2.16689e+06	1.7577e+06	1.7674e+06	1.42507e+06	11.2571
Q170N2	Aedes aegypti	Protein pelota homolog	4	0.11399	950536		680333		965247	1.2149e+06	895206	830110	665832	11.2562
A0A6I8TXK8	Aedes aegypti	Uncharacterized protein	8	0.06404	1.78773e+06	2.51642e+06	947329	2.09838e+06	1.99101e+06	2.0025e+06		2.25163e+06	2.01405e+06	11.2551
Q0IEE3	Aedes aegypti	AAEL010809-PA	5	0.14	976533	945993	3.21249e+06				1.5501e+06	1.78369e+06	2.06656e+06	11.2547
Q16UW1	Aedes aegypti	AAEL009772-PB	6	0.36923	4.01177e+06	3.46987e+06	5.37082e+06	1.90427e+06	3.90762e+06	2.07326e+06	4.29687e+06	4.10865e+06	4.19494e+06	11.2542
Q179X9	Aedes aegypti	AAEL005477-PA	9	0.14311	1.86591e+06	2.78134e+06	2.03108e+06	2.44996e+06	1.17603e+06	2.60731e+06	1.20793e+06	1.88021e+06	924170	11.2526
A0A6I8TCY3	Aedes aegypti	Glycine rich RNA binding protein, putative	4	0.14652	1.58154e+06	1.64487e+06	1.44363e+06	1.48293e+06	2.11631e+06	1.78872e+06	1.94536e+06	2.05739e+06	2.03961e+06	11.2515
Q170V3	Aedes aegypti	Protein BUD31 homolog	6	0.36111	1.32526e+07	1.01967e+07	9.25085e+06	8.70686e+06	8.46493e+06	8.5228e+06	9.35909e+06	4.42594e+06	3.84423e+06	11.2515
A0A1S4G168	Aedes aegypti	Chilling-inducible protein, putative	2	0.04722		1.50341e+06		1.167e+06	1.46109e+06	1.56455e+06		588877	883616	11.2512
Q17NG8	Aedes aegypti	Alpha-1,4 glucan phosphorylase	5	0.05917		1.55004e+06				1.91566e+06	2.02822e+06	1.70494e+06	2.07723e+06	11.2486
Q178J5	Aedes aegypti	AAEL005856-PA	7	0.11717	1.19273e+06	1.36522e+06		2.33419e+06	2.47023e+06	1.70849e+06	3.06783e+06	2.76587e+06	2.6541e+06	11.2467
Q17FB8	Aedes aegypti	Glycosyltransferase 25 family member	4	0.04283	3.34737e+06	3.57607e+06			3.34737e+06	3.88635e+06	3.24228e+06	3.16033e+06	2.70361e+06	11.2445
A0A6I8TBQ7	Aedes aegypti	Microtubule associated protein xmap215	9	0.05145	1.94255e+06	2.29577e+06	1.37043e+06	1.84188e+06	3.30483e+06	2.0141e+06	1.5427e+06	1.77087e+06		11.2441
A0A1S4FYD0	Aedes aegypti	Bis(5'-adenosyl)-triphosphatase	4	0.08058		2.25878e+06	2.23117e+06		2.34842e+06	2.48808e+06	2.03345e+06	1.89282e+06	2.20389e+06	11.244
Q16KI3	Aedes aegypti	AAEL012987-PA	3	0.07143		1.96577e+06	2.19245e+06	2.53798e+06		2.13757e+06	1.99381e+06	2.13757e+06	2.12233e+06	11.2413
Q0IED9	Aedes aegypti	AAEL010827-PA	5	0.03502	1.40153e+06		787168	1.74013e+06	1.15791e+06	1.4447e+06	1.62438e+06	1.68947e+06	834418	11.2409
Q6Q9G4	Aedes aegypti	AAEL005914-PA	2	0.19492			413570				386157	500601	342264	11.2399
A0A1S4FIU5	Aedes aegypti	Uncharacterized protein	2	0.05021	1.61946e+06		989377			2.39457e+06	1.68649e+06	1.53977e+06		11.2393
A0A1S4FTP5	Aedes aegypti	Translation initiation factor eif-2b gamma subunit	2	0.03084	1.54075e+06	1.43257e+06			1.03695e+06	979126	801808	1.48794e+06		11.2361
A0A6I8TCG6	Aedes aegypti	3'-phosphoadenosine-5'-phosphosulfate synthase	8	0.10876	1.76086e+06	1.8663e+06	1.8663e+06	2.72591e+06	1.8663e+06	2.10949e+06	1.68149e+06	1.21479e+06	2.06036e+06	11.2337
A0A6I8TWK2	Aedes aegypti	Uncharacterized protein	2	0.00989		647444								11.2334
A0A1S4F7R8	Aedes aegypti	Uncharacterized protein	3	0.06475	859725	1.27102e+06		1.11418e+06	1.19002e+06	1.35257e+06			1.19002e+06	11.2328
A0A1S4FL91	Aedes aegypti	Glutathione transferase	4	0.20524		898464	1.53905e+06	1.08438e+06	1.75664e+06	1.15339e+06	1.16322e+06	1.26163e+06	1.46142e+06	11.23
Q16J45	Aedes aegypti	AAEL013438-PA	5	0.12225	1.67239e+06	1.09932e+06	1.771e+06	1.34995e+06	1.57269e+06	1.09881e+06	1.27195e+06	1.26511e+06	1.29731e+06	11.2283
A0A6I8T575	Aedes aegypti	Protein kinase C	3	0.03193						265264			265264	11.2282
Q171Z8	Aedes aegypti	AAEL007466-PA	3	0.17098	727344	770656	752413	734602			778346	726763	874441	11.2278
A0A6I8T6E8	Aedes aegypti	FAM193_C domain-containing protein	3	0.01145	4.19379e+06	3.4054e+06			2.75329e+06	3.03555e+06	1.77941e+06			11.2277
Q17DY1	Aedes aegypti	AAEL004022-PA (Fragment)	2	0.03774	1.11786e+06	713002	834157			1.04846e+06	807762	796019	834157	11.2275
A0A6I8U024	Aedes aegypti	Uncharacterized protein	2	0.02341	6.04159e+06	4.42494e+06	4.46972e+06	5.28513e+06	4.10967e+06	5.83568e+06			5.79169e+06	11.2272
A0A6I8TJU9	Aedes aegypti	Uncharacterized protein	10	0.23116	3.07445e+06	5.08675e+06	4.91678e+06			3.51671e+06	5.0866e+06	5.68142e+06	5.76692e+06	11.2272
A0A1S4FYI0	Aedes aegypti	Cation chloride cotransporter	4	0.05491					1.91644e+06	1.91644e+06		1.91644e+06		11.2268
Q17E49	Aedes aegypti	AAEL003976-PA	7	0.09911	1.0636e+06	1.15959e+06	1.15959e+06	1.18491e+06	1.25595e+06		1.35419e+06	1.0688e+06	1.21021e+06	11.2267
Q16MZ6	Aedes aegypti	AAEL012140-PA	2	0.05857				528007				324893		11.2255
A0A6I8TYK1	Aedes aegypti	Peptidase_M13_N domain-containing protein	4	0.04334	2.06379e+07	2.31402e+07	1.07516e+07	2.86414e+07	2.55081e+07	2.31402e+07	2.31402e+07	2.32944e+07	2.0233e+07	11.2229
A0A6I8TWC2	Aedes aegypti	Uncharacterized protein	8	0.03535			815135		1.68544e+06	815135	815135		394226	11.2225
Q1HQQ4	Aedes aegypti	AAEL004467-PA	5	0.27473			2.29037e+07	929657			6.83591e+06	8.40054e+06	9.03148e+06	11.2212
A0A1S4F933	Aedes aegypti	Helicase	15	0.0842	968635	1.49901e+06	1.80744e+06	2.65843e+06	1.29224e+06	1.62243e+06	1.62243e+06	1.71416e+06	1.53561e+06	11.2196
Q16JB1	Aedes aegypti	AAEL013394-PA	4	0.22553		233686		322717		436482	472785	452483		11.2148
Q17LR4	Aedes aegypti	AAEL001275-PA	15	0.22466	2.87264e+06	1.84442e+06	4.72552e+06	9.9523e+06	6.62031e+06	4.72552e+06	4.72552e+06	5.50662e+06	6.06085e+06	11.2132
A0A6I8TI17	Aedes aegypti	Histone deacetylase	2	0.01877						558579		446634	698582	11.2128
A0A1S4FVW5	Aedes aegypti	Bhlhzip transcription factor max/bigmax	2	0.09744		1.43166e+06	1.67522e+06			1.32512e+06	1.02805e+06	1.13583e+06	1.18366e+06	11.2111
A0A0N8ES27	Aedes aegypti	Nuclear protein localization	11	0.21855	2.87792e+06	3.37864e+06	4.55429e+06	2.97504e+06	3.20956e+06	3.61868e+06	3.49915e+06	2.40148e+06	2.4819e+06	11.2087
Q17CU1	Aedes aegypti	AAEL004425-PA	10	0.24651		5.73061e+06	7.69064e+06	6.00863e+06		8.07827e+06	6.00863e+06	6.27171e+06	5.75659e+06	11.208
A0A1S4F8E6	Aedes aegypti	Septin	5	0.11483	1.65918e+06	2.0349e+06	3.06814e+06	1.18607e+07	2.45293e+06	1.47418e+06	1.41329e+06	1.4041e+06	3.48499e+06	11.2071
A0A6I8T713	Aedes aegypti	Uncharacterized protein	17	0.15779	6.32282e+06	9.14256e+06	7.68462e+06	1.12687e+07	7.68462e+06	7.68462e+06	7.17611e+06	7.68462e+06	7.68462e+06	11.2054
Q17KK8	Aedes aegypti	RNA helicase	3	0.03808		570861		564416	740845	694410	1.03752e+06	712758	770489	11.2031
Q17CV4	Aedes aegypti	Prefoldin subunit 3	5	0.25131	3.73826e+06	3.9505e+06	9.16113e+06	5.1277e+06	3.36236e+06	3.06124e+06	4.47256e+06	3.90167e+06	3.87644e+06	11.2016
Q176I2	Aedes aegypti	AAEL006337-PA	2	0.05342		914681				971021		765528	1.16021e+06	11.2003
A0A6I8TBS6	Aedes aegypti	Lola	4	0.10294	1.82684e+06	801131	1.5782e+06	774210	1.21229e+06		1.80758e+06	1.38877e+06		11.198
A0A1S4EXT0	Aedes aegypti	ATP-dependent transporter	6	0.05817	3.92988e+06	2.51824e+06	3.30131e+06	2232448	2.80117e+06	2.89628e+06	2.80117e+06	1.97473e+06	4.04436e+06	11.1968
Q16VZ3	Aedes aegypti	CCR4-NOT transcription complex subunit 7	6	0.10766		1.76971e+06	1.51779e+06	1.51779e+06			870678	1.10419e+06	2.0863e+06	11.1964
A0A6I8U418	Aedes aegypti	Uncharacterized protein	4	0.02818	1.63187e+06	2.40036e+06			2.51665e+06	3.7623e+06	1.52264e+06	1.35208e+06	1.45048e+06	11.1961
Q16YH0	Aedes aegypti	AAEL008521-PA	5	0.08354	1.04284e+06	1.78616e+06	1.74138e+06			1.58672e+06	1.35333e+06	1.72412e+06	1.75369e+06	11.1921
Q17CT4	Aedes aegypti	GrpE protein homolog	9	0.23009	5.13397e+06	5.88279e+06	4.88811e+06			4.55917e+06	5.38944e+06	4.56028e+06	5.17036e+06	11.1916
Q16K92	Aedes aegypti	Signal recognition particle 54 kDa protein	4	0.06983		2.25701e+06	1.85012e+06	4.00049e+06	1.86594e+06	2.81998e+06	1.3708e+06	1.52469e+06	1.51231e+06	11.1903
Q17EA1	Aedes aegypti	AAEL003881-PA	12	0.37975	5.94188e+06	3.24613e+06	2.04651e+06	4.80841e+06	3.94462e+06	4.1328e+06	3.17152e+06	3.24613e+06	2.32388e+06	11.1862
A0A6I8T4Y9	Aedes aegypti	ZAD domain-containing protein	10	0.18569		1.21449e+06	1.98227e+06		1.98227e+06	1.98227e+06	2.23434e+06	2.38177e+06	1.98227e+06	11.1825
A0A6I8U4T0	Aedes aegypti	Uncharacterized protein	2	0.01449		412037		412037						11.1819
Q16SR5	Aedes aegypti	AAEL010512-PA	2	0.02356	728812	658588		803457		738549	872238	764067		11.1807
A0A6R8GJK7	Aedes aegypti	Uncharacterized protein	2	0.01315		419331				925148				11.1794
Q17KA6	Aedes aegypti	AAEL001764-PA	2	0.18182	1.63228e+06		2.68517e+06		1.79266e+06	1.14685e+06	1.57388e+06	2.01615e+06	1.09062e+06	11.1773
Q16WE8	Aedes aegypti	AAEL009235-PA	5	0.33962	1.40353e+06	1.85156e+06	2.2621e+06			2.70073e+06	492728		1.85156e+06	11.1772
Q172T7	Aedes aegypti	AAEL007309-PA	3	0.0572	209415	234469		305165	279316	269396		295480	242040	11.1764
A0A6I8TDT6	Aedes aegypti	Transcription elongation factor spt6	9	0.03989	1.38441e+06	2.66117e+06	3.22416e+06	3.18997e+06	3.11248e+06	3.16286e+06	2.2933e+06		2.33785e+06	11.1754
A0A6I8TVV6	Aedes aegypti	Tyrosine-protein kinase	4	0.03787	251540	548237	333934	726985	625599	553099	405954	431886	571879	11.1746
A0A1S4FRB3	Aedes aegypti	Uncharacterized protein	5	0.0389	2876126	3.76571e+06	1.84977e+06	2.71971e+06	2.01465e+06	3.00006e+06	1.81144e+06	1.69109e+06	1.96438e+06	11.1744
A0A1S4FB19	Aedes aegypti	Uncharacterized protein	5	0.36957	3.99614e+06	5.39304e+06	1.89349e+06	1.04394e+07	2.66284e+06		2.4421e+06	2.338e+06	9.86956e+06	11.1702
Q172T3	Aedes aegypti	AAEL007289-PA	6	0.14879	5.27988e+06	3.69904e+06	2.78434e+06	4.5215e+06	6.22721e+06	4.5215e+06	5.50641e+06	2.44551e+06	3.37959e+06	11.1699
Q17D81	Aedes aegypti	AAEL004284-PA	7	0.62385			2.58831e+07				3.52119e+07	2.59318e+07	2.59806e+07	11.1675
A0A1S4F3S5	Aedes aegypti	tRNA pseudouridine synthase D	5	0.04841		1.65524e+06		1.4104e+06		1.4557e+06	637147	1.44044e+06		11.1667
A0A1S4G009	Aedes aegypti	Spliceosome associated protein	4	0.06752						1.55704e+06		1.23334e+06	1.87457e+06	11.1655
Q16WX6	Aedes aegypti	Complex I-B17	4	0.2716	4.91094e+06	5.29968e+06	2.34705e+06	4.49854e+06	4.31133e+06	5.6166e+06	4.14289e+06	5.095e+06	5.33874e+06	11.165
A0A6I8TE06	Aedes aegypti	Uncharacterized protein	8	0.06766	3.80808e+06	3.72374e+06	3.34234e+06	2.59761e+06		2.14553e+06	1.99338e+06	1.94109e+06	2.59761e+06	11.1631
Q16TZ7	Aedes aegypti	GPN-loop GTPase	2	0.05914	1.26409e+06		957616			575745	842245			11.1617
Q170S2	Aedes aegypti	AAEL007822-PB	2	0.22156	681361	661188	607841			558798		442357		11.1609
Q17PM9	Aedes aegypti	AAEL000257-PA	2	0.04977		117284				270258	234706			11.1609
Q17E05	Aedes aegypti	AAEL003990-PA	6	0.22293	2.055e+06		2.52355e+06	2.18722e+06		2.86939e+06	1.83976e+06	2.1477e+06		11.1604
Q17LP8	Aedes aegypti	AAEL001273-PA	8	0.09596			157423		186959	157423	183297	131752	133490	11.159
A0A6I8TA24	Aedes aegypti	Uncharacterized protein	8	0.07048	1.68847e+06	1.66462e+06	1.80353e+06	1.55998e+06	1.5585e+06	1.59679e+06	1.59679e+06	1.88498e+06	1.49908e+06	11.1587
A0A6I8TPA5	Aedes aegypti	Phosphatidylinositol-binding clathrin assembly protein	5	0.07027	956847	1.18376e+06	1.10987e+06	1.12175e+06	983566	1.14832e+06	783811	870552	1.41497e+06	11.1585
Q16RE9	Aedes aegypti	AAEL010977-PA	5	0.12292	4.37457e+06	5.54335e+06	2.83083e+06	4.13945e+06	4.14113e+06	5.25879e+06	3.75101e+06	3.21816e+06	4.22931e+06	11.1562
A0A1S4FTH6	Aedes aegypti	PH domain-containing protein	8	0.12614	3.01534e+06	2.33104e+06	1.31114e+06	2.09805e+06	2.94898e+06	2.5899e+06	2.05701e+06	2.56401e+06	1.22646e+06	11.154
Q16HL6	Aedes aegypti	AAEL013979-PB	2	0.09544								913393	1.0036e+06	11.1533
A0A6R5IGW3	Aedes aegypti	DUF1989 domain-containing protein	9	0.26667	6.93277e+06	5.56856e+06	5.56856e+06	3.96004e+06	7.93401e+06	5.56856e+06	3.22336e+06	8.00669e+06	4.99069e+06	11.153
Q17AC0	Aedes aegypti	U6 snRNA-associated Sm-like protein LSm4	6	0.24026	1.24881e+06	1.39371e+06		2.02078e+06	1.17343e+06	1.52051e+06	739057			11.1528
A0A6I8TDK2	Aedes aegypti	Palmitoyltransferase	3	0.05457		2.09059e+06			2.09059e+06	2.54554e+06	1.59598e+06	1.95299e+06	2.24988e+06	11.1358
Q17KG9	Aedes aegypti	AAEL001698-PA	9	0.27354	1.13428e+07	1.25327e+07	1.03111e+07	1.11423e+07	1.11046e+07	1.03111e+07	7.2644e+06	8.1669e+06	6.49358e+06	11.1154
Q17DC9	Aedes aegypti	Cleavage and polyadenylation specificity factor subunit 5	2	0.11304			410524		381269		371992	394668	371784	11.0869
Q16LE3	Aedes aegypti	60S ribosomal protein L24	3	0.24352		120809		134524				151892		11.0737
Q17FN9	Aedes aegypti	AAEL003326-PA	5	0.1366	2.43668e+06	3.83477e+06	3.12104e+06	3.31288e+06	3.12104e+06	4.12261e+06	2.04113e+06		2.98784e+06	11.0493
Q16QN6	Aedes aegypti	Small nuclear ribonucleoprotein E	4	0.42857					584247		537380	584247	624215	10.5683
Q16ZJ0	Aedes aegypti	AAEL008185-PA	3	0.0628	998964	424542	930691	1.09553e+06	1.08212e+06	1.28411e+06		994606	990267	10.5298
Q16EF6	Aedes aegypti	AAEL015216-PA	7	0.10261	7.25985e+06	7.19568e+06	8.09623e+06	1.13764e+07	1.02924e+07	1.14509e+07	8.10904e+06	7.72851e+06	5.38792e+06	10.3854
A0A1S4EV42	Aedes aegypti	Nipsnap	9	0.22711	847665	384695			1.25677e+06	828189	652431	867599	1.47458e+06	10.3551
A0A6I8U795	Aedes aegypti	Uncharacterized protein	7	0.09894	784586	784586			784586	784586		575853	1.06898e+06	10.341
Q17DT0	Aedes aegypti	Ubiquitin-like modifier-activating enzyme 5	4	0.14358	2.24558e+06	2.26355e+06	1.61305e+06			2.24292e+06	2.24425e+06	1.77171e+06		10.3279
Q16WP2	Aedes aegypti	Prolyl endopeptidase	17	0.16774	9.09084e+06	9.1405e+06	8.60099e+06	8.95745e+06	8.37574e+06	8.26777e+06	8.26777e+06	7.94746e+06	8.05419e+06	10.306
Q16XW4	Aedes aegypti	AAEL008739-PA	4	0.09005	1.0205e+06		1.0205e+06	1.41582e+06		866390				10.3052
Q16V69	Aedes aegypti	AAEL009676-PA	3	0.07902	3.5716e+06	4.77025e+06		4.62034e+06	3.47417e+06	5.71426e+06	2.63144e+06	2.47046e+06	4.05018e+06	10.3028
A0A1S4G028	Aedes aegypti	Anterior fat body protein	2	0.03548		1.18958e+06				992419		1.08654e+06		10.3021
Q172L2	Aedes aegypti	AAEL007360-PA	2	0.03171	283854		256871					223051	295306	10.2987
A0A6I8UA07	Aedes aegypti	Ubiquitin carboxyl-terminal hydrolase MINDY	3	0.04331	2.82236e+06	3.0108e+06	2.32388e+06	2.51169e+06	2.44304e+06	2.23836e+06		1.97267e+06	569012	10.2959
Q17B91	Aedes aegypti	AAEL005046-PA	6	0.15993	1.42826e+06	1.40826e+06	1.59038e+06	1.51105e+06	2.16913e+06	1.5327e+06	1.49295e+06	1.23216e+06	1.49295e+06	10.2865
A0A1S4G0P1	Aedes aegypti	26S proteasome non-ATPase regulatory subunit	3	0.14912	2.32242e+06	2.1692e+06	2.5835e+06	2.07728e+06	2.17287e+06	2.17464e+06		1.12033e+06		10.263
A0A6I8TL17	Aedes aegypti	Vacuolar protein sorting-associated protein (vps13)	5	0.0195	853992	741702			934160	865426	859690	859690		10.2406
Q17JQ7	Aedes aegypti	Choline transporter-like 1	4	0.05225	227062		278886	248205			355823	321107	374628	10.2363
A0A6I8T959	Aedes aegypti	Opioid-binding protein/cell adhesion molecule, putative	4	0.08349	2.25803e+06	2.94185e+06	4.13732e+06		2.5596e+06		4.2165e+06	3.54351e+06	3.19228e+06	10.2362
Q178M1	Aedes aegypti	Flap endonuclease 1	5	0.17895	5.11794e+06	9.33392e+06	5.83707e+06	5.39233e+06	4.51402e+06	8.24518e+06	4.79926e+06	5.08642e+06	4.41584e+06	10.213
Q177S8	Aedes aegypti	AAEL006026-PA	3	0.03101		965398		752892	828904	912589	727544	683080		10.2109
A0A6I8T4D2	Aedes aegypti	Anterior fat body protein	2	0.048		795751	795751							10.2067
A0A6I8TZV6	Aedes aegypti	F-actin monooxygenase	2	0.00561		295894	295894							10.1947
A0A6I8U7P0	Aedes aegypti	Uncharacterized protein	4	0.14679		393697			264484	363861	383489	398431		10.1888
A0A1S4FNF8	Aedes aegypti	Mitochondrial ribosomal protein, L46, putative	4	0.1573		770254	791279	1.09704e+06	812877	1.03702e+06		534270		10.1854
A0A1S4FAV1	Aedes aegypti	Uncharacterized protein	4	0.02327						345217	345217			10.173
A0A1S4G3C4	Aedes aegypti	GDP-D-mannose dehydratase	10	0.17016	5.59328e+06	5.4522e+06	4.46685e+06	4.80661e+06	5.06481e+06	6.07203e+06	3.43107e+06	3.84851e+06	3.65892e+06	10.1676
Q16KB5	Aedes aegypti	AAEL013058-PA	3	0.02133	2.65125e+06	3.5952e+06					1.47125e+06		1.27601e+06	10.1638
A0A1S4EUN3	Aedes aegypti	Uncharacterized protein	5	0.08367	2.18958e+06	4.61902e+06	1.66664e+06	2.73376e+06	2.20998e+06	1.67658e+06	1.67602e+06	1.92602e+06	1.2867e+06	10.1564
Q1HQP1	Aedes aegypti	AAEL006788-PA (Fragment)	10	0.32123	3.40196e+06	3.74899e+06	3.74899e+06	3.74899e+06	3.00244e+06	3.14069e+06	3.41049e+06	3.74899e+06	3.75846e+06	10.142
A0A6I8TPR1	Aedes aegypti	Uncharacterized protein	3	0.01226	870051		934252			802649		747492		9.23366
A0A6I8TT49	Aedes aegypti	Uncharacterized protein	5	0.08333		531425	531425				482280	531425	813931	9.22253
A0A1S4F7E9	Aedes aegypti	Phosphatidylinositol 4-kinase type 2	4	0.05576		998156			894601	965566			636853	9.18851
Q0IFX1	Aedes aegypti	Nucleolar protein 16	2	0.05854		362059			362059					9.14778
Q1DGF6	Aedes aegypti	AAEL015653-PA	2	0.17188			951435					686298		9.14656
A0A6I8T422	Aedes aegypti	Apaf-1 Related Killer	2	0.00643									65266.9	9.12611
Q17JN6	Aedes aegypti	AAEL001960-PA	2	0.05703					707869	1.09116e+06	832535		855386	9.11622
A0A6I8TLL4	Aedes aegypti	Sas10 domain-containing protein	2	0.04925			295092	276081		347914		325500		9.09085
Q17JV7	Aedes aegypti	AAEL001909-PA	2	0.24138		848031						848031		8.2528
A0A6I8TVX5	Aedes aegypti	DUF727 domain-containing protein	4	0.53571		5.43694e+06	6.08384e+06	6.8077e+06			6.08384e+06		6.08384e+06	11.1483
A0A1S4F853	Aedes aegypti	Phenylalanyl-tRNA synthetase beta subunit	4	0.10678		1.13579e+06	1.33876e+06	1.13964e+06			1.12379e+06	1141000	1.13316e+06	11.1458
Q16P84	Aedes aegypti	AAEL011733-PA	3	0.03158			189066				189066	189066		11.1434
A0A1S4G240	Aedes aegypti	Caspase (short)	5	0.15015	1.05889e+06	1.10349e+06	1.14184e+06		2.75763e+06	991252	1.06335e+06	1.08842e+06		11.143
Q17HC6	Aedes aegypti	AAEL002700-PA	2	0.09818	2.60174e+06	3.14819e+06	1.01909e+06	3.47758e+06	3.69491e+06	4.76726e+06	2.56224e+06	1.59787e+06	1.4932e+06	11.1425
A0A1S4G2Y4	Aedes aegypti	AMP dependent coa ligase	3	0.0519	437881	475623	404008	426850	514902	457122	452003	588755		11.1422
A0A2C9GGD1	Aedes aegypti	ATP-dependent DNA helicase 2 subunit 1	8	0.17101	3.39658e+06	2.61894e+06	3.53012e+06		2.35858e+06	3.91968e+06	3.26918e+06	3.53012e+06	3.81189e+06	11.1419
A0A6I8TCY1	Aedes aegypti	Phosphorylase b kinase regulatory subunit	7	0.06897	2.08639e+06	2.39544e+06	1.22291e+06	2.07862e+06	2.22488e+06	2.17231e+06	2.51122e+06	2.28759e+06	2.69493e+06	11.1394
Q172K6	Aedes aegypti	AAEL007355-PA	2	0.12195	733661	685429	655555			767354	825366	810549	844959	11.1333
A0A6I8U6U8	Aedes aegypti	Anoctamin	7	0.08031	2.4286e+06	2.08927e+06			1.98671e+06	2.5667e+06	2.28432e+06	2.5104e+06	1.8416e+06	11.1303
Q17JE6	Aedes aegypti	AAEL002061-PA	3	0.02876	2.0734e+06	2.68413e+06		659580			2.41771e+06	2.57725e+06		11.128
A0A6I8TXW7	Aedes aegypti	Protein SDA1	3	0.05859						504096			504096	11.1276
Q17NS6	Aedes aegypti	AAEL000622-PA	5	0.04291						1.275e+06		1.24593e+06	1.30476e+06	11.127
A0A6I8T7L5	Aedes aegypti	Uncharacterized protein	3	0.04099					1.00832e+06	1.17632e+06		472679		11.1245
A0A1S4FHP0	Aedes aegypti	Cytochrome P450	8	0.15039	1.35967e+06	1.91569e+06	1.91569e+06	3.31075e+06	1.22602e+06	1.84631e+06	2.89803e+06	4.15044e+06	1.87201e+06	11.1225
Q16PE8	Aedes aegypti	AAEL011653-PA	2	0.07159	795652					832385	695048		741344	11.1197
A0A6I8TCA9	Aedes aegypti	Myotubularin	6	0.03511	983642	1.40784e+06	1.47123e+06		1.12629e+06	1.30592e+06	669151	933972	1.93215e+06	11.1193
Q174X3	Aedes aegypti	AAEL006734-PA	3	0.0782	2.30731e+06	2.19661e+06	1.39776e+06	2.67986e+06		2.72689e+06	2.01857e+06	2.30448e+06	2.07552e+06	11.119
Q16N59	Aedes aegypti	AAEL012076-PA	3	0.0359	504715					467787		496368	496368	11.1188
Q16Z46	Aedes aegypti	AAEL008331-PA	3	0.10368	2.763e+06	3.10453e+06		2.38926e+06	2.44505e+06	2.99801e+06	1.96123e+06	1.64961e+06	924118	11.1075
A0A6I8TPR0	Aedes aegypti	DNA-directed RNA polymerase subunit	3	0.01889	2.73342e+06	1.24882e+06				765383		1.24882e+06		11.1075
A0A1S4FT25	Aedes aegypti	Organic cation transporter	3	0.02178	7.96185e+06	10891021	3.81427e+06			1.4375e+07	1.06571e+07	11448570		11.1045
A0A6I8TYP4	Aedes aegypti	Fibronectin type-III domain-containing protein	6	0.03092	1.65202e+06	2.13828e+06	2.52627e+06	2.20617e+06	1.80486e+06	1.79903e+06	1.49663e+06	1.67658e+06	1.31141e+06	11.1009
Q0IF73	Aedes aegypti	Elongator complex protein 3	2	0.05282	498127	455173		345628		476810			343104	11.0961
Q179F4	Aedes aegypti	AAEL005663-PA	5	0.29891			3.66455e+06	1.9153e+06			1.53362e+06	2.07098e+06	1.63817e+06	11.0919
A0A6I8TMZ6	Aedes aegypti	Ecotropic viral integration site	5	0.05054	1.81077e+06		1.71697e+06	1.76048e+06	2.02036e+06	1.81077e+06			1.81077e+06	11.0902
A0A1S4F5W8	Aedes aegypti	Uncharacterized protein	4	0.12092	3.58546e+06		3.68203e+06	3.22682e+06	4.31927e+06	3.46501e+06	2.99136e+06	3.57187e+06		11.0896
Q178Z4	Aedes aegypti	AAEL005678-PA	2	0.02559	257247			370196	210782	326709			296129	11.0838
A0A6I8TC82	Aedes aegypti	N-myc downstream regulated	4	0.11141			181935			181935	181935			11.0835
Q16Q53	Aedes aegypti	AAEL011391-PA	3	0.06345		587003			592642	589816	589816			11.0805
Q0IE95	Aedes aegypti	Pescadillo homolog	5	0.08703	1.40098e+06	1.50782e+06	2.21771e+06	1.80246e+06		1.80246e+06	1.55147e+06	1.9628e+06	1.74084e+06	11.0733
A0A6I8TPT4	Aedes aegypti	USP domain-containing protein	4	0.03241	1.47967e+06	1.49793e+06	1.47967e+06	1.72261e+06	1.35114e+06	1.75232e+06	896073	602820		11.0646
Q16KA0	Aedes aegypti	Tubulin gamma chain	5	0.11674	1.11986e+06		1.0929e+06	1.23014e+06	1.11627e+06	1.10076e+06	866865	1.13354e+06	891302	11.0596
Q17H03	Aedes aegypti	Complex I-B15	6	0.36937		1.37856e+06	987576	1.4967e+06	1.2504e+06	1.59101e+06	799223	835161	1.35969e+06	11.0502
A0A6I8TTY8	Aedes aegypti	Thioredoxin domain-containing protein	4	0.04496	1.28546e+06	1.32454e+06	524791	919704		804796	972761	1.09416e+06		10.692
A0A6I8TGN6	Aedes aegypti	AP-3 complex subunit beta	5	0.02541	1.56575e+06	926821				803036	1.24854e+06	1.17054e+06		10.6764
Q16MZ1	Aedes aegypti	AAEL012143-PA (Fragment)	2	0.13889	873403		629550		939097		873403			10.5837
Q1HR96	Aedes aegypti	Predicted acetyltransferase	6	0.27004	2.0863e+07	2.46884e+07	1.45239e+07	1.94221e+07	2.00041e+07	2.25969e+07	1.83109e+07	1.71682e+07	1.90171e+07	10.5674
A0A1S4FPP6	Aedes aegypti	Uncharacterized protein	5	0.10804	1.65606e+06		1.64401e+06	1.47662e+06		1.67745e+06	1.82678e+06	1.6161e+06	1.79239e+06	10.5265
Q176B3	Aedes aegypti	RNA cytidine acetyltransferase	6	0.0607	3.6224e+06	3.11025e+06	3.65234e+06	4.17532e+06	3.26571e+06	4.87166e+06	4.01187e+06	4.31094e+06	3.86455e+06	10.5069
Q16GS6	Aedes aegypti	AAEL014285-PA (Fragment)	2	0.11892	1.23869e+06	1.23185e+06		1.84559e+06		1.66429e+06	1.43717e+06	1.77738e+06	1.12321e+06	10.5012
Q17L51	Aedes aegypti	AAEL001462-PA	4	0.07692	5.90721e+06	5.84946e+06	1.18786e+07	5.68654e+06	4.94229e+06	5.81407e+06	4.41768e+06	3.87803e+06	3.70874e+06	10.4977
A0A1S4FG03	Aedes aegypti	Nidogen	2	0.02003		1.06634e+06	903023		887233	922754	274134	368810		10.477
A0A1S4EVV1	Aedes aegypti	FHA domain-containing protein	3	0.00862			339084					339084		10.4761
A0A6I8TDT5	Aedes aegypti	CULLIN_2 domain-containing protein	7	0.06927	3.06969e+06		1.90388e+06	2.84826e+06		2.60567e+06	2.21215e+06	2.60567e+06	2.60567e+06	10.4601
A0A6I8TMH9	Aedes aegypti	Uncharacterized protein	4	0.01644	2.50966e+06	2.58684e+06	776996	2.80694e+06	1.9474e+06	2.5878e+06	2.81774e+06		2.46132e+06	10.4569
A0A6I8TI91	Aedes aegypti	Elongation of very long chain fatty acids protein	2	0.065	454083	269597				328510	198402	112679		10.4545
Q17G45	Aedes aegypti	AAEL003180-PA	2	0.17576			1.5602e+06							10.4534
Q0IFY4	Aedes aegypti	AAEL003752-PA	2	0.15476			599616				622168	577882		10.452
Q175L0	Aedes aegypti	Ribosome maturation protein SBDS	3	0.10714	3.30531e+06	2.66234e+06	2.93113e+06	2.75625e+06	3.05499e+06	3.30531e+06	1.62193e+06	1.66858e+06	1.67309e+06	10.4519
A0A6I8TLR2	Aedes aegypti	Unkempt protein	2	0.07345	895781		723717		1.01551e+06	723717		696037	656116	10.4361
A0A6I8TFW7	Aedes aegypti	Chloride channel protein	5	0.06176	432710	515379		644813	552698	388086	344705		767001	10.436
Q16PS8	Aedes aegypti	AAEL010453-PA	4	0.24832	668800	646673	499239	657931	752994	659350	609621	702769	685639	10.4353
Q16UY3	Aedes aegypti	2-hydroxyphytanoyl-coa lyase	4	0.11111		1.17091e+06	1.01769e+06			1.25141e+06		1.19715e+06	1.40826e+06	10.4325
A0A6I8TK90	Aedes aegypti	Uncharacterized protein	3	0.02156	2.57829e+06	2.80957e+06	1.46342e+06	3.33153e+06	2.70049e+06	3.52767e+06	2.03991e+06	1.74072e+06	1.87556e+06	10.4315
Q16M46	Aedes aegypti	AAEL012426-PA	4	0.08685	1.83322e+06	2.31075e+06	500555	1.86689e+06	1.77758e+06	2.35705e+06	2.16303e+06	2.15733e+06	2.01269e+06	10.4285
A0A1S4G142	Aedes aegypti	PAF acetylhydrolase 45 kDa subunit, putative	2	0.04502						1.54266e+06	1.26042e+06	1.41123e+06		10.4245
A0A1S4FMV1	Aedes aegypti	RNA 3'-terminal phosphate cyclase	3	0.10306	514516	671568		694660	510476	748854	337331	293802	585508	10.4197
A0A6I8U2M0	Aedes aegypti	DnaJ homolog subfamily C member 2	4	0.0616	3.23444e+06	1.62863e+06	2.36614e+06			2.36614e+06		2.0308e+06	2.39033e+06	10.4177
Q1HQR1	Aedes aegypti	Complex I-B14.7	2	0.11377	2.11275e+06	1.51106e+06	1.1441e+06	1.62457e+06	1.71662e+06	1.8584e+06	1.4217e+06	2.13426e+06	654692	10.4094
A0A1S4G0S1	Aedes aegypti	Probable tRNA(His) guanylyltransferase	2	0.13694	890183	666334		747605	804472	642878				10.4082
A0A1S4EXL4	Aedes aegypti	Elongator complex protein 1	5	0.05516		637884	762988		762988	912627		564075	1.03205e+06	10.4069
Q16KZ4	Aedes aegypti	Polypeptide N-acetylgalactosaminyltransferase	3	0.06	749824	1.03431e+06	886303	1.28909e+06		874278	717617	779717	874278	10.4049
A0A6I8U255	Aedes aegypti	Uncharacterized protein	4	0.03785	3.66175e+06		2.90824e+06	3.18427e+06	4.48194e+06	4.21475e+06	2.03252e+06	1.88515e+06	2.40298e+06	10.3975
Q17PU4	Aedes aegypti	Glyoxalase domain-containing protein 4	2	0.05903	814302		1.79901e+06					1.32401e+06	1.47573e+06	10.3933
Q179D2	Aedes aegypti	AAEL005666-PA	3	0.0541	918416		985230	1.02763e+06	906229	1.06918e+06	1.03477e+06	985451		10.3924
A0A1S4FVU5	Aedes aegypti	Elongation factor Tu, mitochondrial	4	0.12168	448252	612510		544605	477239	416840	685332	496595		10.3868
A0A6I8TRA3	Aedes aegypti	Uncharacterized protein	17	0.02406	6.84751e+06	6.84751e+06		6.84751e+06	6.84751e+06	6.84751e+06	3.95547e+06	6.82211e+06	8.5167e+07	10.3834
Q16MG4	Aedes aegypti	NEDD8-activating enzyme E1 catalytic subunit	6	0.14444	1.02915e+06	1.07542e+06	1.38073e+06	903980	1.13221e+06	1.02788e+06	992274	1.07542e+06	1.28036e+06	10.3811
Q0IEN3	Aedes aegypti	tRNA (guanine-N(7)-)-methyltransferase	2	0.10204	594553	563654			627145			486056	613129	10.3782
A0A1S4FLW9	Aedes aegypti	Peptidyl-prolyl cis-trans isomerase (cyclophilin)	3	0.06452							526221	1.29008e+06		10.3738
Q0C7C4	Aedes aegypti	Esterase AAEL000016	3	0.06182			1.03743e+06	2.10377e+06	651065	805701	785528	815765	805701	10.3719
Q16H73	Aedes aegypti	AAEL014130-PA	3	0.06803	2.21305e+06		2.27256e+06		2.21305e+06	1.58822e+06	2.12879e+06	2.43236e+06	2.24187e+06	10.3718
Q0IGF3	Aedes aegypti	AAEL000385-PA	8	0.23058	3.53539e+06	3.06322e+06	3.11462e+06		3.06553e+06	3.1948e+06	3.46654e+06	3.05431e+06	4.90078e+06	10.3702
A0A1S4EY68	Aedes aegypti	dTMP kinase	3	0.12851	2.94209e+06	3.63744e+06	2.92584e+06		2.37566e+06	2.55028e+06	2.12077e+06	2.46413e+06	2.45018e+06	10.37
Q16IK9	Aedes aegypti	AAEL013631-PA	3	0.06973	789175				651199		633308	685034		10.3654
A0A1S4FZL3	Aedes aegypti	Ras-related protein Rab, putative	5	0.12037	950970	627973	594310			581466	1.12642e+06	1.26316e+06	1.32024e+06	10.3613
A0A6I8TCH8	Aedes aegypti	Uncharacterized protein	2	0.04097				272463	254840	251633	263333	289382		10.3608
A0A1S4F617	Aedes aegypti	DNA repair protein xp-c / rad4	4	0.04023	206692			317357		181764		175060	167718	10.3569
A0A6I8U581	Aedes aegypti	Uncharacterized protein	3	0.04392	477909	406314	344167			440660			564207	10.3518
Q17F20	Aedes aegypti	AAEL003605-PA	6	0.05128		3.05739e+06	2.53004e+06	2.81014e+06	2.54296e+06	2.3992e+06	2.28098e+06	3.3244e+06	2.34384e+06	10.3514
A0A1S4FS49	Aedes aegypti	Dedicator of cytokinesis protein 2	2	0.01491		161907				161907	159898	182886		10.3473
A0A1S4EWL9	Aedes aegypti	Cell cycle control protein cwf22	3	0.02722	1.87046e+06	2.63919e+06	639277	3.39041e+06	3.72784e+06	3.03459e+06	2.03118e+06	2.06867e+06	2.36956e+06	10.3456
Q0IED7	Aedes aegypti	AAEL010829-PA	4	0.0932	458328		477135			486826		695852	327164	10.3454
A0A1S4FCG3	Aedes aegypti	WD-repeat protein	2	0.01186	299475				419483	332242	315433	339839	302304	10.344
A0A1S4FF18	Aedes aegypti	VPS37 C-terminal domain-containing protein	2	0.11475	388238	627377	558776	524912	544340	534538	369767			10.336
A0A6I8U5G8	Aedes aegypti	CHK domain-containing protein	2	0.05643							680841	540947	623052	10.3347
A0A6I8TA87	Aedes aegypti	N-myc downstream regulated	4	0.06263		724648	266236			634709	532026	583436	601882	10.3332
A0A1S4FCT3	Aedes aegypti	PPR_long domain-containing protein	3	0.06657		120689		120689		120689				10.3331
Q17CQ0	Aedes aegypti	AAEL004456-PA	3	0.04331				1.05285e+06	1.18774e+06	957818	1.1573e+06	1.01654e+06	1.05285e+06	10.3271
A0A1S4FE32	Aedes aegypti	Uncharacterized protein	2	0.125		913782	1.24555e+06				1.23389e+06	1.35252e+06	1.40931e+06	10.3263
Q17A95	Aedes aegypti	AAEL005358-PA	5	0.13695	3.23169e+06	2.94205e+06	2.44935e+06	2.94883e+06	2.76274e+06	3.55273e+06	2.55701e+06	2.38873e+06	1.91591e+06	10.3255
A0A1S4G145	Aedes aegypti	Uncharacterized protein	3	0.07246		3.10973e+06	2.24622e+06			4.63836e+06	3.08533e+06	3.68927e+06	2.38782e+06	10.3227
A0A1S4EXM3	Aedes aegypti	Short-chain dehydrogenase	4	0.12727	2.08004e+06	2.00308e+06				2.99716e+06	1.91851e+06		1.74995e+06	10.322
A0A6I8TA08	Aedes aegypti	Uncharacterized protein	4	0.02681	1.5803e+06	1.59112e+06	1.1971e+06	1.91477e+06		1.91743e+06	1.59112e+06	1.59112e+06	1.05563e+06	10.321
A0A1S4FAH9	Aedes aegypti	Oxoglutarate dehydrogenase (succinyl-transferring)	5	0.0708	1.49709e+06	1.72994e+06	1.97456e+06	2.08511e+06	1.89251e+06	1.74671e+06	1.72382e+06	1.63141e+06	1.64272e+06	10.3199
A0A6I8TVH2	Aedes aegypti	Uncharacterized protein	2	0.01366				480760		480760				10.3197
A0A1S4FWC3	Aedes aegypti	TUG-UBL1 domain-containing protein	5	0.06876		1.82015e+06	1.34283e+06			1.34283e+06		990691		10.319
A0A6I8U1R1	Aedes aegypti	Uncharacterized protein	5	0.09509			1.56787e+06	791131	1.06023e+06	594747	1.3172e+06	1.52422e+06	1.50163e+06	10.3184
A0A1S4F8D1	Aedes aegypti	RING-type E3 ubiquitin transferase	4	0.05776		92564.4		971319	650528	461792	402590	529700	327814	10.3174
A0A6I8TWI2	Aedes aegypti	Uncharacterized protein	7	0.05518	1.82648e+06	1.77378e+06	1.93527e+06	1.64004e+06	1.58328e+06	1.45014e+06	1.77378e+06	2.17565e+06	1.77378e+06	10.3147
A0A1S4FPA0	Aedes aegypti	FeS_assembly_P domain-containing protein	3	0.15698	2.12469e+06	1.86906e+06	1.21543e+06		1.53052e+06	1.84315e+06	1.5227e+06	1.47411e+06		10.3146
Q16Q91	Aedes aegypti	AAEL011357-PA (Fragment)	2	0.07394		558508	1.00192e+06				908409		1.4507e+06	10.3145
Q16K46	Aedes aegypti	AAEL013119-PA	7	0.21675	1.10818e+07	1.49956e+07	1.86811e+07	1.10656e+07	1.15183e+07	1.36782e+07	8.42239e+06	6.55461e+06	9.91613e+06	10.3144
A0A1S4F2T7	Aedes aegypti	Asparaginase	2	0.03683		321328					353769	370671		10.3133
A0A1S4G1F0	Aedes aegypti	Molybdopterin cofactor sulfurase (mosc)	3	0.08896	584482	561081				299127	712052	892715	591672	10.3122
A0A1S4G1Z9	Aedes aegypti	Uncharacterized protein	4	0.10303	1.77991e+06	1.77991e+06	2.00153e+06		1.40756e+06	1.81665e+06	1.759e+06			10.312
Q17KM1	Aedes aegypti	AAEL001636-PA	2	0.02238		354453				354453				10.3112
A0A1S4FC32	Aedes aegypti	Mitochondrial ribosomal protein, S23, putative	3	0.19048	1.54491e+06	1.23705e+06	2.41659e+06		1.729e+06	1.76965e+06			1.79483e+06	10.3098
Q17H36	Aedes aegypti	Dolichyl-diphosphooligosaccharide--protein glycotransferase	9	0.10438	1.29407e+07	1.54104e+07	4.8071e+06	1.25506e+07	1.21662e+07	1.55084e+07	1.09782e+07	1.27126e+07	6.99146e+06	10.309
A0A6I8T610	Aedes aegypti	Sodium/hydrogen exchanger	2	0.03306	429246	429246								10.3085
A0A1S4F9Z4	Aedes aegypti	Uncharacterized protein	5	0.01835	1.28588e+06	1.37046e+06	359788	1.47946e+06	1.42164e+06	1.48372e+06	859713		952661	10.3085
A0A1S4FB56	Aedes aegypti	NTPase_I-T domain-containing protein	2	0.04607	1.71622e+06	1.80057e+06		1.91393e+06	1.59696e+06	1.59004e+06	1.27556e+06	688814	1.59696e+06	10.3025
A0A6I8U8I0	Aedes aegypti	DNA-directed RNA polymerase subunit	7	0.05298	1.11506e+06	680466	657786	1.17498e+06	1.19272e+06	1.17761e+06	947307	677675		10.3025
A0A1S4FMF6	Aedes aegypti	Ectonucleotide pyrophosphatase/phosphodiesterase	2	0.02904	658869	739185				757152				10.3017
Q16YE7	Aedes aegypti	Protein cueball	2	0.04669	524492	590807	781994				1.04023e+06	742434	584189	10.3001
A0A6I8U722	Aedes aegypti	CN hydrolase domain-containing protein	2	0.05133			219453	823503			368188		404609	10.297
A0A6I8TCA4	Aedes aegypti	Factor for adipocyte differentiation	3	0.02313			1.01136e+06				1.01136e+06	1.01136e+06		10.2957
A0A1S4FKW7	Aedes aegypti	Forkhead box protein (AaegFOXK1)	2	0.04185		1.58041e+06				1.46127e+06	1.35119e+06	1.39553e+06	1.58318e+06	10.2938
A0A1S4FQM5	Aedes aegypti	Uncharacterized protein	3	0.05526			580176		354411		1.0317e+06		556659	10.2938
A0A1S4FEE5	Aedes aegypti	Multisynthetase complex, auxiliary protein, p38, putative	2	0.05231	1.96122e+06	3.08802e+06	3.32193e+06		1.98344e+06	2.941e+06				10.2899
A0A1S4FF65	Aedes aegypti	Ubiquitination factor E4	7	0.05584	1.48189e+06	2.09881e+06			1.58214e+06	1.76105e+06	1.60425e+06		941491	10.2888
Q174K7	Aedes aegypti	AAEL006870-PA	2	0.05051				450241		337869	390029			10.2888
A0A1S4FCE3	Aedes aegypti	Uncharacterized protein	3	0.07937	454586	666546			568641	637686	595641	669536		10.2874
Q17N54	Aedes aegypti	Peptidyl-prolyl cis-trans isomerase	2	0.25926			464356	464356						10.2869
A0A1S4G154	Aedes aegypti	Allantoate amidinohydrolase	4	0.14133		1.19844e+06	1.88308e+06	1.19844e+06		937780		1.04966e+06	1.21179e+06	10.2824
Q174C2	Aedes aegypti	Structural maintenance of chromosomes protein	7	0.06744	1.6714e+06	2.55284e+06	1.70172e+06	2.69753e+06	2.30724e+06	2.93361e+06	2.04465e+06	2.03515e+06	1.86844e+06	10.2822
Q17BU9	Aedes aegypti	AAEL004802-PA	5	0.06864			1.29941e+06	1.29941e+06				1.29941e+06	955025	10.2815
A0A6I8TS79	Aedes aegypti	RING-type E3 ubiquitin transferase	4	0.04935	760728	1.93637e+06		4.03684e+06	1.98767e+06	1.7899e+06	1.19124e+06	952086	1.61163e+06	10.2803
A0A6I8TD40	Aedes aegypti	Endophilin-A	3	0.04747	348785		355519	547472			354496		634889	10.2802
A0A1S4F875	Aedes aegypti	Mitochondrial ribosomal protein L1	2	0.05292	2.42023e+06	2.20801e+06	2.37256e+06		1.71658e+06	2.47178e+06	2.48232e+06	2.69137e+06		10.2792
A0A1S4FT50	Aedes aegypti	Innexin	5	0.09774	2.81499e+06	3.47495e+06			2.93861e+06	2.81499e+06	1.86676e+06	1.88257e+06	1.70011e+06	10.2783
A0A1S4FTS0	Aedes aegypti	Peptidylprolyl isomerase	2	0.04525	1.26125e+06	1.37641e+06	1.33417e+06				840458		1.04046e+06	10.2755
A0A1S4F828	Aedes aegypti	Uncharacterized protein	2	0.0159								1.67547e+06	1.94235e+06	10.2738
A0A6I8TEW8	Aedes aegypti	2-arachidonoylglycerol hydrolase ABHD12	3	0.08095	519021	561839				561839	613491		511160	10.2714
A0A1S4F833	Aedes aegypti	Uncharacterized protein	4	0.19184	3.55972e+06	2.96958e+06	2.45905e+06	2.48373e+06	2.82659e+06	3.07167e+06	1.94208e+06	2.37176e+06	3.21305e+06	10.2692
Q16P69	Aedes aegypti	AAEL011745-PA	5	0.05136	941766		1.3923e+06	1.12196e+06				560292		10.2689
A0A1S4FTK5	Aedes aegypti	Calcium/calmodulin-dependent protein kinase type 1 (camki)	3	0.10904		596650		595901	699668	545190	479045	441794		10.2658
Q16W77	Aedes aegypti	AAEL009309-PA	3	0.05455	492506			445471	491890		560535	532789	269957	10.2657
Q16P70	Aedes aegypti	Eukaryotic peptide chain release factor subunit 1	4	0.10274	5.3607e+06	3.65565e+06	6.30728e+06	4.18699e+06	3.76312e+06	3.01524e+06	2.93479e+06	3.30925e+06	2.43157e+06	10.2655
A0A1S4FP42	Aedes aegypti	FYVE-type domain-containing protein	2	0.05797	1.29551e+06	1.09405e+06	1.79711e+06			1.14333e+06		834693	1.29601e+06	10.2646
Q17AU0	Aedes aegypti	3-hydroxy-3-methylglutaryl coenzyme A synthase	2	0.03017						746806		444698	393073	10.2644
Q95W09	Aedes aegypti	AAEL010500-PA	4	0.19725	2.53467e+06		2.31661e+06	1.96046e+06		1.92803e+06		2.44146e+06	2.83453e+06	10.2641
Q16HK6	Aedes aegypti	Ubiquitin thioesterase OTU1	2	0.06329	454429								454429	10.2635
Q16HG3	Aedes aegypti	AAEL014038-PA	3	0.09396			683136				366905		451376	10.2595
Q17M23	Aedes aegypti	Fructose-bisphosphatase	8	0.28571	4.01519e+06		3.29695e+06		3.90374e+06	4.63674e+06	3.27921e+06	2.47758e+06	3.29695e+06	10.257
A0A6I8T9P3	Aedes aegypti	Leucyl-tRNA synthetase	2	0.0255	1.02242e+06	1.01993e+06						1.02492e+06		10.2566
Q179Z9	Aedes aegypti	AAEL005450-PA	2	0.01468	441801	552953	467204	472787	382629		382864	286623	388557	10.2561
Q1HQP0	Aedes aegypti	Ribosome biogenesis regulatory protein	13	0.30548	1.50684e+06		2.39887e+06	1.94033e+06	2.49158e+06	2.39887e+06	2.16544e+06	2.64783e+06		10.2554
A0A1S4G2Q4	Aedes aegypti	Tak1 binding protein-1	3	0.11441	590511	479935			553999	466438	515240	516039		10.2553
Q16YU5	Aedes aegypti	AAEL008431-PA	4	0.09524	1.53294e+06			1.53296e+06		2.91344e+06	1.47184e+06	1.7473e+06		10.2548
A0A6I8T4I9	Aedes aegypti	Kinesin	8	0.03832		3.62953e+06	2.45376e+06	3.56043e+06	2.16084e+06	3.10014e+06	1.94639e+06	1.99777e+06		10.2545
A0A6I8U8I1	Aedes aegypti	Uncharacterized protein	5	0.0778	1.49289e+06	1.55419e+06		1.93874e+06	1.14957e+06			1.49289e+06		10.2535
Q177M3	Aedes aegypti	AAEL006091-PB	10	0.31905	1.89525e+06	2.07121e+06	1.93541e+06	2.53866e+06	2.8135e+06	1.4679e+06	2.46448e+06	2.48851e+06	1.79398e+06	10.2534
Q17JK7	Aedes aegypti	AAEL002009-PA	2	0.05476		270380				271668		272963		10.2529
A0A1S4FT32	Aedes aegypti	Uncharacterized protein	2	0.03103	1.35598e+06	1.17508e+06	464514	1.291e+06		1.47594e+06	658813	781180		10.2521
Q0IG18	Aedes aegypti	E3 UFM1-protein ligase 1 homolog	2	0.03861						259224		259224		10.251
A0A0P6IV53	Aedes aegypti	Sm protein F	3	0.09091	911400	4.22702e+06	2.93095e+06		3.40113e+06	3.49494e+06		2.69712e+06	3.1507e+06	10.2489
Q1HRL5	Aedes aegypti	60S ribosomal protein L29	3	0.27632		1.80861e+07	1.57364e+07	9.2887e+06		1.28354e+06	7.81135e+06			10.2488
Q17DG0	Aedes aegypti	Glycogen [starch] synthase	3	0.05612	162254					174824	195752		150243	10.2479
Q16QP8	Aedes aegypti	Phosphatidylinositol-4,5-bisphosphate 4-phosphatase	4	0.20968	874553		1.20887e+06		767016	1.46387e+06	1.3431e+06	1.13147e+06	1.21927e+06	10.2473
A0A1S4FX52	Aedes aegypti	Uncharacterized protein	6	0.24567					1.31247e+06	1.43868e+06	1.53164e+06	1.58418e+06	1.35128e+06	10.2464
Q1HRH9	Aedes aegypti	Pyrroline-5-carboxylate reductase	2	0.11604		362040	362040							10.2432
A0A6I8U5J7	Aedes aegypti	CBF domain-containing protein	5	0.05823	1.41895e+06	1.04332e+06			1.0686e+06	1.23562e+06	1.24446e+06	1.29763e+06	1.18347e+06	10.2432
A0A1S4EYP2	Aedes aegypti	Mcl1_mid domain-containing protein	4	0.03666	1.62914e+06	1.72889e+06	1.58181e+06	1.624e+06	1.42613e+06	1.63429e+06				10.2418
A0A6I8TMH6	Aedes aegypti	Inhibitor of Apoptosis (IAP) containing Baculoviral IAP Repeat(s) (BIR domains)	5	0.01125	553881	713436		357310		553881	462352	384639	553881	10.2412
A0A1S4FKF5	Aedes aegypti	DAGKc domain-containing protein	2	0.06193		739699	789265	842153		873068		564711		10.2412
A0A1S4FZV2	Aedes aegypti	Oxidoreductase	9	0.1252	2.31927e+06	1.70393e+06		1.69185e+06	1.8817e+06	1.92169e+06	2.31927e+06	2.31927e+06	2.65488e+06	10.241
Q16NX8	Aedes aegypti	Nucleolar complex protein 3 homolog	3	0.04489						226343		226343		10.2409
Q16QW8	Aedes aegypti	Complex I-B14.5a	2	0.21			391851		438820	632967	437410	525904	512634	10.2401
A0A6I8T774	Aedes aegypti	Microtubule binding protein, putative	5	0.0464	837822	1.03185e+06	929791			929791	790028	1.00869e+06		10.24
Q16UA4	Aedes aegypti	AAEL009961-PA	2	0.09402	1.04666e+06	1.04717e+06			1.0687e+06		591034	459569	1.04666e+06	10.2398
A0A1S4FQS0	Aedes aegypti	Aldose 1-epimerase	2	0.03899	1.26506e+06	1.32696e+06		1.13106e+06	1.1032e+06	1.13106e+06	618099			10.2387
A0A6I8TD39	Aedes aegypti	Huntingtin interacting protein	4	0.01812	987857	1.15122e+06	1.11564e+06			1.3456e+06		1.50724e+06		10.2355
A0A1S4FVY8	Aedes aegypti	Coiled-coil domain-containing protein 16	2	0.06502		550822								10.2335
A0A6I8U0P8	Aedes aegypti	KLRAQ domain-containing protein	3	0.06616		296408	439379			360881		360881		10.2325
A0A6I8T734	Aedes aegypti	Dipeptidyl peptidase 3	8	0.09682	3.5805e+06	2.82683e+06	4.35016e+06		4044013	2.29211e+06	3.0366e+06	3.16499e+06	3.26544e+06	10.2324
A0A6I8THC3	Aedes aegypti	Uncharacterized protein	5	0.04863		343439	260456	346561	444014	410081	473214	486853	405017	10.2309
A0A1S4EZC9	Aedes aegypti	SAM domain-containing protein	2	0.02407	536449	613912		531542			472216	486318		10.23
Q1HQP5	Aedes aegypti	Adenine phosphoribosyltransferase	4	0.19672	2.24365e+06	4.346e+06	1.4591e+06	3.56481e+06	2.86096e+06	2.86096e+06	2.37985e+06			10.2291
A0A1S4G6N8	Aedes aegypti	Uncharacterized protein	5	0.33166	917298	1.44054e+06	314999		1.34017e+06	1.80426e+06	573955	1.21129e+06		10.2289
Q17Q29	Aedes aegypti	Complex I-B14	2	0.24194		772845	713018	1.05513e+06		1.06364e+06	849296	921032	1.10159e+06	10.2284
Q16R36	Aedes aegypti	RPB5 homolog	7	0.22381	4.28139e+06	6.25028e+06	4.33227e+06	6.47122e+06	3.6592e+06	5.33235e+06	5.39062e+06	5.18518e+06	6.21283e+06	10.2278
A0A6I8U470	Aedes aegypti	Vitellogenin domain-containing protein	3	0.03543	1.14588e+06	1.18883e+06	748712	1.22655e+06		1.18679e+06	1.47644e+06	1.15646e+06		10.2276
A0A6I8U4P2	Aedes aegypti	Uncharacterized protein	6	0.2	1.60588e+06	2.54803e+06	1.23836e+06		1.27824e+06	1.09783e+06	1.27824e+06	1.19433e+06	1.14952e+06	10.2273
A0A6I8U790	Aedes aegypti	Uncharacterized protein	5	0.02888	5.67721e+06	2.2731e+06	2.64912e+06		2.39379e+06	1.43153e+06	2.27827e+06	2.39379e+06	1.9307e+06	10.2262
Q17M97	Aedes aegypti	AAEL001092-PA	2	0.07299	1.32625e+06	1.54658e+06				1.42105e+06	1.17261e+06	1.22854e+06		10.2257
A0A1S4G2C9	Aedes aegypti	Juvenile hormone-inducible protein, putative	2	0.05366	812687	912924	451634	851501	781674	740782	816290	535448	860843	10.2242
Q178E3	Aedes aegypti	AAEL005928-PA	6	0.43023	4.30119e+06	4.85854e+06	4.53463e+06	5.13194e+06	4.33352e+06	3.69512e+06	4.53463e+06	5.34091e+06	4.53463e+06	10.2241
A0A1S4FJP8	Aedes aegypti	RING-type domain-containing protein	4	0.03118	1.20159e+06			1.17519e+06	1.12413e+06			1.17519e+06		10.2238
A0A1S4G3N9	Aedes aegypti	Galactokinase	4	0.09362				725452		710756	453893	710756	710756	10.2233
Q16UX5	Aedes aegypti	AAEL009765-PA	5	0.14917	1.741e+06	1.90559e+06	1.741e+06	1.76877e+06	1.58673e+06	1.74732e+06			745789	10.2216
A0A6I8TN66	Aedes aegypti	Uncharacterized protein	8	0.03056	1.48681e+06	617644	1.1711e+06	1.24585e+06	952377		1.04395e+06	1.60259e+06	1.32537e+06	10.2207
Q0IG54	Aedes aegypti	Endosome-associated-trafficking regulator 1	2	0.03515		252561				237642				10.2178
Q17CT6	Aedes aegypti	60S ribosomal protein L23	2	0.06452			505716		352397	158910	474321	546169	569691	10.2174
A0A6I8T499	Aedes aegypti	Ubiquitin carboxyl-terminal hydrolase	5	0.05412	3.39365e+06	3.71155e+06	3.39365e+06		3.10298e+06	4.34836e+06	3.39365e+06			10.2171
Q1HQL1	Aedes aegypti	39S ribosomal protein L12, mitochondrial	5	0.23784	1.42897e+06		2.0858e+06				1.42897e+06	1.35586e+06		10.2168
A0A6I8TAS1	Aedes aegypti	Uncharacterized protein	3	0.03922		284329	299796	535954	409522	535546	397788	403612		10.2152
Q17PZ5	Aedes aegypti	AAEL000208-PA	5	0.24272	499055			811773	306805	499055	562315	396200	499055	10.2127
A0A6I8TPG3	Aedes aegypti	BCAS3 domain-containing protein	3	0.02248	1.57423e+06	1.2088e+06	2.87374e+06	1.65434e+06	1.57423e+06	1.5204e+06				10.2124
A0A6I8U331	Aedes aegypti	FYVE-type domain-containing protein	7	0.0976	1.59664e+06	1.59664e+06	1.59664e+06			1.3502e+06	1.91885e+06	1.45644e+06		10.2105
A0A6I8TPU3	Aedes aegypti	USP domain-containing protein	3	0.01718	1.24538e+06	1.10157e+06	1.08004e+06		1.03855e+06	1.13382e+06		1.35962e+06	1.64451e+06	10.209
Q17I05	Aedes aegypti	MICOS complex subunit MIC10	3	0.28571	442561	384159			473252		703056	599328	696780	10.209
A0A6I8T5B8	Aedes aegypti	Endophilin-A	7	0.05812	1.68668e+06	2.10768e+06	2.89735e+06	2.27024e+06	1.58012e+06	2.41887e+06	2.08547e+06	2.13012e+06		10.2089
A0A6I8TAD6	Aedes aegypti	Uncharacterized protein	2	0.00737		109978	115327	53418.1	157104	239568	184800	206068	214036	10.2068
A0A1S4FSU4	Aedes aegypti	Rab-GAP TBC domain-containing protein	2	0.03435	828951	1.1923e+06				897102				10.2065
A0A1S4FBX8	Aedes aegypti	Structural maintenance of chromosomes protein	7	0.06112		1.98955e+06	1.78965e+06		2.14139e+06	2.44989e+06	1.90603e+06	1.71491e+06	1.45226e+06	10.2058
A0A1S4FBQ7	Aedes aegypti	Translation initiation factor eif-2b beta subunit	7	0.19263	1.72739e+06	1.91279e+06	1.22791e+06	1.88246e+06	1.91279e+06	2.14521e+06	1.91279e+06	2.0835e+06	2.09714e+06	10.2046
Q16PY9	Aedes aegypti	AAEL011480-PA	3	0.02411	1.56897e+06	1.70289e+06	956032	1.55955e+06	1.61992e+06	1.46541e+06	1.50688e+06	1.21254e+06	1.38996e+06	10.2036
Q16LG3	Aedes aegypti	AAEL012656-PD	2	0.05904	1.09982e+06	1.75525e+06	959857		1.73422e+06	1.67535e+06	1.26893e+06	1.27881e+06	1.39143e+06	10.2033
A0A1S4FP34	Aedes aegypti	Uncharacterized protein	3	0.04798	2.44724e+06		1.71543e+06	2.16325e+06	2.12267e+06	2.46914e+06		1.91368e+06	1.28417e+06	10.2031
Q17GH9	Aedes aegypti	Complex I-B8	5	0.47368	3.103e+06	2.59247e+06	2.16594e+06	2.51479e+06	4.26034e+06	3.38506e+06	2.59247e+06	1.99859e+06	2.06285e+06	10.2029
Q16NX0	Aedes aegypti	Probable methylthioribulose-1-phosphate dehydratase	2	0.09053		139984				139984				10.2025
Q16YQ1	Aedes aegypti	Ubiquitin-like protein 5	3	0.36986			4.33817e+06							10.2024
A0A6I8TUN8	Aedes aegypti	Uncharacterized protein	4	0.00934	787490	1.13467e+06		1.16168e+06	1.1682e+06	1.30723e+06	656310	587045	749726	10.2014
Q173U9	Aedes aegypti	AAEL007001-PA	3	0.08696	1.17749e+06		2.43042e+06			695751	2.44933e+06	2.97684e+06	3.16728e+06	10.2003
A0A6I8U9X7	Aedes aegypti	Uncharacterized protein	2	0.07792							1.08997e+06	930461		10.1994
A0A1S4F318	Aedes aegypti	4a-hydroxytetrahydrobiopterin dehydratase	4	0.181	2.84592e+06		6.06986e+06				3.78788e+06	3.95632e+06	6.34183e+06	10.1961
Q17E14	Aedes aegypti	AAEL003989-PA	2	0.047	1.63917e+06	1.70866e+06	799768		1.7811e+06	1.82339e+06	1.8443e+06		1.55592e+06	10.195
A0A1S4FUT2	Aedes aegypti	Nonsense-mediated mRNA decay protein 1 (rent1)	3	0.0223	1.94141e+06	1.72853e+06	860785			1.9117e+06				10.1942
Q16XW9	Aedes aegypti	AAEL008736-PA	3	0.26214			4.01256e+06							10.1929
A0A6I8TF55	Aedes aegypti	HECT-type E3 ubiquitin transferase	2	0.00687		3.22634e+06	2.06905e+06		3.72976e+06		3.22634e+06			10.1919
Q16FJ6	Aedes aegypti	AAEL014733-PA	7	0.05006	2.36082e+06	2.91325e+06	2.19496e+06			2.06645e+06	1.77094e+06	1.7793e+06		10.1911
A0A1S4FLW2	Aedes aegypti	Lachesin	3	0.08659	1.2029e+06						1.15603e+06	1.22703e+06		10.1889
A0A1S4FGF4	Aedes aegypti	THAP-type domain-containing protein	2	0.04381	473641	496245		823491		604655	688131	650472	689952	10.188
A0A6I8TXA1	Aedes aegypti	Protein kinase domain-containing protein	9	0.04563	1.69201e+06	1.61524e+06	1.7455e+06	1.79968e+06	1.45621e+06	1.65374e+06	1.15793e+06	869297	972992	10.1876
Q16YY2	Aedes aegypti	Mitogen-activated protein kinase	3	0.10056			381844			297977	297977	297977	293150	10.1875
Q17IE6	Aedes aegypti	AAEL002387-PA	2	0.06759	304880	356907	262730	377175		326668	540750	532530	509431	10.1875
A0A6I8TK89	Aedes aegypti	Uncharacterized protein	3	0.01867	1.70916e+06	1.67782e+06	912382	1.53823e+06	1.17956e+06	1.53553e+06	805327	863613	534947	10.1874
Q178X3	Aedes aegypti	COP9 signalosome complex subunit 2	2	0.04505	2.15659e+06		1.90675e+06				1.65504e+06	1.97823e+06	1.13253e+06	10.1864
Q179L9	Aedes aegypti	AAEL005583-PA	4	0.09914	753703	641951		628100		917590	559169	641951	475058	10.186
A0A1S4FDT7	Aedes aegypti	Uncharacterized protein	4	0.06647			86425.6		241109	270394		174410	241109	10.1844
Q17M86	Aedes aegypti	AAEL001132-PA	3	0.12977	1.26631e+06	1.44008e+06	646199	1.51961e+06	1.34577e+06	1.57897e+06	1.12432e+06	1.08666e+06	1.14201e+06	10.184
Q17NP0	Aedes aegypti	ATP-dependent (S)-NAD(P)H-hydrate dehydratase	3	0.06024	1.39405e+06	1.39133e+06		1.64869e+06	1.39405e+06	1.39405e+06				10.1838
A0A1S4FLV3	Aedes aegypti	ATP-dependent RNA helicase	2	0.03046		1.85512e+06				2.37504e+06	848589	908796		10.1831
A0A0P6IZ25	Aedes aegypti	Putative rna-binding protein 26	3	0.03717	1.61594e+06	1.07732e+06	1.18421e+06	1.3722e+06	1.51942e+06	1.81701e+06	1.5579e+06	1.53943e+06		10.1825
A0A6I8T6B2	Aedes aegypti	Carboxylic ester hydrolase	3	0.05363			923969		909916		830586	925159		10.1817
A0A6I8U833	Aedes aegypti	Uncharacterized protein	2	0.04074								152442		10.1807
A0A1S4F4Q9	Aedes aegypti	Structural maintenance of chromosomes protein	9	0.0846	1.28673e+06	1.33714e+06	1.45944e+06	1.78538e+06	1.5158e+06	1.78795e+06	1.57434e+06		2.17966e+06	10.1796
Q0IFB1	Aedes aegypti	AAEL005911-PA	3	0.09474	4.09388e+06	5.71063e+06		5.04743e+06	4.21193e+06	5.31259e+06	3.33332e+06	2.85055e+06	2.77199e+06	10.1795
Q16WZ2	Aedes aegypti	AAEL009042-PA	4	0.08911	1.61561e+06	1.50492e+06	1.82383e+06		1.91507e+06	1.42332e+06	1.01539e+06	1.29608e+06	1.43116e+06	10.1794
Q16T94	Aedes aegypti	tRNA (guanine(26)-N(2))-dimethyltransferase	3	0.08056		834117		778085		875222	719129			10.1787
Q17C83	Aedes aegypti	AAEL004657-PA	2	0.06211	539579				525364	554179				10.1779
A0A1S4EWK0	Aedes aegypti	UDP-glucuronosyltransferase	2	0.03824	408176	425081				490655	590199	540406	384536	10.1753
A0A1S4FUB6	Aedes aegypti	mRNA cap guanine-N7 methyltransferase	2	0.05036		234342		289540		214225			191365	10.175
Q179Z5	Aedes aegypti	Carnitine O-palmitoyltransferase	4	0.05747	2.39716e+06	1.93271e+06		2.62084e+06			1.92461e+06	1.92828e+06	1.46353e+06	10.1749
A0A6I8TC34	Aedes aegypti	Phosphatidylinositol-3,5-bisphosphate 3-phosphatase	2	0.01647										10.1742
Q16J03	Aedes aegypti	AAEL013491-PA	2	0.05882	1.43936e+06	2.44772e+06	1.37691e+06			2.2793e+06	1.88392e+06	1.87012e+06		10.1742
A0A6I8UA05	Aedes aegypti	Uncharacterized protein	2	0.03342							515870	515870		10.1731
A0A6I8TDB8	Aedes aegypti	Pantothenate kinase	2	0.05714		382781								10.1726
Q174H7	Aedes aegypti	AAEL006879-PB	2	0.04747	783848	1.00091e+06	428663			1.17094e+06	862596	901108	913580	10.1715
A0A6I8T8D4	Aedes aegypti	M-type 9 protein, putative	7	0.08108	1.26223e+06	1.04197e+06	1.56621e+06		1.04197e+06	1.04197e+06	751371	847698	936162	10.1715
Q16QR9	Aedes aegypti	AAEL011198-PA	9	0.16545	2.91347e+06	3.63097e+06	3.29983e+06	3.17409e+06	3.14029e+06	3.60084e+06	2.4718e+06	1.55335e+06		10.1701
Q171C2	Aedes aegypti	Transmembrane 9 superfamily member	3	0.05397		1.81463e+06		1.58359e+06	1.76077e+06	1.78139e+06	1.82973e+06	1.78139e+06		10.1691
A0A1S4F5S5	Aedes aegypti	Protoporphyrinogen oxidase	4	0.12632	690306	948780	806036	948780			1.1169e+06	993624	979916	10.1681
A0A6I8TSE6	Aedes aegypti	Small monomeric GTPase	3	0.12088						242481	247520	237545	242481	10.168
Q16SV5	Aedes aegypti	AAEL010465-PA	4	0.17568	546200	426251		601084	545459	586733	558800	726664	572596	10.1679
A0A6I8T9E1	Aedes aegypti	Casein kinase	4	0.09924		1.01564e+06		983935	940190	807171	695060			10.1677
A0A0P6JRV2	Aedes aegypti	Putative transcription factor s-ii (Fragment)	5	0.02448	1.1891e+06	1.54869e+06	1.35703e+06			1.57834e+06			814604	10.1659
Q17B05	Aedes aegypti	AAEL005103-PA	3	0.10674			468515				360040	318428	318245	10.1654
A0A6I8T9Z2	Aedes aegypti	F-box/leucine rich repeat protein	5	0.13667	924652	721393		856771	873524		737249	953363	776928	10.1651
A0A1S4FFY7	Aedes aegypti	Sin3a-associated protein sap130	4	0.02172		721614		951071	762697	889125		1.12378e+06		10.1638
A0A6I8TCB9	Aedes aegypti	Uncharacterized protein	2	0.01506	1.41515e+06	901971	951480		1.0455e+06	1.32055e+06		1.22088e+06		10.162
[truncated: 584 more rows]
