# Supplementary material for: Aedes aegypti Aag-2 Cell Proteome Modulation in Response to Chikungunya Virus Infection
Source: Front Cell Infect Microbiol. 2022 Jun 15;12:920425. doi: 10.3389/fcimb.2022.920425 (PMC9240781; doi:10.3389/fcimb.2022.920425)
Supplement: Supplementary file 5 [file Table_2.xlsx]

## Sheet: Aag-2 regulated proteins
Protein UniProt code	Protein.Full.Name	Flag_hpi12_vs._Control	Flag_hpi48_vs._Control	Flag_hpi48_vs._hpi12	Fold_change_hpi12_vs._Control	Fold_change_hpi48_vs._Control	Fold_change_hpi48_vs._hpi12	Mean_hpi48	Mean_Control	Mean_hpi12	P_value_T_hpi12_vs._Control	P_value_T_hpi48_vs._Control	P_value_T_hpi48_vs._hpi12	Number.of.Unique.Peptides	Sequence.Coverage.Fraction	cluster	isClusterMember
A0A0P6JS08	Putative replication factor c subunit (Fragment)	DOWN	0	0	-0.451931	-0.273368	0.178563	20.9731	21.2465	20.7945	0.0213922	0.155869	0.495652	3	0.10876	3	FALSE
A0A1S4EUQ4	Uncharacterized protein	0	DOWN	DOWN	0.108053	-0.871439	-0.979492	20.4188	21.2902	21.3983	1.66706	0.0182954	0.0111495	2	0.03523	NA	NA
A0A1S4EXM3	Short-chain dehydrogenase	0	0	DOWN	0.554179	-0.155766	-0.709945	20.8052	20.961	21.5152	0.0725881	0.485704	0.0448619	4	0.12727	NA	NA
A0A1S4EY68	dTMP kinase	0	DOWN	0	-0.356712	-0.43002	-0.0733084	21.1578	21.5878	21.2311	0.118042	0.0405478	1.78123	3	0.12851	NA	NA
A0A1S4EYX6	Non-structural maintenance of chromosomes element 4	0	DOWN	0	-0.333018	-0.918649	-0.585632	19.6663	20.585	20.252	0.709378	0.0409236	0.165577	2	0.08525	NA	NA
A0A1S4EZH5	Udp-n-acteylglucosamine pyrophosphorylase	0	DOWN	DOWN	-0.118126	-1.51781	-1.39969	19.7795	21.2973	21.1792	1.05944	0.0187648	0.0220295	3	0.06405	NA	NA
A0A1S4EZS3	RNA helicase	UP	UP	0	0.550608	0.657927	0.107319	23.1766	22.5187	23.0693	0.00661978	0.00264777	1.07397	37	0.40808	2	TRUE
A0A1S4F0V4	RNA helicase	DOWN	DOWN	0	-0.425419	-0.706474	-0.281055	22.7056	23.4121	22.9866	0.0224274	0.00178597	0.119664	22	0.3834	1	FALSE
A0A1S4F0W6	LysM domain-containing protein	0	DOWN	DOWN	-0.321092	-0.807735	-0.486643	19.7015	20.5092	20.1881	0.0720734	0.000849399	0.0140434	2	0.06329	NA	NA
A0A1S4F2R2	39S mitochondrial ribosomal protein L37	0	UP	0	0.285037	0.414154	0.129117	22.2354	21.8213	22.1063	0.231673	0.0463971	1.08285	7	0.13909	NA	NA
A0A1S4F308	Williams-beuren syndrome critical region protein	0	0	DOWN	0.332303	-0.500273	-0.832577	19.8485	20.3487	20.681	0.299221	0.128061	0.0176916	4	0.02524	NA	NA
A0A1S4F520	Centromere/microtubule binding protein cbf5	UP	UP	0	0.527324	0.424356	-0.102967	21.2951	20.8707	21.3981	0.0133661	0.0358014	1.2628	8	0.13852	2	TRUE
A0A1S4F800	Myo inositol monophosphatase	0	DOWN	0	-0.371764	-1.10102	-0.729259	20.264	21.365	20.9932	0.542885	0.0174963	0.0572806	2	0.09275	NA	NA
A0A1S4F8D1	RING-type E3 ubiquitin transferase	UP	UP	0	2.84107	2.15392	-0.687146	18.6521	16.4982	19.3392	0.0166127	0.0436448	0.40862	4	0.05776	NA	NA
A0A1S4F9I5	Pap-inositol-1,4-phosphatase	0	DOWN	0	-0.0784081	-0.375895	-0.297487	22.3482	22.7241	22.6457	1.53148	0.0460882	0.113542	8	0.23175	1	TRUE
A0A1S4FBV7	BAT2_N domain-containing protein	0	DOWN	DOWN	0.0753245	-0.718016	-0.793341	21.3017	22.0197	22.0951	1.70474	0.00360299	0.00213268	8	0.08512	1	TRUE
A0A1S4FE53	Calcium-transporting ATPase	0	UP	0	0.51359	0.649694	0.136103	23.3399	22.6902	23.2038	0.104363	0.0415637	1.49584	38	0.34134	2	TRUE
A0A1S4FED4	Uroporphyrinogen decarboxylase	0	0	DOWN	0.171453	-0.311167	-0.48262	22.7145	23.0257	23.1971	0.374195	0.0532433	0.00720508	12	0.29976	1	TRUE
A0A1S4FFD5	DNA replication licensing factor MCM2	0	0	DOWN	0.188131	-0.404877	-0.593008	21.5092	21.9141	22.1022	0.995896	0.190777	0.0476535	18	0.17494	1	TRUE
A0A1S4FG03	Nidogen	0	DOWN	DOWN	-0.117049	-1.6258	-1.50875	18.2785	19.9043	19.7873	1.80686	0.0119527	0.0148291	2	0.02003	NA	NA
A0A1S4FGV6	Actin-related protein 2/3 complex subunit	DOWN	0	0	-0.3373	-0.163757	0.173544	22.8955	23.0593	22.722	0.0103434	0.192312	0.159797	5	0.13405	3	FALSE
A0A1S4FJ21	DNA polymerase	0	DOWN	DOWN	-0.0931966	-1.85726	-1.76407	18.3248	20.182	20.0888	2.25053	0.00554896	0.00697772	2	0.02056	NA	NA
A0A1S4FJU4	Metalloprotease m41 ftsh	0	UP	0	0.237593	0.50171	0.264116	22.9446	22.4429	22.6805	0.486688	0.0454521	0.380831	41	0.33909	2	FALSE
A0A1S4FKF5	DAGKc domain-containing protein	0	0	DOWN	0.166364	-0.436211	-0.602575	19.1072	19.5434	19.7097	0.269396	0.0655488	0.0348919	2	0.06193	NA	NA
A0A1S4FMS2	Cell division control protein	0	DOWN	DOWN	-0.0537888	-0.616359	-0.562571	20.3853	21.0016	20.9478	2.1122	0.0114774	0.0176806	10	0.10066	1	TRUE
A0A1S4FQS0	Aldose 1-epimerase	DOWN	DOWN	DOWN	-0.207977	-1.06775	-0.859775	19.2375	20.3052	20.0973	0.0184489	0.000352282	0.000564414	2	0.03899	NA	NA
A0A1S4FQW4	Ubiquitin carboxyl-terminal hydrolase	0	DOWN	0	-0.051649	-0.407404	-0.355755	21.9769	22.3843	22.3327	1.99706	0.0348333	0.0611184	14	0.17188	1	TRUE
A0A1S4FS86	L-asparaginase	0	0	DOWN	0.325815	-0.21143	-0.537245	22.125	22.3365	22.6623	0.224278	0.635371	0.0361844	14	0.38889	1	TRUE
A0A1S4FSN6	Complement component	0	0	UP	-0.441604	0.762911	1.20452	23.1924	22.4295	21.9879	0.345974	0.057275	0.00721446	11	0.28413	3	TRUE
A0A1S4FT50	Innexin	0	DOWN	DOWN	-0.120931	-0.785439	-0.664508	20.7912	21.5766	21.4557	1.15305	0.00677814	0.012583	5	0.09774	NA	NA
A0A1S4FTJ5	Clathrin coat adaptor ap3 medium chain	0	DOWN	DOWN	0.177774	-1.29066	-1.46843	19.0357	20.3264	20.5041	0.806552	0.0364882	0.0283052	5	0.13527	NA	NA
A0A1S4FUM8	DNA replication licensing factor MCM3	0	DOWN	DOWN	0.0759504	-0.596247	-0.672198	21.8497	22.446	22.5219	1.69078	0.00903089	0.00495446	20	0.27785	1	TRUE
A0A1S4FUR9	Fumarylacetoacetase	0	DOWN	DOWN	0.162369	-1.0876	-1.24997	22.9997	24.0873	24.2497	0.554144	0.000170248	7.65944e-05	9	0.16386	1	TRUE
A0A1S4FVU1	Presequence protease, mitochondrial	0	UP	UP	0.182984	0.667358	0.484374	22.0667	21.3993	21.5823	0.28573	0.00107751	0.00583301	16	0.14683	2	FALSE
A0A1S4FW12	Uncharacterized protein	0	0	UP	-0.247515	0.315291	0.562805	23.7762	23.4609	23.2134	0.524684	0.293278	0.0385809	47	0.39891	3	TRUE
A0A1S4FXE3	CCT-theta	0	DOWN	DOWN	-0.0651524	-0.383493	-0.31834	23.6437	24.0271	23.962	1.24418	0.00630784	0.0156142	41	0.58059	1	TRUE
A0A1S4FXN6	WD-repeat protein	0	UP	UP	-0.096039	0.655941	0.75198	22.0841	21.4281	21.3321	1.5082	0.0220832	0.0187832	7	0.10505	NA	NA
A0A1S4FYT3	Proteasome subunit beta	0	0	DOWN	0.327658	-0.309785	-0.637443	23.6432	23.9529	24.2806	0.234259	0.274952	0.0184843	8	0.25887	1	TRUE
A0A1S4G0P1	26S proteasome non-ATPase regulatory subunit	0	DOWN	DOWN	-0.13568	-1.07011	-0.934432	20.0955	21.1656	21.0299	0.453082	0.00176369	0.00297247	3	0.14912	NA	NA
A0A1S4G3C4	GDP-D-mannose dehydratase	0	DOWN	DOWN	0.039305	-0.498472	-0.537777	21.7964	22.2948	22.3341	2.28878	0.0212668	0.0149578	10	0.17016	1	TRUE
A0A6I8T459	Replication factor C subunit 1	0	0	DOWN	0.480294	-0.536071	-1.01636	21.3887	21.9248	22.4051	0.489776	0.379767	0.0455978	6	0.07922	1	TRUE
A0A6I8T605	Cytochrome P450	0	UP	0	0.14432	0.533462	0.389142	23.0307	22.4973	22.6416	1.12463	0.036543	0.124606	21	0.36207	2	FALSE
A0A6I8T7M3	Pyrazinamidase/nicotinamidase	0	DOWN	0	-0.0168101	-0.588797	-0.571987	20.9627	21.5515	21.5347	2.78165	0.047053	0.0529935	5	0.10345	1	TRUE
A0A6I8T7P9	Uncharacterized protein	UP	0	DOWN	1.01988	-0.196628	-1.2165	21.7742	21.9708	22.9907	0.0363076	1.55847	0.0164652	7	0.18605	1	FALSE
A0A6I8T8F8	Amidophosphoribosyltransferase	0	0	DOWN	0.266102	-0.740676	-1.00678	21.2482	21.9888	22.2549	1.17392	0.0991535	0.0492224	4	0.07304	NA	NA
A0A6I8TAB4	RNA helicase	0	0	DOWN	0.145376	-0.137464	-0.28284	24.2606	24.3981	24.5434	0.0857255	0.105312	0.00423496	44	0.27778	1	TRUE
A0A6I8TAS1	Uncharacterized protein	UP	0	0	0.746583	0.456715	-0.289868	18.6121	18.1554	18.902	0.0211087	0.14033	0.358096	3	0.03922	NA	NA
A0A6I8TB96	Uncharacterized protein	0	DOWN	0	-0.404115	-0.725945	-0.32183	20.1671	20.893	20.4889	0.174462	0.0274044	0.385179	5	0.07434	NA	NA
A0A6I8TBT6	CTP:phosphoethanolamine cytidylyltransferase	0	DOWN	DOWN	0.0499523	-0.639792	-0.689745	21.8904	22.5302	22.5801	2.17331	0.00964619	0.00664942	6	0.15424	1	TRUE
A0A6I8TCN5	MICOS complex subunit MIC60	0	UP	0	0.278671	0.321378	0.0427073	23.3329	23.0115	23.2902	0.0857057	0.0488897	2.02756	39	0.40921	2	TRUE
A0A6I8TCU7	Uncharacterized protein	0	0	DOWN	0.205227	-0.205565	-0.410793	20.4943	20.6998	20.9051	0.0659176	0.0655696	0.00796327	5	0.11153	NA	NA
A0A6I8TE06	Uncharacterized protein	DOWN	DOWN	0	-0.6163	-0.745802	-0.129501	21.0413	21.7871	21.1708	0.0419232	0.0122271	1.41555	8	0.06766	NA	NA
A0A6I8TF77	Serine Protease Inhibitor (serpin) likely cleavage at K/R. Transcript A	DOWN	0	UP	-2.09526	-0.47912	1.61614	21.7722	22.2513	20.156	0.00310411	0.15259	0.0082734	10	0.27078	NA	NA
A0A6I8TF87	6-phosphofructo-2-kinase	0	DOWN	DOWN	-0.0385833	-0.377318	-0.338735	23.1201	23.4974	23.4588	2.12402	0.0256229	0.0409513	22	0.33935	1	TRUE
A0A6I8TFG8	Collagen IV NC1 domain-containing protein	0	UP	0	0.162222	0.333696	0.171474	22.9406	22.6069	22.7691	0.181176	0.00948898	0.151379	34	0.16842	2	FALSE
A0A6I8TGI7	Myosin regulatory light chain 2 smooth muscle	0	DOWN	0	-0.0234507	-0.927505	-0.904054	22.8423	23.7698	23.7464	2.80804	0.0485741	0.0539374	12	0.45673	1	TRUE
A0A6I8TGJ9	BZIP domain-containing protein	0	DOWN	DOWN	0.366954	-0.666723	-1.03368	20.6161	21.2828	21.6498	0.0977713	0.0151333	0.00214744	5	0.1	NA	NA
A0A6I8TGK4	Uncharacterized protein	DOWN	0	0	-0.672391	-0.194645	0.477746	21.8681	22.0627	21.3903	0.0493617	0.909038	0.159595	3	0.05166	NA	NA
A0A6I8TJW0	Ns1 binding protein	0	0	UP	-0.184748	0.573339	0.758087	21.377	20.8037	20.6189	1.15821	0.0648771	0.0343927	3	0.03965	NA	NA
A0A6I8TJX1	Cysteine desulfurase, mitochondrial	UP	UP	0	0.343362	0.50853	0.165168	23.2895	22.7809	23.1243	0.0265113	0.00396951	0.349045	7	0.18386	2	TRUE
A0A6I8TKI2	AP complex subunit beta	0	UP	0	0.210922	0.453412	0.24249	22.5205	22.0671	22.278	0.12367	0.00426984	0.074159	30	0.21653	2	FALSE
A0A6I8TLW1	Uncharacterized protein	0	DOWN	DOWN	0.165012	-1.12306	-1.28807	20.4338	21.5568	21.7219	1.84476	0.0337141	0.0182396	3	0.10019	1	TRUE
A0A6I8TMT7	Actin	0	0	DOWN	0.197406	-0.442464	-0.63987	21.1408	21.5832	21.7807	0.908149	0.134684	0.0319804	10	0.205	1	TRUE
A0A6I8TNA7	ENTH domain-containing protein	0	DOWN	0	-0.415009	-0.871654	-0.456644	21.1171	21.9888	21.5738	0.288996	0.0182782	0.219855	8	0.06662	1	TRUE
A0A6I8TNG8	RNA recognition motif protein split ends	UP	0	0	0.275534	0.075169	-0.200365	23.7603	23.6851	23.9607	0.045561	1.18314	0.15039	18	0.19312	2	FALSE
A0A6I8TNY7	DBB domain-containing protein	UP	0	DOWN	0.525307	0.196764	-0.328543	19.4419	19.2451	19.7704	0.0232253	0.411369	0.0355873	5	0.02929	NA	NA
A0A6I8TPE2	Prohibitin	0	UP	0	0.155817	0.425664	0.269846	25.5004	25.0747	25.2305	0.529169	0.0173373	0.113589	37	0.64124	2	FALSE
A0A6I8TPT4	USP domain-containing protein	0	DOWN	DOWN	0.104842	-1.01543	-1.12027	19.4873	20.5027	20.6076	1.77582	0.0127768	0.00835059	4	0.03241	NA	NA
A0A6I8TQJ7	Rac GTPase	UP	0	0	1.16082	0.182428	-0.978394	20.2925	20.1101	21.2709	0.0425987	1.54179	0.0555436	7	0.20574	NA	NA
A0A6I8TRN5	Non-specific serine/threonine protein kinase	0	DOWN	DOWN	0.00735562	-0.45621	-0.463566	22.4112	22.8674	22.8748	2.84523	0.0173674	0.0161186	9	0.06223	1	TRUE
A0A6I8TRR8	Uncharacterized protein	0	UP	UP	0.0475239	0.468353	0.420829	22.5787	22.1104	22.1579	1.69185	0.00285314	0.00496504	47	0.11097	3	FALSE
A0A6I8TUN8	Uncharacterized protein	0	0	DOWN	0.356869	-0.515992	-0.872862	19.3344	19.8504	20.2072	0.363628	0.128907	0.0113138	4	0.00934	NA	NA
A0A6I8TXA1	Protein kinase domain-containing protein	0	DOWN	DOWN	-0.0461469	-0.761387	-0.71524	19.9216	20.6829	20.6368	2.17366	0.00266672	0.00369731	9	0.04563	1	TRUE
A0A6I8TYM4	Serine/threonine-protein kinase TOR	0	DOWN	DOWN	0.0731083	-0.517614	-0.590722	19.8396	20.3572	20.4303	1.81168	0.0336361	0.012332	4	0.01841	NA	NA
A0A6I8TYY9	G_PROTEIN_RECEP_F2_4 domain-containing protein	0	UP	UP	0.133575	0.449193	0.315618	21.7284	21.2792	21.4128	0.559779	0.0066838	0.0459023	5	0.07648	NA	NA
A0A6I8U153	Uncharacterized protein	0	0	DOWN	0.946985	-1.54783	-2.49482	20.6154	22.1633	23.1103	0.433535	0.101021	0.013433	3	0.21013	1	TRUE
A0A6I8U220	Uncharacterized protein	0	DOWN	0	-0.145732	-0.30415	-0.158418	21.0127	21.3169	21.1711	0.397936	0.0377093	0.264796	5	0.05556	NA	NA
A0A6I8U255	Uncharacterized protein	0	0	DOWN	0.263837	-0.638752	-0.902589	20.9992	21.6379	21.9017	0.776938	0.0822171	0.0137889	4	0.03785	NA	NA
A0A6I8U3Y4	Uncharacterized protein	0	0	UP	-0.239596	0.586222	0.825818	22.6918	22.1055	21.8659	0.750591	0.0622237	0.0139017	12	0.22903	3	TRUE
A0A6I8U418	Uncharacterized protein	0	0	DOWN	0.636672	-0.458789	-1.09546	20.4577	20.9165	21.5531	0.281097	0.476774	0.043565	4	0.02818	NA	NA
A0A6I8U4K1	KH domain-containing protein	0	DOWN	DOWN	0.0766627	-0.687686	-0.764349	20.1962	20.8839	20.9606	1.70579	0.00494986	0.00286369	8	0.02516	1	TRUE
A0A6I8U4R6	Uncharacterized protein	UP	0	DOWN	0.330617	0.0139902	-0.316627	19.5287	19.5147	19.8454	0.0262575	2.60073	0.0198621	4	0.06463	NA	NA
A0A6I8U8J8	Uncharacterized protein	0	DOWN	DOWN	0.172792	-0.853995	-1.02679	19.1921	20.0461	20.2189	0.426601	0.0325339	0.0226184	2	0.02778	NA	NA
A0A6I8UA10	Caspar	0	DOWN	DOWN	0.0243895	-0.630423	-0.654813	21.8226	22.4531	22.4775	2.53644	0.0057052	0.00470311	10	0.15689	1	TRUE
J9E908	AAEL017082-PA	0	DOWN	DOWN	0.0275061	-0.926578	-0.954084	22.7723	23.6989	23.7264	2.48611	0.000802792	0.000683099	8	0.2963	1	TRUE
J9HT92	AAEL017368-PA	0	DOWN	0	-0.145083	-0.588024	-0.442941	23.4066	23.9946	23.8495	1.17255	0.0286178	0.09073	19	0.1912	1	TRUE
J9HTV7	AAEL017419-PA	0	DOWN	0	-0.0993644	-0.660821	-0.561457	25.6741	26.335	26.2356	1.79743	0.0306584	0.0606336	14	0.5414	1	TRUE
Q0IEC8	AAEL010814-PA	0	0	UP	-0.661906	0.46388	1.12579	22.0797	21.6158	20.9539	0.164054	0.438631	0.0201816	5	0.1374	3	TRUE
Q0IEJ1	RNA helicase	UP	0	0	1.18825	0.560148	-0.628103	20.5015	19.9413	21.1296	0.0344611	0.424245	0.319261	6	0.0709	2	TRUE
Q0IFB0	AAEL005910-PA	0	UP	0	0.261178	0.556455	0.295277	23.1595	22.6031	22.8643	0.415453	0.0325366	0.305072	11	0.38506	2	FALSE
Q0IFB1	AAEL005911-PA	0	DOWN	DOWN	-0.000409436	-0.700519	-0.700109	21.5046	22.2051	22.2047	2.99511	0.0432282	0.0279739	3	0.09474	NA	NA
Q0IGD1	NudC domain-containing protein 1	0	0	DOWN	1.08087	-0.562291	-1.64316	20.2003	20.7626	21.8434	0.0703818	0.502424	0.0112183	4	0.04129	1	FALSE
Q16EF6	AAEL015216-PA	UP	0	DOWN	0.554847	-0.10829	-0.663137	22.7314	22.8397	23.3945	0.0438693	1.59732	0.0200621	7	0.10261	1	FALSE
Q16EU8	Acetyl-coenzyme A synthetase	0	0	UP	-0.105002	0.412311	0.517314	24.1095	23.6972	23.5922	1.56213	0.109928	0.0457019	41	0.37126	3	TRUE
Q16FH9	AAEL014749-PB	DOWN	0	UP	-0.831765	-0.0871549	0.74461	22.5095	22.5967	21.7649	0.000799603	1.36536	0.00146241	8	0.39303	3	TRUE
Q16FL0	AAEL013676-PA	0	0	DOWN	0.256664	-0.247197	-0.503861	24.635	24.8822	25.1389	0.434986	0.473597	0.0499771	21	0.45906	1	TRUE
Q16H96	Pyrroline-5-carboxylate reductase	0	UP	0	0.348548	0.614994	0.266446	24.7235	24.1085	24.4571	0.203311	0.0232682	0.419795	9	0.29825	2	TRUE
Q16HN7	60S ribosomal protein L20, putative	0	DOWN	DOWN	0.0279431	-1.05935	-1.08729	19.8065	20.8658	20.8938	2.78054	0.0282924	0.0396234	2	0.1194	NA	NA
Q16HN8	tRNA (cytosine(34)-C(5))-methyltransferase	0	DOWN	DOWN	0.0487382	-0.708314	-0.757052	20.8129	21.5212	21.5699	1.8595	0.0008115	0.000561531	10	0.17021	1	TRUE
Q16I17	Methylthioribose-1-phosphate isomerase	0	DOWN	DOWN	0.0163987	-0.5736	-0.589998	22.9265	23.5001	23.5165	2.73197	0.019213	0.0168604	15	0.4	1	TRUE
Q16J86	Catalase	0	DOWN	DOWN	0.0336323	-0.516037	-0.54967	23.3556	23.8716	23.9052	2.32986	0.0116252	0.00854718	29	0.52079	1	TRUE
Q16JI4	Signal sequence receptor subunit delta	0	UP	UP	0.336004	0.962413	0.626409	24.2867	23.3243	23.6603	0.235442	0.0027294	0.0226413	8	0.34503	2	FALSE
Q16JJ2	Calcyclin-binding protein	0	DOWN	DOWN	0.209115	-1.02447	-1.23358	21.8791	22.9036	23.1127	0.833446	0.00331583	0.00123271	8	0.2625	1	TRUE
Q16JK1	Thymidylate synthase	0	DOWN	DOWN	-0.112957	-0.916488	-0.803531	22.5064	23.4229	23.3099	1.59129	0.00499128	0.00962857	7	0.20767	1	TRUE
Q16K46	AAEL013119-PA	0	DOWN	0	-0.277472	-0.834527	-0.557054	22.9637	23.7983	23.5208	0.876716	0.0398167	0.178945	7	0.21675	1	TRUE
Q16KI0	Glucose-6-phosphate isomerase	0	0	UP	-0.0431288	0.2146	0.257728	24.3214	24.1068	24.0637	1.75521	0.0852948	0.0410671	4	0.38503	3	FALSE
Q16KL2	60S ribosomal protein L11	0	0	DOWN	0.12632	-0.338488	-0.464808	24.838	25.1765	25.3028	1.08651	0.115264	0.0329583	31	0.45355	1	TRUE
Q16KX6	AAEL012841-PA	0	UP	UP	-0.0248016	0.0836093	0.108411	18.5363	18.4526	18.4278	0.41762	0.0454856	0.0186018	3	0.09132	NA	NA
Q16MG5	AAEL012312-PA	DOWN	DOWN	0	-0.424336	-0.454691	-0.0303547	24.0287	24.4834	24.0591	0.0193928	0.0140439	2.33985	20	0.36569	1	FALSE
Q16MP9	AAEL012227-PA	0	DOWN	DOWN	-0.124273	-0.944338	-0.820065	21.8604	22.8048	22.6805	1.58793	0.0138102	0.0229067	10	0.42128	NA	NA
Q16P33	AAEL011776-PA	0	0	UP	-1.02686	0.372012	1.39887	21.1776	20.8056	19.7787	0.0943247	0.51435	0.0344153	13	0.51195	NA	NA
Q16PT5	Phosphoacetylglucosamine mutase	0	DOWN	DOWN	-0.0966106	-0.493905	-0.397294	23.1935	23.6874	23.5908	0.96213	0.00440811	0.0129799	18	0.30783	1	TRUE
Q16PZ7	Dynein light chain	UP	UP	0	0.628709	0.46832	-0.160389	23.0676	22.5993	23.228	0.00718982	0.0288103	0.74199	5	0.27344	2	TRUE
Q16QD6	Epoxide hydrolase	0	0	UP	-0.256337	0.351482	0.607819	24.763	24.4115	24.1551	0.486387	0.214659	0.0275811	46	0.46943	3	TRUE
Q16QG8	Vitamin-K-epoxide reductase (warfarin-sensitive)	0	0	DOWN	0.183237	-0.39952	-0.582757	18.3645	18.7641	18.9473	1.01816	0.2088	0.0397132	3	0.14857	NA	NA
Q16QR3	AAEL011200-PA	0	DOWN	DOWN	-0.0448191	-0.815605	-0.770786	22.0373	22.8529	22.8081	2.40532	0.00892454	0.0182873	8	0.52174	NA	NA
Q16QZ7	14-3-3 protein sigma, gamma, zeta, beta/alpha	DOWN	DOWN	0	-0.201789	-0.258606	-0.0568173	25.5846	25.8432	25.6414	0.0399159	0.0130304	1.09888	40	0.74031	1	FALSE
Q16RB5	Dynein light intermediate chain	0	0	DOWN	0.367232	-0.440224	-0.807456	20.8824	21.3226	21.6898	0.12724	0.0684367	0.00346643	6	0.12955	NA	NA
Q16RM7	Coiled-coil domain-containing protein 58	UP	0	DOWN	1.1316	0.0868226	-1.04478	20.6249	20.538	21.6696	0.037754	2.20716	0.0363232	7	0.41429	NA	NA
Q16RY3	RNA helicase	0	DOWN	DOWN	-0.322087	-0.80756	-0.485473	22.3029	23.1104	22.7884	0.109331	0.00157865	0.0203537	24	0.39057	1	TRUE
Q16T50	AAEL010371-PA	0	DOWN	DOWN	0.265058	-0.999366	-1.26442	19.8826	20.882	21.1471	0.106615	0.000613046	0.000197108	3	0.17209	NA	NA
Q16T79	Cytosolic Fe-S cluster assembly factor NUBP1 homolog	0	DOWN	0	-0.224736	-0.379634	-0.154898	21.8512	22.2308	22.0061	0.206986	0.0290089	0.534817	2	0.07862	1	FALSE
Q16UB0	AAEL009959-PA	UP	0	DOWN	0.441039	-0.0802967	-0.521335	19.5124	19.5927	20.0338	0.0439853	1.60549	0.0142541	10	0.05287	NA	NA
Q16UX5	AAEL009765-PA	0	DOWN	DOWN	-0.0787106	-1.26652	-1.18781	19.5084	20.7749	20.6962	0.894919	0.000509224	0.000655043	5	0.14917	NA	NA
Q16UX6	Dihydrolipoamide acetyltransferase component of pyruvate dehydrogenase complex	0	0	DOWN	0.282278	-0.608114	-0.890391	21.0915	21.6996	21.9819	0.650915	0.0860066	0.0125207	11	0.15948	NA	NA
Q16W93	AAEL009288-PA	0	UP	UP	-0.0338441	0.862192	0.896036	18.8088	17.9466	17.9128	2.41834	0.00783369	0.00952432	2	0.15789	NA	NA
Q16WP2	Prolyl endopeptidase	0	DOWN	0	-0.0681289	-0.144485	-0.0763562	22.9475	23.092	23.0238	0.407879	0.0320923	0.305834	17	0.16774	1	TRUE
Q16XK3	ATP synthase subunit gamma	0	0	UP	-0.135413	0.348717	0.48413	23.1216	22.7728	22.6374	1.1568	0.157869	0.0465517	19	0.51852	3	TRUE
Q16XT2	AAEL008770-PA	0	DOWN	DOWN	-0.098057	-0.760814	-0.662757	22.3697	23.1305	23.0324	1.88223	0.0221745	0.04061	13	0.5368	1	TRUE
Q16XU4	AAEL008755-PA	0	DOWN	DOWN	-0.012553	-0.314405	-0.301852	20.5097	20.8241	20.8115	2.64159	0.0231973	0.0278348	3	0.13091	1	TRUE
Q16XX4	RNA helicase	0	DOWN	0	-0.331781	-0.616865	-0.285083	22.7032	23.3201	22.9883	0.0557816	0.0030231	0.0998977	15	0.20417	1	FALSE
Q16Y81	AAEL008621-PA	0	DOWN	DOWN	-0.24686	-0.921117	-0.674257	22.1851	23.1062	22.8593	0.767463	0.0101201	0.0418903	6	0.25168	1	TRUE
Q16Z20	AAEL008347-PA	0	DOWN	DOWN	0.186079	-0.41103	-0.597109	20.0748	20.4858	20.6719	0.325739	0.0312994	0.0114272	5	0.07496	NA	NA
Q16Z72	AAEL008291-PA	DOWN	0	0	-0.220233	-0.182699	0.0375334	23.2977	23.4804	23.2601	0.0334225	0.0719931	1.68085	11	0.47902	3	FALSE
Q16ZI5	Malate dehydrogenase	0	UP	UP	-0.0816296	0.601048	0.682678	25.6673	25.0663	24.9846	2.00227	0.0477051	0.0276454	36	0.56563	3	FALSE
Q170W6	AAEL007778-PA	0	DOWN	DOWN	0.129827	-0.59562	-0.725447	22.8661	23.4618	23.5916	1.37709	0.0329276	0.0134094	10	0.16696	1	TRUE
Q170Z9	NEDD8-activating enzyme E1 regulatory subunit	0	DOWN	0	-0.131188	-0.512335	-0.381146	21.7749	22.2872	22.156	0.847382	0.00991967	0.0519571	5	0.10536	NA	NA
Q171F6	Activator of basal transcription 1	0	UP	0	0.142087	0.37677	0.234683	19.8533	19.4765	19.6186	0.378441	0.0220913	0.126961	2	0.1129	NA	NA
Q171S4	AAEL007555-PA	0	UP	UP	-0.180969	0.813987	0.994956	23.5787	22.7647	22.5838	1.4086	0.0398387	0.0162602	25	0.33886	3	FALSE
Q172K6	AAEL007355-PA	0	UP	0	0.151612	0.259326	0.107714	19.6572	19.3979	19.5495	0.300299	0.020168	0.613801	2	0.12195	NA	NA
Q174I7	Ribosome assembly factor mrt4	DOWN	0	0	-1.45683	-0.786834	0.669999	22.7229	23.5097	22.0529	0.0278658	0.167488	0.352561	8	0.23793	NA	NA
Q175I0	AAEL006661-PA	0	DOWN	DOWN	0.0295852	-0.933002	-0.962588	18.4389	19.3719	19.4015	1.26795	0.00451456	0.0042419	3	0.26619	NA	NA
Q175L0	Ribosome maturation protein SBDS	0	DOWN	DOWN	0.0365749	-0.836695	-0.87327	20.6579	21.4945	21.5311	2.15729	0.00040094	0.000315212	3	0.10714	1	TRUE
Q175X8	AAEL006492-PA	0	UP	0	0.348663	0.916871	0.568208	20.5127	19.5958	19.9445	0.585219	0.029668	0.191674	2	0.0471	NA	NA
Q176B0	AAEL006460-PA	0	DOWN	DOWN	0.0438887	-0.82988	-0.873769	19.8656	20.6955	20.7394	2.17469	0.00159514	0.00211018	7	0.27707	NA	NA
Q177S6	Dihydroorotate dehydrogenase (quinone), mitochondrial	UP	UP	0	0.569065	0.594903	0.0258375	19.1299	18.535	19.1041	0.0152178	0.00926426	2.38587	7	0.19747	NA	NA
Q178J5	AAEL005856-PA	UP	UP	0	0.748396	1.14602	0.397628	21.4293	20.2833	21.0317	0.0298768	0.00484732	0.185401	7	0.11717	NA	NA
Q178X5	RNA helicase	UP	UP	0	0.49635	0.69231	0.19596	20.5796	19.8873	20.3837	0.0305736	0.0122467	0.646938	4	0.07794	NA	NA
Q179R9	AAEL005521-PA	UP	0	0	1.76501	0.403491	-1.36152	23.3767	22.9732	24.7382	0.0405557	1.37838	0.111581	5	0.09664	2	FALSE
Q17A47	Annexin	0	0	DOWN	0.186613	-0.302348	-0.488961	23.9564	24.2587	24.4453	0.489126	0.126096	0.0177366	17	0.62305	1	TRUE
Q17A67	Formylglycinamide ribonucleotide amidotransferase	0	DOWN	DOWN	-0.0724841	-0.881877	-0.809393	22.9228	23.8047	23.7322	1.87285	0.00894256	0.0170687	6	0.04918	NA	NA
Q17BQ8	Protein farnesyltransferase subunit beta	0	DOWN	DOWN	0.0131709	-0.308074	-0.321245	20.2823	20.5904	20.6036	1.48508	0.0026342	0.00195397	4	0.07423	NA	NA
Q17CF0	Histone deacetylase	0	UP	0	0.483341	0.79205	0.30871	21.8863	21.0942	21.5776	0.161292	0.023343	0.53156	6	0.19097	2	TRUE
Q17CM3	AAEL004523-PA	UP	0	DOWN	0.410641	0.137698	-0.272943	20.1154	19.9777	20.3883	0.0118172	0.453819	0.0398187	7	0.20168	NA	NA
Q17CT5	RNA helicase	0	0	DOWN	0.0214234	-0.889204	-0.910628	20.536	21.4252	21.4467	2.78904	0.0708137	0.0486828	6	0.08264	NA	NA
Q17D08	Pre-mRNA-splicing factor 38	0	DOWN	0	-0.148135	-0.347852	-0.199717	19.391	19.7389	19.5907	0.360631	0.019614	0.162312	2	0.05014	NA	NA
Q17D30	Eukaryotic translation initiation factor 3 subunit M	0	DOWN	DOWN	0.0795518	-0.276996	-0.356547	22.3952	22.6722	22.7518	0.909353	0.0233732	0.00701912	17	0.29275	1	TRUE
Q17DA3	Dihydrolipoyllysine-residue acetyltransferase	0	UP	0	0.156024	0.246943	0.0909197	23.6489	23.4019	23.558	0.171686	0.0296984	0.660861	22	0.3161	2	TRUE
Q17EQ1	Cytochrome b-c1 complex subunit Rieske, mitochondrial	0	UP	0	0.259501	0.438241	0.17874	22.9702	22.532	22.7915	0.059331	0.00537419	0.218971	16	0.25564	2	TRUE
Q17EQ5	AAEL003664-PB	0	DOWN	DOWN	0.0949258	-0.540821	-0.635747	25.0216	25.5625	25.6574	0.286681	8.81053e-05	3.45114e-05	46	0.49364	1	TRUE
Q17GX0	AAEL002861-PA	0	UP	UP	0.0461633	0.717445	0.671282	21.3725	20.6551	20.7012	2.14022	0.00292973	0.00414004	6	0.17412	3	FALSE
Q17H10	AAEL002841-PA	0	UP	0	0.206907	0.399382	0.192475	22.3816	21.9822	22.1891	0.284434	0.0203158	0.34167	5	0.15082	NA	NA
Q17I05	MICOS complex subunit MIC10	0	UP	0	0.19882	0.688774	0.489954	19.3422	18.6534	18.8523	0.942408	0.0336345	0.153421	3	0.28571	NA	NA
Q17IE6	AAEL002387-PA	0	UP	UP	0.199072	0.786446	0.587374	19.0085	18.2221	18.4212	0.670352	0.00500829	0.0280904	2	0.06759	NA	NA
Q17JE6	AAEL002061-PA	DOWN	0	UP	-1.83861	0.0815094	1.92012	21.2513	21.1698	19.3312	0.0478265	2.13684	0.043939	3	0.02876	NA	NA
Q17JZ5	AAEL001864-PA	0	0	DOWN	0.347298	-0.430406	-0.777703	23.5568	23.9872	24.3345	0.135538	0.061346	0.00396786	9	0.66102	1	TRUE
Q17K09	Protein-lysine N-methyltransferase AAEL001871	0	0	DOWN	0.25038	-0.640095	-0.890475	19.3748	20.0149	20.2652	0.809237	0.109116	0.0326568	2	0.10222	NA	NA
Q17KG9	AAEL001698-PA	0	DOWN	DOWN	-0.0667604	-0.642606	-0.575846	22.7948	23.4374	23.3706	1.66296	0.00282785	0.00499047	9	0.27354	1	TRUE
Q17LA3	AAEL001421-PA	0	DOWN	DOWN	-0.0817423	-0.314981	-0.233239	22.6867	23.0016	22.9199	0.767392	0.00864307	0.0347662	55	0.34189	1	TRUE
Q17LD2	U6 snRNA-associated Sm-like protein LSm2	UP	0	DOWN	0.648421	0.131578	-0.516844	19.0229	18.8913	19.5397	0.0026944	0.514663	0.00749817	4	0.21053	NA	NA
Q17MK6	AAEL001007-PA	UP	0	0	0.803797	0.576248	-0.227549	18.604	18.0277	18.8315	0.0387708	0.085278	0.767397	6	0.09035	NA	NA
Q17N55	AAEL000825-PA	0	0	DOWN	0.318588	-0.537084	-0.855672	21.5149	22.052	22.3706	0.577647	0.144516	0.0228187	11	0.14551	1	TRUE
Q17NT3	AAEL000581-PA	0	DOWN	0	-0.0562577	-0.370506	-0.314249	22.9093	23.2798	23.2236	1.90046	0.0488104	0.0929188	29	0.26271	1	TRUE
Q17P42	U6 snRNA-associated Sm-like protein LSm1	0	0	DOWN	0.221222	-0.386151	-0.607373	20.539	20.9252	21.1464	0.441083	0.0813868	0.0114256	4	0.20625	1	TRUE
Q17PZ8	AAEL000179-PA	0	DOWN	0	-0.232713	-0.9292	-0.696487	22.2823	23.2115	22.9788	1.3071	0.0471824	0.139764	12	0.40523	1	TRUE
Q17Q06	Eukaryotic translation initiation factor 3 subunit C	0	DOWN	DOWN	0.0517341	-0.431581	-0.483315	23.6191	24.0507	24.1025	1.93118	0.019944	0.011712	48	0.32198	1	TRUE
Q17Q33	AAEL000147-PA	0	0	DOWN	0.235162	-0.150593	-0.385755	23.933	24.0836	24.3187	0.139445	0.481211	0.0190259	13	0.64029	1	TRUE
Q1HQH0	Delta-aminolevulinic acid dehydratase	UP	0	DOWN	2.01221	0.319486	-1.69272	22.8126	22.4931	24.5053	0.00166037	0.261683	0.00323004	11	0.27217	NA	NA
Q1HQH5	Peroxin-19	0	DOWN	DOWN	-0.0884127	-0.634097	-0.545684	22.4665	23.1006	23.0122	1.61355	0.0101393	0.0206077	7	0.24658	1	TRUE
Q1HQK0	Adenylate kinase	UP	DOWN	DOWN	0.182998	-0.185182	-0.36818	22.5182	22.7034	22.8864	0.0231492	0.0219377	0.000651699	23	0.44398	1	TRUE
Q1HQM2	AAEL003634-PA	0	DOWN	0	-0.218112	-0.475511	-0.257399	22.7993	23.2748	23.0567	0.521647	0.0455231	0.355668	12	0.46789	1	TRUE
Q1HQN4	Eukaryotic translation initiation factor 3 subunit G	0	DOWN	DOWN	0.384619	-1.22071	-1.60533	22.9907	24.2114	24.596	0.767703	0.0217145	0.00580865	6	0.18015	1	TRUE
Q1HQV6	NADH dehydrogenase [ubiquinone] 1 alpha subcomplex subunit 10, mitochondrial	UP	0	0	1.41153	0.972526	-0.439006	19.189	18.2165	19.628	0.0378946	0.0944415	0.649981	2	0.08354	NA	NA
Q1HQZ2	AAEL006743-PA	0	DOWN	0	-0.204182	-0.860258	-0.656077	22.1347	22.995	22.7908	1.37965	0.047642	0.132822	5	0.26203	1	TRUE
Q1HR13	Prohibitin	0	UP	0	0.0639198	0.283437	0.219517	24.5454	24.262	24.3259	1.29646	0.0291118	0.0829688	53	0.78309	2	FALSE
Q1HR31	AAEL001779-PA (Fragment)	UP	UP	0	0.574839	0.703	0.128161	19.7013	18.9983	19.5731	0.015628	0.00653648	0.875061	2	0.09167	NA	NA
Q1HR38	ATP synthase subunit	0	0	UP	-0.308475	0.65021	0.958685	22.4814	21.8312	21.5227	0.981269	0.196688	0.0482848	4	0.40404	3	TRUE
Q1HR85	60S ribosomal protein L24	0	DOWN	DOWN	-0.00486051	-0.761536	-0.756675	24.047	24.8085	24.8037	2.8956	0.00115348	0.00119437	21	0.56863	1	TRUE
Q1HRA5	MANF/CDNF-like protein	DOWN	DOWN	0	-0.286088	-0.347518	-0.0614299	22.0726	22.4201	22.134	0.0182613	0.00878277	0.416025	18	0.3526	NA	NA
Q1HRH4	Vacuolar protein sorting-associated protein 29 (Fragment)	0	0	DOWN	-0.0148455	-2.10373	-2.08888	16.9093	19.0131	18.9982	2.90316	0.0691419	0.047278	3	0.24725	NA	NA
Q1HRJ1	60S ribosomal protein L28	0	DOWN	DOWN	0.0224097	-0.790332	-0.812741	23.265	24.0553	24.0778	2.74529	0.0233736	0.0205851	24	0.63816	1	TRUE
Q1HRM9	60S acidic ribosomal protein P2	0	DOWN	DOWN	0.0818764	-0.334788	-0.416665	25.6821	26.0168	26.0987	1.24087	0.0344763	0.0127254	24	0.50893	1	TRUE
Q1HRN0	60S ribosomal protein L44	0	DOWN	DOWN	0.194565	-0.853289	-1.04785	23.3829	24.2361	24.4307	0.448761	0.00105285	0.000336757	11	0.50962	1	TRUE
Q1HRQ7	ATP synthase subunit alpha	UP	UP	0	0.139828	0.184371	0.0445428	26.4544	26.2701	26.4099	0.0161606	0.00413362	0.673985	104	0.60254	2	TRUE
Q6Q9G1	Ribosomal protein L37	0	0	DOWN	0.620246	-1.19668	-1.81692	24.3415	25.5382	26.1584	0.559717	0.0845557	0.0141961	8	0.42857	1	TRUE
Q9GSB1	40S ribosomal protein S11	0	DOWN	DOWN	-0.138965	-0.417207	-0.278242	25.7021	26.1193	25.9804	0.280459	0.00294529	0.0216509	31	0.69737	1	TRUE

## Sheet: 12hpi vs. Control
Protein UniProt code	Protein.Full.Name	Flag_hpi48_vs_Control	Flag_hpi48_vs_hpi12	Flag_hpi12_vs._Control	Fold_change_hpi12_vs._Control	Mean_hpi48	Mean_Control	Mean_hpi12	P_value_T_hpi12_vs._Control	Number.of.Unique.Peptides	Sequence.Coverage.Fraction	cluster	isClusterMember
A0A0P6JS08	Putative replication factor c subunit (Fragment)	0	0	DOWN	-0.451931	20.9731	21.2465	20.7945	0.0213922	3	0.10876	3	FALSE
A0A1S4F0V4	RNA helicase	DOWN	0	DOWN	-0.425419	22.7056	23.4121	22.9866	0.0224274	22	0.3834	1	FALSE
A0A1S4FGV6	Actin-related protein 2/3 complex subunit	0	0	DOWN	-0.3373	22.8955	23.0593	22.722	0.0103434	5	0.13405	3	FALSE
A0A1S4FQS0	Aldose 1-epimerase	DOWN	DOWN	DOWN	-0.207977	19.2375	20.3052	20.0973	0.0184489	2	0.03899	NA	NA
A0A6I8TE06	Uncharacterized protein	DOWN	0	DOWN	-0.6163	21.0413	21.7871	21.1708	0.0419232	8	0.06766	NA	NA
A0A6I8TF77	Serine Protease Inhibitor (serpin) likely cleavage at K/R. Transcript A	0	UP	DOWN	-2.09526	21.7722	22.2513	20.156	0.00310411	10	0.27078	NA	NA
A0A6I8TGK4	Uncharacterized protein	0	0	DOWN	-0.672391	21.8681	22.0627	21.3903	0.0493617	3	0.05166	NA	NA
Q16FH9	AAEL014749-PB	0	UP	DOWN	-0.831765	22.5095	22.5967	21.7649	0.000799603	8	0.39303	3	TRUE
Q16MG5	AAEL012312-PA	DOWN	0	DOWN	-0.424336	24.0287	24.4834	24.0591	0.0193928	20	0.36569	1	FALSE
Q16QZ7	14-3-3 protein sigma, gamma, zeta, beta/alpha	DOWN	0	DOWN	-0.201789	25.5846	25.8432	25.6414	0.0399159	40	0.74031	1	FALSE
Q16Z72	AAEL008291-PA	0	0	DOWN	-0.220233	23.2977	23.4804	23.2601	0.0334225	11	0.47902	3	FALSE
Q174I7	Ribosome assembly factor mrt4	0	0	DOWN	-1.45683	22.7229	23.5097	22.0529	0.0278658	8	0.23793	NA	NA
Q17JE6	AAEL002061-PA	0	UP	DOWN	-1.83861	21.2513	21.1698	19.3312	0.0478265	3	0.02876	NA	NA
Q1HRA5	MANF/CDNF-like protein	DOWN	0	DOWN	-0.286088	22.0726	22.4201	22.134	0.0182613	18	0.3526	NA	NA
A0A1S4EZS3	RNA helicase	UP	0	UP	0.550608	23.1766	22.5187	23.0693	0.00661978	37	0.40808	2	TRUE
A0A1S4F520	Centromere/microtubule binding protein cbf5	UP	0	UP	0.527324	21.2951	20.8707	21.3981	0.0133661	8	0.13852	2	TRUE
A0A1S4F8D1	RING-type E3 ubiquitin transferase	UP	0	UP	2.84107	18.6521	16.4982	19.3392	0.0166127	4	0.05776	NA	NA
A0A6I8T7P9	Uncharacterized protein	0	DOWN	UP	1.01988	21.7742	21.9708	22.9907	0.0363076	7	0.18605	1	FALSE
A0A6I8TAS1	Uncharacterized protein	0	0	UP	0.746583	18.6121	18.1554	18.902	0.0211087	3	0.03922	NA	NA
A0A6I8TJX1	Cysteine desulfurase, mitochondrial	UP	0	UP	0.343362	23.2895	22.7809	23.1243	0.0265113	7	0.18386	2	TRUE
A0A6I8TNG8	RNA recognition motif protein split ends	0	0	UP		23.7603	23.6851	23.9607	0.045561	18	0.19312	2	FALSE
A0A6I8TNY7	DBB domain-containing protein	0	DOWN	UP	0.525307	19.4419	19.2451	19.7704	0.0232253	5	0.02929	NA	NA
A0A6I8TQJ7	Rac GTPase	0	0	UP	1.16082	20.2925	20.1101	21.2709	0.0425987	7	0.20574	NA	NA
A0A6I8U4R6	Uncharacterized protein	0	DOWN	UP	0.330617	19.5287	19.5147	19.8454	0.0262575	4	0.06463	NA	NA
Q0IEJ1	RNA helicase	0	0	UP	1.18825	20.5015	19.9413	21.1296	0.0344611	6	0.0709	2	TRUE
Q16EF6	AAEL015216-PA	0	DOWN	UP	0.554847	22.7314	22.8397	23.3945	0.0438693	7	0.10261	1	FALSE
Q16PZ7	Dynein light chain	UP	0	UP	0.628709	23.0676	22.5993	23.228	0.00718982	5	0.27344	2	TRUE
Q16RM7	Coiled-coil domain-containing protein 58	0	DOWN	UP	1.1316	20.6249	20.538	21.6696	0.037754	7	0.41429	NA	NA
Q16UB0	AAEL009959-PA	0	DOWN	UP	0.441039	19.5124	19.5927	20.0338	0.0439853	10	0.05287	NA	NA
Q177S6	Dihydroorotate dehydrogenase (quinone), mitochondrial	UP	0	UP	0.569065	19.1299	18.535	19.1041	0.0152178	7	0.19747	NA	NA
Q178J5	AAEL005856-PA	UP	0	UP	0.748396	21.4293	20.2833	21.0317	0.0298768	7	0.11717	NA	NA
Q178X5	RNA helicase	UP	0	UP	0.49635	20.5796	19.8873	20.3837	0.0305736	4	0.07794	NA	NA
Q179R9	AAEL005521-PA	0	0	UP	1.76501	23.3767	22.9732	24.7382	0.0405557	5	0.09664	2	FALSE
Q17CM3	AAEL004523-PA	0	DOWN	UP	0.410641	20.1154	19.9777	20.3883	0.0118172	7	0.20168	NA	NA
Q17LD2	U6 snRNA-associated Sm-like protein LSm2	0	DOWN	UP	0.648421	19.0229	18.8913	19.5397	0.0026944	4	0.21053	NA	NA
Q17MK6	AAEL001007-PA	0	0	UP	0.803797	18.604	18.0277	18.8315	0.0387708	6	0.09035	NA	NA
Q1HQH0	Delta-aminolevulinic acid dehydratase	0	DOWN	UP	2.01221	22.8126	22.4931	24.5053	0.00166037	11	0.27217	NA	NA
Q1HQK0	Adenylate kinase	DOWN	DOWN	UP	0.182998	22.5182	22.7034	22.8864	0.0231492	23	0.44398	1	TRUE
Q1HQV6	NADH dehydrogenase [ubiquinone] 1 alpha subcomplex subunit 10, mitochondrial	0	0	UP	1.41153	19.189	18.2165	19.628	0.0378946	2	0.08354	NA	NA
Q1HR31	AAEL001779-PA (Fragment)	UP	0	UP	0.574839	19.7013	18.9983	19.5731	0.015628	2	0.09167	NA	NA
Q1HRQ7	ATP synthase subunit alpha	UP	0	UP	0.139828	26.4544	26.2701	26.4099	0.0161606	104	0.60254	2	TRUE

## Sheet: 48hpi vs. 12hpi
Protein UniProt code	Protein.Full.Name	Flag_hpi12_vs_Control	Flag_hpi48_vs_Control	Flag_hpi48_vs._hpi12	Fold_change_hpi48_vs._hpi12	Mean_hpi48	Mean_Control	Mean_hpi12	P_value_T_hpi48_vs._hpi12	Number.of.Unique.Peptides	Sequence.Coverage.Fraction	cluster	isClusterMember
Q17JE6	AAEL002061-PA	DOWN	0	UP	1.92012	21.2513	21.1698	19.3312	0.043939	3	0.02876	NA	NA
A0A6I8TF77	Serine Protease Inhibitor (serpin) likely cleavage at K/R. Transcript A	DOWN	0	UP	1.61614	21.7722	22.2513	20.156	0.0082734	10	0.27078	NA	NA
Q16P33	AAEL011776-PA	0	0	UP	1.39887	21.1776	20.8056	19.7787	0.0344153	13	0.51195	NA	NA
A0A1S4FSN6	Complement component	0	0	UP	1.20452	23.1924	22.4295	21.9879	0.00721446	11	0.28413	3	TRUE
Q0IEC8	AAEL010814-PA	0	0	UP	1.12579	22.0797	21.6158	20.9539	0.0201816	5	0.1374	3	TRUE
Q171S4	AAEL007555-PA	0	UP	UP	0.994956	23.5787	22.7647	22.5838	0.0162602	25	0.33886	3	FALSE
Q1HR38	ATP synthase subunit	0	0	UP	0.958685	22.4814	21.8312	21.5227	0.0482848	4	0.40404	3	TRUE
Q16W93	AAEL009288-PA	0	UP	UP	0.896036	18.8088	17.9466	17.9128	0.00952432	2	0.15789	NA	NA
A0A6I8U3Y4	Uncharacterized protein	0	0	UP	0.825818	22.6918	22.1055	21.8659	0.0139017	12	0.22903	3	TRUE
A0A6I8TJW0	Ns1 binding protein	0	0	UP	0.758087	21.377	20.8037	20.6189	0.0343927	3	0.03965	NA	NA
A0A1S4FXN6	WD-repeat protein	0	UP	UP	0.75198	22.0841	21.4281	21.3321	0.0187832	7	0.10505	NA	NA
Q16FH9	AAEL014749-PB	DOWN	0	UP	0.74461	22.5095	22.5967	21.7649	0.00146241	8	0.39303	3	TRUE
Q16ZI5	Malate dehydrogenase	0	UP	UP	0.682678	25.6673	25.0663	24.9846	0.0276454	36	0.56563	3	FALSE
Q17GX0	AAEL002861-PA	0	UP	UP	0.671282	21.3725	20.6551	20.7012	0.00414004	6	0.17412	3	FALSE
Q16JI4	Signal sequence receptor subunit delta	0	UP	UP	0.626409	24.2867	23.3243	23.6603	0.0226413	8	0.34503	2	FALSE
Q16QD6	Epoxide hydrolase	0	0	UP	0.607819	24.763	24.4115	24.1551	0.0275811	46	0.46943	3	TRUE
Q17IE6	AAEL002387-PA	0	UP	UP	0.587374	19.0085	18.2221	18.4212	0.0280904	2	0.06759	NA	NA
A0A1S4FW12	Uncharacterized protein	0	0	UP	0.562805	23.7762	23.4609	23.2134	0.0385809	47	0.39891	3	TRUE
Q16EU8	Acetyl-coenzyme A synthetase	0	0	UP	0.517314	24.1095	23.6972	23.5922	0.0457019	41	0.37126	3	TRUE
A0A1S4FVU1	Presequence protease, mitochondrial	0	UP	UP	0.484374	22.0667	21.3993	21.5823	0.00583301	16	0.14683	2	FALSE
Q16XK3	ATP synthase subunit gamma	0	0	UP	0.48413	23.1216	22.7728	22.6374	0.0465517	19	0.51852	3	TRUE
A0A6I8TRR8	Uncharacterized protein	0	UP	UP	0.420829	22.5787	22.1104	22.1579	0.00496504	47	0.11097	3	FALSE
A0A6I8TYY9	G_PROTEIN_RECEP_F2_4 domain-containing protein	0	UP	UP	0.315618	21.7284	21.2792	21.4128	0.0459023	5	0.07648	NA	NA
Q16KI0	Glucose-6-phosphate isomerase	0	0	UP	0.257728	24.3214	24.1068	24.0637	0.0410671	4	0.38503	3	FALSE
Q16KX6	AAEL012841-PA	0	UP	UP	0.108411	18.5363	18.4526	18.4278	0.0186018	3	0.09132	NA	NA
Q17LA3	AAEL001421-PA	0	DOWN	DOWN	-0.233239	22.6867	23.0016	22.9199	0.0347662	55	0.34189	1	TRUE
Q17CM3	AAEL004523-PA	UP	0	DOWN	-0.272943	20.1154	19.9777	20.3883	0.0398187	7	0.20168	NA	NA
Q9GSB1	40S ribosomal protein S11	0	DOWN	DOWN	-0.278242	25.7021	26.1193	25.9804	0.0216509	31	0.69737	1	TRUE
A0A6I8TAB4	RNA helicase	0	0	DOWN	-0.28284	24.2606	24.3981	24.5434	0.00423496	44	0.27778	1	TRUE
Q16XU4	AAEL008755-PA	0	DOWN	DOWN	-0.301852	20.5097	20.8241	20.8115	0.0278348	3	0.13091	1	TRUE
A0A6I8U4R6	Uncharacterized protein	UP	0	DOWN	-0.316627	19.5287	19.5147	19.8454	0.0198621	4	0.06463	NA	NA
A0A1S4FXE3	CCT-theta	0	DOWN	DOWN	-0.31834	23.6437	24.0271	23.962	0.0156142	41	0.58059	1	TRUE
Q17BQ8	Protein farnesyltransferase subunit beta	0	DOWN	DOWN	-0.321245	20.2823	20.5904	20.6036	0.00195397	4	0.07423	NA	NA
A0A6I8TNY7	DBB domain-containing protein	UP	0	DOWN	-0.328543	19.4419	19.2451	19.7704	0.0355873	5	0.02929	NA	NA
A0A6I8TF87	6-phosphofructo-2-kinase	0	DOWN	DOWN	-0.338735	23.1201	23.4974	23.4588	0.0409513	22	0.33935	1	TRUE
Q17D30	Eukaryotic translation initiation factor 3 subunit M	0	DOWN	DOWN	-0.356547	22.3952	22.6722	22.7518	0.00701912	17	0.29275	1	TRUE
Q1HQK0	Adenylate kinase	UP	DOWN	DOWN	-0.36818	22.5182	22.7034	22.8864	0.000651699	23	0.44398	1	TRUE
Q17Q33	AAEL000147-PA	0	0	DOWN	-0.385755	23.933	24.0836	24.3187	0.0190259	13	0.64029	1	TRUE
Q16PT5	Phosphoacetylglucosamine mutase	0	DOWN	DOWN	-0.397294	23.1935	23.6874	23.5908	0.0129799	18	0.30783	1	TRUE
A0A6I8TCU7	Uncharacterized protein	0	0	DOWN	-0.410793	20.4943	20.6998	20.9051	0.00796327	5	0.11153	NA	NA
Q1HRM9	60S acidic ribosomal protein P2	0	DOWN	DOWN	-0.416665	25.6821	26.0168	26.0987	0.0127254	24	0.50893	1	TRUE
A0A6I8TRN5	Non-specific serine/threonine protein kinase	0	DOWN	DOWN	-0.463566	22.4112	22.8674	22.8748	0.0161186	9	0.06223	1	TRUE
Q16KL2	60S ribosomal protein L11	0	0	DOWN	-0.464808	24.838	25.1765	25.3028	0.0329583	31	0.45355	1	TRUE
A0A1S4FED4	Uroporphyrinogen decarboxylase	0	0	DOWN	-0.48262	22.7145	23.0257	23.1971	0.00720508	12	0.29976	1	TRUE
Q17Q06	Eukaryotic translation initiation factor 3 subunit C	0	DOWN	DOWN	-0.483315	23.6191	24.0507	24.1025	0.011712	48	0.32198	1	TRUE
Q16RY3	RNA helicase	0	DOWN	DOWN	-0.485473	22.3029	23.1104	22.7884	0.0203537	24	0.39057	1	TRUE
A0A1S4F0W6	LysM domain-containing protein	0	DOWN	DOWN	-0.486643	19.7015	20.5092	20.1881	0.0140434	2	0.06329	NA	NA
Q17A47	Annexin	0	0	DOWN	-0.488961	23.9564	24.2587	24.4453	0.0177366	17	0.62305	1	TRUE
Q16FL0	AAEL013676-PA	0	0	DOWN	-0.503861	24.635	24.8822	25.1389	0.0499771	21	0.45906	1	TRUE
Q17LD2	U6 snRNA-associated Sm-like protein LSm2	UP	0	DOWN	-0.516844	19.0229	18.8913	19.5397	0.00749817	4	0.21053	NA	NA
Q16UB0	AAEL009959-PA	UP	0	DOWN	-0.521335	19.5124	19.5927	20.0338	0.0142541	10	0.05287	NA	NA
A0A1S4FS86	L-asparaginase	0	0	DOWN	-0.537245	22.125	22.3365	22.6623	0.0361844	14	0.38889	1	TRUE
A0A1S4G3C4	GDP-D-mannose dehydratase	0	DOWN	DOWN	-0.537777	21.7964	22.2948	22.3341	0.0149578	10	0.17016	1	TRUE
Q1HQH5	Peroxin-19	0	DOWN	DOWN	-0.545684	22.4665	23.1006	23.0122	0.0206077	7	0.24658	1	TRUE
Q16J86	Catalase	0	DOWN	DOWN	-0.54967	23.3556	23.8716	23.9052	0.00854718	29	0.52079	1	TRUE
A0A1S4FMS2	Cell division control protein	0	DOWN	DOWN	-0.562571	20.3853	21.0016	20.9478	0.0176806	10	0.10066	1	TRUE
Q17KG9	AAEL001698-PA	0	DOWN	DOWN	-0.575846	22.7948	23.4374	23.3706	0.00499047	9	0.27354	1	TRUE
Q16QG8	Vitamin-K-epoxide reductase (warfarin-sensitive)	0	0	DOWN	-0.582757	18.3645	18.7641	18.9473	0.0397132	3	0.14857	NA	NA
Q16I17	Methylthioribose-1-phosphate isomerase	0	DOWN	DOWN	-0.589998	22.9265	23.5001	23.5165	0.0168604	15	0.4	1	TRUE
A0A6I8TYM4	Serine/threonine-protein kinase TOR	0	DOWN	DOWN	-0.590722	19.8396	20.3572	20.4303	0.012332	4	0.01841	NA	NA
A0A1S4FFD5	DNA replication licensing factor MCM2	0	0	DOWN	-0.593008	21.5092	21.9141	22.1022	0.0476535	18	0.17494	1	TRUE
Q16Z20	AAEL008347-PA	0	DOWN	DOWN	-0.597109	20.0748	20.4858	20.6719	0.0114272	5	0.07496	NA	NA
A0A1S4FKF5	DAGKc domain-containing protein	0	0	DOWN	-0.602575	19.1072	19.5434	19.7097	0.0348919	2	0.06193	NA	NA
Q17P42	U6 snRNA-associated Sm-like protein LSm1	0	0	DOWN	-0.607373	20.539	20.9252	21.1464	0.0114256	4	0.20625	1	TRUE
Q17EQ5	AAEL003664-PB	0	DOWN	DOWN	-0.635747	25.0216	25.5625	25.6574	3.45114e-05	46	0.49364	1	TRUE
A0A1S4FYT3	Proteasome subunit beta	0	0	DOWN	-0.637443	23.6432	23.9529	24.2806	0.0184843	8	0.25887	1	TRUE
A0A6I8TMT7	Actin	0	0	DOWN	-0.63987	21.1408	21.5832	21.7807	0.0319804	10	0.205	1	TRUE
A0A6I8UA10	Caspar	0	DOWN	DOWN	-0.654813	21.8226	22.4531	22.4775	0.00470311	10	0.15689	1	TRUE
Q16XT2	AAEL008770-PA	0	DOWN	DOWN	-0.662757	22.3697	23.1305	23.0324	0.04061	13	0.5368	1	TRUE
Q16EF6	AAEL015216-PA	UP	0	DOWN	-0.663137	22.7314	22.8397	23.3945	0.0200621	7	0.10261	1	FALSE
A0A1S4FT50	Innexin	0	DOWN	DOWN	-0.664508	20.7912	21.5766	21.4557	0.012583	5	0.09774	NA	NA
A0A1S4FUM8	DNA replication licensing factor MCM3	0	DOWN	DOWN	-0.672198	21.8497	22.446	22.5219	0.00495446	20	0.27785	1	TRUE
Q16Y81	AAEL008621-PA	0	DOWN	DOWN	-0.674257	22.1851	23.1062	22.8593	0.0418903	6	0.25168	1	TRUE
A0A6I8TBT6	CTP:phosphoethanolamine cytidylyltransferase	0	DOWN	DOWN	-0.689745	21.8904	22.5302	22.5801	0.00664942	6	0.15424	1	TRUE
Q0IFB1	AAEL005911-PA	0	DOWN	DOWN	-0.700109	21.5046	22.2051	22.2047	0.0279739	3	0.09474	NA	NA
A0A1S4EXM3	Short-chain dehydrogenase	0	0	DOWN	-0.709945	20.8052	20.961	21.5152	0.0448619	4	0.12727	NA	NA
A0A6I8TXA1	Protein kinase domain-containing protein	0	DOWN	DOWN	-0.71524	19.9216	20.6829	20.6368	0.00369731	9	0.04563	1	TRUE
Q170W6	AAEL007778-PA	0	DOWN	DOWN	-0.725447	22.8661	23.4618	23.5916	0.0134094	10	0.16696	1	TRUE
Q1HR85	60S ribosomal protein L24	0	DOWN	DOWN	-0.756675	24.047	24.8085	24.8037	0.00119437	21	0.56863	1	TRUE
Q16HN8	tRNA (cytosine(34)-C(5))-methyltransferase	0	DOWN	DOWN	-0.757052	20.8129	21.5212	21.5699	0.000561531	10	0.17021	1	TRUE
A0A6I8U4K1	KH domain-containing protein	0	DOWN	DOWN	-0.764349	20.1962	20.8839	20.9606	0.00286369	8	0.02516	1	TRUE
Q16QR3	AAEL011200-PA	0	DOWN	DOWN	-0.770786	22.0373	22.8529	22.8081	0.0182873	8	0.52174	NA	NA
Q17JZ5	AAEL001864-PA	0	0	DOWN	-0.777703	23.5568	23.9872	24.3345	0.00396786	9	0.66102	1	TRUE
A0A1S4FBV7	BAT2_N domain-containing protein	0	DOWN	DOWN	-0.793341	21.3017	22.0197	22.0951	0.00213268	8	0.08512	1	TRUE
Q16JK1	Thymidylate synthase	0	DOWN	DOWN	-0.803531	22.5064	23.4229	23.3099	0.00962857	7	0.20767	1	TRUE
Q16RB5	Dynein light intermediate chain	0	0	DOWN	-0.807456	20.8824	21.3226	21.6898	0.00346643	6	0.12955	NA	NA
Q17A67	Formylglycinamide ribonucleotide amidotransferase	0	DOWN	DOWN	-0.809393	22.9228	23.8047	23.7322	0.0170687	6	0.04918	NA	NA
Q1HRJ1	60S ribosomal protein L28	0	DOWN	DOWN	-0.812741	23.265	24.0553	24.0778	0.0205851	24	0.63816	1	TRUE
Q16MP9	AAEL012227-PA	0	DOWN	DOWN	-0.820065	21.8604	22.8048	22.6805	0.0229067	10	0.42128	NA	NA
A0A1S4F308	Williams-beuren syndrome critical region protein	0	0	DOWN	-0.832577	19.8485	20.3487	20.681	0.0176916	4	0.02524	NA	NA
Q17N55	AAEL000825-PA	0	0	DOWN	-0.855672	21.5149	22.052	22.3706	0.0228187	11	0.14551	1	TRUE
A0A1S4FQS0	Aldose 1-epimerase	DOWN	DOWN	DOWN	-0.859775	19.2375	20.3052	20.0973	0.000564414	2	0.03899	NA	NA
A0A6I8TUN8	Uncharacterized protein	0	0	DOWN	-0.872862	19.3344	19.8504	20.2072	0.0113138	4	0.00934	NA	NA
Q175L0	Ribosome maturation protein SBDS	0	DOWN	DOWN	-0.87327	20.6579	21.4945	21.5311	0.000315212	3	0.10714	1	TRUE
Q176B0	AAEL006460-PA	0	DOWN	DOWN	-0.873769	19.8656	20.6955	20.7394	0.00211018	7	0.27707	NA	NA
Q16UX6	Dihydrolipoamide acetyltransferase component of pyruvate dehydrogenase complex	0	0	DOWN	-0.890391	21.0915	21.6996	21.9819	0.0125207	11	0.15948	NA	NA
Q17K09	Protein-lysine N-methyltransferase AAEL001871	0	0	DOWN	-0.890475	19.3748	20.0149	20.2652	0.0326568	2	0.10222	NA	NA
A0A6I8U255	Uncharacterized protein	0	0	DOWN	-0.902589	20.9992	21.6379	21.9017	0.0137889	4	0.03785	NA	NA
Q17CT5	RNA helicase	0	0	DOWN	-0.910628	20.536	21.4252	21.4467	0.0486828	6	0.08264	NA	NA
A0A1S4G0P1	26S proteasome non-ATPase regulatory subunit	0	DOWN	DOWN	-0.934432	20.0955	21.1656	21.0299	0.00297247	3	0.14912	NA	NA
J9E908	AAEL017082-PA	0	DOWN	DOWN	-0.954084	22.7723	23.6989	23.7264	0.000683099	8	0.2963	1	TRUE
Q175I0	AAEL006661-PA	0	DOWN	DOWN	-0.962588	18.4389	19.3719	19.4015	0.0042419	3	0.26619	NA	NA
A0A1S4EUQ4	Uncharacterized protein	0	DOWN	DOWN	-0.979492	20.4188	21.2902	21.3983	0.0111495	2	0.03523	NA	NA
A0A6I8T8F8	Amidophosphoribosyltransferase	0	0	DOWN	-1.00678	21.2482	21.9888	22.2549	0.0492224	4	0.07304	NA	NA
A0A6I8T459	Replication factor C subunit 1	0	0	DOWN	-1.01636	21.3887	21.9248	22.4051	0.0455978	6	0.07922	1	TRUE
A0A6I8U8J8	Uncharacterized protein	0	DOWN	DOWN	-1.02679	19.1921	20.0461	20.2189	0.0226184	2	0.02778	NA	NA
A0A6I8TGJ9	BZIP domain-containing protein	0	DOWN	DOWN	-1.03368	20.6161	21.2828	21.6498	0.00214744	5	0.1	NA	NA
Q16RM7	Coiled-coil domain-containing protein 58	UP	0	DOWN	-1.04478	20.6249	20.538	21.6696	0.0363232	7	0.41429	NA	NA
Q1HRN0	60S ribosomal protein L44	0	DOWN	DOWN	-1.04785	23.3829	24.2361	24.4307	0.000336757	11	0.50962	1	TRUE
Q16HN7	60S ribosomal protein L20, putative	0	DOWN	DOWN	-1.08729	19.8065	20.8658	20.8938	0.0396234	2	0.1194	NA	NA
A0A6I8U418	Uncharacterized protein	0	0	DOWN	-1.09546	20.4577	20.9165	21.5531	0.043565	4	0.02818	NA	NA
A0A6I8TPT4	USP domain-containing protein	0	DOWN	DOWN	-1.12027	19.4873	20.5027	20.6076	0.00835059	4	0.03241	NA	NA
Q16UX5	AAEL009765-PA	0	DOWN	DOWN	-1.18781	19.5084	20.7749	20.6962	0.000655043	5	0.14917	NA	NA
A0A6I8T7P9	Uncharacterized protein	UP	0	DOWN	-1.2165	21.7742	21.9708	22.9907	0.0164652	7	0.18605	1	FALSE
Q16JJ2	Calcyclin-binding protein	0	DOWN	DOWN	-1.23358	21.8791	22.9036	23.1127	0.00123271	8	0.2625	1	TRUE
A0A1S4FUR9	Fumarylacetoacetase	0	DOWN	DOWN	-1.24997	22.9997	24.0873	24.2497	7.65944e-05	9	0.16386	1	TRUE
Q16T50	AAEL010371-PA	0	DOWN	DOWN	-1.26442	19.8826	20.882	21.1471	0.000197108	3	0.17209	NA	NA
A0A6I8TLW1	Uncharacterized protein	0	DOWN	DOWN	-1.28807	20.4338	21.5568	21.7219	0.0182396	3	0.10019	1	TRUE
A0A1S4EZH5	Udp-n-acteylglucosamine pyrophosphorylase	0	DOWN	DOWN	-1.39969	19.7795	21.2973	21.1792	0.0220295	3	0.06405	NA	NA
A0A1S4FTJ5	Clathrin coat adaptor ap3 medium chain	0	DOWN	DOWN	-1.46843	19.0357	20.3264	20.5041	0.0283052	5	0.13527	NA	NA
A0A1S4FG03	Nidogen	0	DOWN	DOWN	-1.50875	18.2785	19.9043	19.7873	0.0148291	2	0.02003	NA	NA
Q1HQN4	Eukaryotic translation initiation factor 3 subunit G	0	DOWN	DOWN	-1.60533	22.9907	24.2114	24.596	0.00580865	6	0.18015	1	TRUE
Q0IGD1	NudC domain-containing protein 1	0	0	DOWN	-1.64316	20.2003	20.7626	21.8434	0.0112183	4	0.04129	1	FALSE
Q1HQH0	Delta-aminolevulinic acid dehydratase	UP	0	DOWN	-1.69272	22.8126	22.4931	24.5053	0.00323004	11	0.27217	NA	NA
A0A1S4FJ21	DNA polymerase	0	DOWN	DOWN	-1.76407	18.3248	20.182	20.0888	0.00697772	2	0.02056	NA	NA
Q6Q9G1	Ribosomal protein L37	0	0	DOWN	-1.81692	24.3415	25.5382	26.1584	0.0141961	8	0.42857	1	TRUE
Q1HRH4	Vacuolar protein sorting-associated protein 29 (Fragment)	0	0	DOWN	-2.08888	16.9093	19.0131	18.9982	0.047278	3	0.24725	NA	NA
A0A6I8U153	Uncharacterized protein	0	0	DOWN	-2.49482	20.6154	22.1633	23.1103	0.013433	3	0.21013	1	TRUE

## Sheet: 48hpi vs. Control
Protein UniProt code	Protein.Full.Name	Flag_hpi12_vs_Control	Flag_hpi48_vs._Control	Flag_hpi48_vs_hpi12	Fold_change_hpi48_vs._Control	Mean_hpi48	Mean_Control	Mean_hpi12	P_value_T_hpi48_vs._Control	Number.of.Unique.Peptides	Sequence.Coverage.Fraction	cluster	isClusterMember
A0A1S4EZS3	RNA helicase	UP	UP	0	0.657927	23.1766	22.5187	23.0693	0.00264777	37	0.40808	2	TRUE
A0A1S4F2R2	39S mitochondrial ribosomal protein L37	0	UP	0	0.414154	22.2354	21.8213	22.1063	0.0463971	7	0.13909	NA	NA
A0A1S4F520	Centromere/microtubule binding protein cbf5	UP	UP	0	0.424356	21.2951	20.8707	21.3981	0.0358014	8	0.13852	2	TRUE
A0A1S4F8D1	RING-type E3 ubiquitin transferase	UP	UP	0	2.15392	18.6521	16.4982	19.3392	0.0436448	4	0.05776	NA	NA
A0A1S4FE53	Calcium-transporting ATPase	0	UP	0	0.649694	23.3399	22.6902	23.2038	0.0415637	38	0.34134	2	TRUE
A0A1S4FJU4	Metalloprotease m41 ftsh	0	UP	0	0.50171	22.9446	22.4429	22.6805	0.0454521	41	0.33909	2	FALSE
A0A1S4FVU1	Presequence protease, mitochondrial	0	UP	UP	0.667358	22.0667	21.3993	21.5823	0.00107751	16	0.14683	2	FALSE
A0A1S4FXN6	WD-repeat protein	0	UP	UP	0.655941	22.0841	21.4281	21.3321	0.0220832	7	0.10505	NA	NA
A0A6I8T605	Cytochrome P450	0	UP	0	0.533462	23.0307	22.4973	22.6416	0.036543	21	0.36207	2	FALSE
A0A6I8TCN5	MICOS complex subunit MIC60	0	UP	0	0.321378	23.3329	23.0115	23.2902	0.0488897	39	0.40921	2	TRUE
A0A6I8TFG8	Collagen IV NC1 domain-containing protein	0	UP	0	0.333696	22.9406	22.6069	22.7691	0.00948898	34	0.16842	2	FALSE
A0A6I8TJX1	Cysteine desulfurase, mitochondrial	UP	UP	0	0.50853	23.2895	22.7809	23.1243	0.00396951	7	0.18386	2	TRUE
A0A6I8TKI2	AP complex subunit beta	0	UP	0	0.453412	22.5205	22.0671	22.278	0.00426984	30	0.21653	2	FALSE
A0A6I8TPE2	Prohibitin	0	UP	0	0.425664	25.5004	25.0747	25.2305	0.0173373	37	0.64124	2	FALSE
A0A6I8TRR8	Uncharacterized protein	0	UP	UP	0.468353	22.5787	22.1104	22.1579	0.00285314	47	0.11097	3	FALSE
A0A6I8TYY9	G_PROTEIN_RECEP_F2_4 domain-containing protein	0	UP	UP	0.449193	21.7284	21.2792	21.4128	0.0066838	5	0.07648	NA	NA
Q0IFB0	AAEL005910-PA	0	UP	0	0.556455	23.1595	22.6031	22.8643	0.0325366	11	0.38506	2	FALSE
Q16H96	Pyrroline-5-carboxylate reductase	0	UP	0	0.614994	24.7235	24.1085	24.4571	0.0232682	9	0.29825	2	TRUE
Q16JI4	Signal sequence receptor subunit delta	0	UP	UP	0.962413	24.2867	23.3243	23.6603	0.0027294	8	0.34503	2	FALSE
Q16KX6	AAEL012841-PA	0	UP	UP	0.0836093	18.5363	18.4526	18.4278	0.0454856	3	0.09132	NA	NA
Q16PZ7	Dynein light chain	UP	UP	0	0.46832	23.0676	22.5993	23.228	0.0288103	5	0.27344	2	TRUE
Q16W93	AAEL009288-PA	0	UP	UP	0.862192	18.8088	17.9466	17.9128	0.00783369	2	0.15789	NA	NA
Q16ZI5	Malate dehydrogenase	0	UP	UP	0.601048	25.6673	25.0663	24.9846	0.0477051	36	0.56563	3	FALSE
Q171F6	Activator of basal transcription 1	0	UP	0	0.37677	19.8533	19.4765	19.6186	0.0220913	2	0.1129	NA	NA
Q171S4	AAEL007555-PA	0	UP	UP	0.813987	23.5787	22.7647	22.5838	0.0398387	25	0.33886	3	FALSE
Q172K6	AAEL007355-PA	0	UP	0	0.259326	19.6572	19.3979	19.5495	0.020168	2	0.12195	NA	NA
Q175X8	AAEL006492-PA	0	UP	0	0.916871	20.5127	19.5958	19.9445	0.029668	2	0.0471	NA	NA
Q177S6	Dihydroorotate dehydrogenase (quinone), mitochondrial	UP	UP	0	0.594903	19.1299	18.535	19.1041	0.00926426	7	0.19747	NA	NA
Q178J5	AAEL005856-PA	UP	UP	0	1.14602	21.4293	20.2833	21.0317	0.00484732	7	0.11717	NA	NA
Q178X5	RNA helicase	UP	UP	0	0.69231	20.5796	19.8873	20.3837	0.0122467	4	0.07794	NA	NA
Q17CF0	Histone deacetylase	0	UP	0	0.79205	21.8863	21.0942	21.5776	0.023343	6	0.19097	2	TRUE
Q17DA3	Dihydrolipoyllysine-residue acetyltransferase	0	UP	0	0.246943	23.6489	23.4019	23.558	0.0296984	22	0.3161	2	TRUE
Q17EQ1	Cytochrome b-c1 complex subunit Rieske, mitochondrial	0	UP	0	0.438241	22.9702	22.532	22.7915	0.00537419	16	0.25564	2	TRUE
Q17GX0	AAEL002861-PA	0	UP	UP	0.717445	21.3725	20.6551	20.7012	0.00292973	6	0.17412	3	FALSE
Q17H10	AAEL002841-PA	0	UP	0	0.399382	22.3816	21.9822	22.1891	0.0203158	5	0.15082	NA	NA
Q17I05	MICOS complex subunit MIC10	0	UP	0	0.688774	19.3422	18.6534	18.8523	0.0336345	3	0.28571	NA	NA
Q17IE6	AAEL002387-PA	0	UP	UP	0.786446	19.0085	18.2221	18.4212	0.00500829	2	0.06759	NA	NA
Q1HR13	Prohibitin	0	UP	0	0.283437	24.5454	24.262	24.3259	0.0291118	53	0.78309	2	FALSE
Q1HR31	AAEL001779-PA (Fragment)	UP	UP	0	0.703	19.7013	18.9983	19.5731	0.00653648	2	0.09167	NA	NA
Q1HRQ7	ATP synthase subunit alpha	UP	UP	0	0.184371	26.4544	26.2701	26.4099	0.00413362	104	0.60254	2	TRUE
A0A1S4EUQ4	Uncharacterized protein	0	DOWN	DOWN	-0.871439	20.4188	21.2902	21.3983	0.0182954	2	0.03523	NA	NA
A0A1S4EY68	dTMP kinase	0	DOWN	0	-0.43002	21.1578	21.5878	21.2311	0.0405478	3	0.12851	NA	NA
A0A1S4EYX6	Non-structural maintenance of chromosomes element 4	0	DOWN	0	-0.918649	19.6663	20.585	20.252	0.0409236	2	0.08525	NA	NA
A0A1S4EZH5	Udp-n-acteylglucosamine pyrophosphorylase	0	DOWN	DOWN	-1.51781	19.7795	21.2973	21.1792	0.0187648	3	0.06405	NA	NA
A0A1S4F0V4	RNA helicase	DOWN	DOWN	0	-0.706474	22.7056	23.4121	22.9866	0.00178597	22	0.3834	1	FALSE
A0A1S4F0W6	LysM domain-containing protein	0	DOWN	DOWN	-0.807735	19.7015	20.5092	20.1881	0.000849399	2	0.06329	NA	NA
A0A1S4F800	Myo inositol monophosphatase	0	DOWN	0	-1.10102	20.264	21.365	20.9932	0.0174963	2	0.09275	NA	NA
A0A1S4F9I5	Pap-inositol-1,4-phosphatase	0	DOWN	0	-0.375895	22.3482	22.7241	22.6457	0.0460882	8	0.23175	1	TRUE
A0A1S4FBV7	BAT2_N domain-containing protein	0	DOWN	DOWN	-0.718016	21.3017	22.0197	22.0951	0.00360299	8	0.08512	1	TRUE
A0A1S4FG03	Nidogen	0	DOWN	DOWN	-1.6258	18.2785	19.9043	19.7873	0.0119527	2	0.02003	NA	NA
A0A1S4FJ21	DNA polymerase	0	DOWN	DOWN	-1.85726	18.3248	20.182	20.0888	0.00554896	2	0.02056	NA	NA
A0A1S4FMS2	Cell division control protein	0	DOWN	DOWN	-0.616359	20.3853	21.0016	20.9478	0.0114774	10	0.10066	1	TRUE
A0A1S4FQS0	Aldose 1-epimerase	DOWN	DOWN	DOWN	-1.06775	19.2375	20.3052	20.0973	0.000352282	2	0.03899	NA	NA
A0A1S4FQW4	Ubiquitin carboxyl-terminal hydrolase	0	DOWN	0	-0.407404	21.9769	22.3843	22.3327	0.0348333	14	0.17188	1	TRUE
A0A1S4FT50	Innexin	0	DOWN	DOWN	-0.785439	20.7912	21.5766	21.4557	0.00677814	5	0.09774	NA	NA
A0A1S4FTJ5	Clathrin coat adaptor ap3 medium chain	0	DOWN	DOWN	-1.29066	19.0357	20.3264	20.5041	0.0364882	5	0.13527	NA	NA
A0A1S4FUM8	DNA replication licensing factor MCM3	0	DOWN	DOWN	-0.596247	21.8497	22.446	22.5219	0.00903089	20	0.27785	1	TRUE
A0A1S4FUR9	Fumarylacetoacetase	0	DOWN	DOWN	-1.0876	22.9997	24.0873	24.2497	0.000170248	9	0.16386	1	TRUE
A0A1S4FXE3	CCT-theta	0	DOWN	DOWN	-0.383493	23.6437	24.0271	23.962	0.00630784	41	0.58059	1	TRUE
A0A1S4G0P1	26S proteasome non-ATPase regulatory subunit	0	DOWN	DOWN	-1.07011	20.0955	21.1656	21.0299	0.00176369	3	0.14912	NA	NA
A0A1S4G3C4	GDP-D-mannose dehydratase	0	DOWN	DOWN	-0.498472	21.7964	22.2948	22.3341	0.0212668	10	0.17016	1	TRUE
A0A6I8T7M3	Pyrazinamidase/nicotinamidase	0	DOWN	0	-0.588797	20.9627	21.5515	21.5347	0.047053	5	0.10345	1	TRUE
A0A6I8TB96	Uncharacterized protein	0	DOWN	0	-0.725945	20.1671	20.893	20.4889	0.0274044	5	0.07434	NA	NA
A0A6I8TBT6	CTP:phosphoethanolamine cytidylyltransferase	0	DOWN	DOWN	-0.639792	21.8904	22.5302	22.5801	0.00964619	6	0.15424	1	TRUE
A0A6I8TE06	Uncharacterized protein	DOWN	DOWN	0	-0.745802	21.0413	21.7871	21.1708	0.0122271	8	0.06766	NA	NA
A0A6I8TF87	6-phosphofructo-2-kinase	0	DOWN	DOWN	-0.377318	23.1201	23.4974	23.4588	0.0256229	22	0.33935	1	TRUE
A0A6I8TGI7	Myosin regulatory light chain 2 smooth muscle	0	DOWN	0	-0.927505	22.8423	23.7698	23.7464	0.0485741	12	0.45673	1	TRUE
A0A6I8TGJ9	BZIP domain-containing protein	0	DOWN	DOWN	-0.666723	20.6161	21.2828	21.6498	0.0151333	5	0.1	NA	NA
A0A6I8TLW1	Uncharacterized protein	0	DOWN	DOWN	-1.12306	20.4338	21.5568	21.7219	0.0337141	3	0.10019	1	TRUE
A0A6I8TNA7	ENTH domain-containing protein	0	DOWN	0	-0.871654	21.1171	21.9888	21.5738	0.0182782	8	0.06662	1	TRUE
A0A6I8TPT4	USP domain-containing protein	0	DOWN	DOWN	-1.01543	19.4873	20.5027	20.6076	0.0127768	4	0.03241	NA	NA
A0A6I8TRN5	Non-specific serine/threonine protein kinase	0	DOWN	DOWN	-0.45621	22.4112	22.8674	22.8748	0.0173674	9	0.06223	1	TRUE
A0A6I8TXA1	Protein kinase domain-containing protein	0	DOWN	DOWN	-0.761387	19.9216	20.6829	20.6368	0.00266672	9	0.04563	1	TRUE
A0A6I8TYM4	Serine/threonine-protein kinase TOR	0	DOWN	DOWN	-0.517614	19.8396	20.3572	20.4303	0.0336361	4	0.01841	NA	NA
A0A6I8U220	Uncharacterized protein	0	DOWN	0	-0.30415	21.0127	21.3169	21.1711	0.0377093	5	0.05556	NA	NA
A0A6I8U4K1	KH domain-containing protein	0	DOWN	DOWN	-0.687686	20.1962	20.8839	20.9606	0.00494986	8	0.02516	1	TRUE
A0A6I8U8J8	Uncharacterized protein	0	DOWN	DOWN	-0.853995	19.1921	20.0461	20.2189	0.0325339	2	0.02778	NA	NA
A0A6I8UA10	Caspar	0	DOWN	DOWN	-0.630423	21.8226	22.4531	22.4775	0.0057052	10	0.15689	1	TRUE
J9E908	AAEL017082-PA	0	DOWN	DOWN	-0.926578	22.7723	23.6989	23.7264	0.000802792	8	0.2963	1	TRUE
J9HT92	AAEL017368-PA	0	DOWN	0	-0.588024	23.4066	23.9946	23.8495	0.0286178	19	0.1912	1	TRUE
J9HTV7	AAEL017419-PA	0	DOWN	0	-0.660821	25.6741	26.335	26.2356	0.0306584	14	0.5414	1	TRUE
Q0IFB1	AAEL005911-PA	0	DOWN	DOWN	-0.700519	21.5046	22.2051	22.2047	0.0432282	3	0.09474	NA	NA
Q16HN7	60S ribosomal protein L20, putative	0	DOWN	DOWN	-1.05935	19.8065	20.8658	20.8938	0.0282924	2	0.1194	NA	NA
Q16HN8	tRNA (cytosine(34)-C(5))-methyltransferase	0	DOWN	DOWN	-0.708314	20.8129	21.5212	21.5699	0.0008115	10	0.17021	1	TRUE
Q16I17	Methylthioribose-1-phosphate isomerase	0	DOWN	DOWN	-0.5736	22.9265	23.5001	23.5165	0.019213	15	0.4	1	TRUE
Q16J86	Catalase	0	DOWN	DOWN	-0.516037	23.3556	23.8716	23.9052	0.0116252	29	0.52079	1	TRUE
Q16JJ2	Calcyclin-binding protein	0	DOWN	DOWN	-1.02447	21.8791	22.9036	23.1127	0.00331583	8	0.2625	1	TRUE
Q16JK1	Thymidylate synthase	0	DOWN	DOWN	-0.916488	22.5064	23.4229	23.3099	0.00499128	7	0.20767	1	TRUE
Q16K46	AAEL013119-PA	0	DOWN	0	-0.834527	22.9637	23.7983	23.5208	0.0398167	7	0.21675	1	TRUE
Q16MG5	AAEL012312-PA	DOWN	DOWN	0	-0.454691	24.0287	24.4834	24.0591	0.0140439	20	0.36569	1	FALSE
Q16MP9	AAEL012227-PA	0	DOWN	DOWN	-0.944338	21.8604	22.8048	22.6805	0.0138102	10	0.42128	NA	NA
Q16PT5	Phosphoacetylglucosamine mutase	0	DOWN	DOWN	-0.493905	23.1935	23.6874	23.5908	0.00440811	18	0.30783	1	TRUE
Q16QR3	AAEL011200-PA	0	DOWN	DOWN	-0.815605	22.0373	22.8529	22.8081	0.00892454	8	0.52174	NA	NA
Q16QZ7	14-3-3 protein sigma, gamma, zeta, beta/alpha	DOWN	DOWN	0	-0.258606	25.5846	25.8432	25.6414	0.0130304	40	0.74031	1	FALSE
Q16RY3	RNA helicase	0	DOWN	DOWN	-0.80756	22.3029	23.1104	22.7884	0.00157865	24	0.39057	1	TRUE
Q16T50	AAEL010371-PA	0	DOWN	DOWN	-0.999366	19.8826	20.882	21.1471	0.000613046	3	0.17209	NA	NA
Q16T79	Cytosolic Fe-S cluster assembly factor NUBP1 homolog	0	DOWN	0	-0.379634	21.8512	22.2308	22.0061	0.0290089	2	0.07862	1	FALSE
Q16UX5	AAEL009765-PA	0	DOWN	DOWN	-1.26652	19.5084	20.7749	20.6962	0.000509224	5	0.14917	NA	NA
Q16WP2	Prolyl endopeptidase	0	DOWN	0	-0.144485	22.9475	23.092	23.0238	0.0320923	17	0.16774	1	TRUE
Q16XT2	AAEL008770-PA	0	DOWN	DOWN	-0.760814	22.3697	23.1305	23.0324	0.0221745	13	0.5368	1	TRUE
Q16XU4	AAEL008755-PA	0	DOWN	DOWN	-0.314405	20.5097	20.8241	20.8115	0.0231973	3	0.13091	1	TRUE
Q16XX4	RNA helicase	0	DOWN	0	-0.616865	22.7032	23.3201	22.9883	0.0030231	15	0.20417	1	FALSE
Q16Y81	AAEL008621-PA	0	DOWN	DOWN	-0.921117	22.1851	23.1062	22.8593	0.0101201	6	0.25168	1	TRUE
Q16Z20	AAEL008347-PA	0	DOWN	DOWN	-0.41103	20.0748	20.4858	20.6719	0.0312994	5	0.07496	NA	NA
Q170W6	AAEL007778-PA	0	DOWN	DOWN	-0.59562	22.8661	23.4618	23.5916	0.0329276	10	0.16696	1	TRUE
Q170Z9	NEDD8-activating enzyme E1 regulatory subunit	0	DOWN	0	-0.512335	21.7749	22.2872	22.156	0.00991967	5	0.10536	NA	NA
Q175I0	AAEL006661-PA	0	DOWN	DOWN	-0.933002	18.4389	19.3719	19.4015	0.00451456	3	0.26619	NA	NA
Q175L0	Ribosome maturation protein SBDS	0	DOWN	DOWN	-0.836695	20.6579	21.4945	21.5311	0.00040094	3	0.10714	1	TRUE
Q176B0	AAEL006460-PA	0	DOWN	DOWN	-0.82988	19.8656	20.6955	20.7394	0.00159514	7	0.27707	NA	NA
Q17A67	Formylglycinamide ribonucleotide amidotransferase	0	DOWN	DOWN	-0.881877	22.9228	23.8047	23.7322	0.00894256	6	0.04918	NA	NA
Q17BQ8	Protein farnesyltransferase subunit beta	0	DOWN	DOWN	-0.308074	20.2823	20.5904	20.6036	0.0026342	4	0.07423	NA	NA
Q17D08	Pre-mRNA-splicing factor 38	0	DOWN	0	-0.347852	19.391	19.7389	19.5907	0.019614	2	0.05014	NA	NA
Q17D30	Eukaryotic translation initiation factor 3 subunit M	0	DOWN	DOWN	-0.276996	22.3952	22.6722	22.7518	0.0233732	17	0.29275	1	TRUE
Q17EQ5	AAEL003664-PB	0	DOWN	DOWN	-0.540821	25.0216	25.5625	25.6574	8.81053e-05	46	0.49364	1	TRUE
Q17KG9	AAEL001698-PA	0	DOWN	DOWN	-0.642606	22.7948	23.4374	23.3706	0.00282785	9	0.27354	1	TRUE
Q17LA3	AAEL001421-PA	0	DOWN	DOWN	-0.314981	22.6867	23.0016	22.9199	0.00864307	55	0.34189	1	TRUE
Q17NT3	AAEL000581-PA	0	DOWN	0	-0.370506	22.9093	23.2798	23.2236	0.0488104	29	0.26271	1	TRUE
Q17PZ8	AAEL000179-PA	0	DOWN	0	-0.9292	22.2823	23.2115	22.9788	0.0471824	12	0.40523	1	TRUE
Q17Q06	Eukaryotic translation initiation factor 3 subunit C	0	DOWN	DOWN	-0.431581	23.6191	24.0507	24.1025	0.019944	48	0.32198	1	TRUE
Q1HQH5	Peroxin-19	0	DOWN	DOWN	-0.634097	22.4665	23.1006	23.0122	0.0101393	7	0.24658	1	TRUE
Q1HQK0	Adenylate kinase	UP	DOWN	DOWN	-0.185182	22.5182	22.7034	22.8864	0.0219377	23	0.44398	1	TRUE
Q1HQM2	AAEL003634-PA	0	DOWN	0	-0.475511	22.7993	23.2748	23.0567	0.0455231	12	0.46789	1	TRUE
Q1HQN4	Eukaryotic translation initiation factor 3 subunit G	0	DOWN	DOWN	-1.22071	22.9907	24.2114	24.596	0.0217145	6	0.18015	1	TRUE
Q1HQZ2	AAEL006743-PA	0	DOWN	0	-0.860258	22.1347	22.995	22.7908	0.047642	5	0.26203	1	TRUE
Q1HR85	60S ribosomal protein L24	0	DOWN	DOWN	-0.761536	24.047	24.8085	24.8037	0.00115348	21	0.56863	1	TRUE
Q1HRA5	MANF/CDNF-like protein	DOWN	DOWN	0	-0.347518	22.0726	22.4201	22.134	0.00878277	18	0.3526	NA	NA
Q1HRJ1	60S ribosomal protein L28	0	DOWN	DOWN	-0.790332	23.265	24.0553	24.0778	0.0233736	24	0.63816	1	TRUE
Q1HRM9	60S acidic ribosomal protein P2	0	DOWN	DOWN	-0.334788	25.6821	26.0168	26.0987	0.0344763	24	0.50893	1	TRUE
Q1HRN0	60S ribosomal protein L44	0	DOWN	DOWN	-0.853289	23.3829	24.2361	24.4307	0.00105285	11	0.50962	1	TRUE
Q9GSB1	40S ribosomal protein S11	0	DOWN	DOWN	-0.417207	25.7021	26.1193	25.9804	0.00294529	31	0.69737	1	TRUE
