# Supplementary material for: Aedes aegypti Aag-2 Cell Proteome Modulation in Response to Chikungunya Virus Infection
Source: Front Cell Infect Microbiol. 2022 Jun 15;12:920425. doi: 10.3389/fcimb.2022.920425 (PMC9240781; doi:10.3389/fcimb.2022.920425)
Supplement: Supplementary file 6 [file Table_3.xlsx]

## Sheet: Clusters
Protein UniProt code	cluster	Mean.of.log.A	Mean.of.log.B	Mean.of.log.C	isClusterMember	maxMembership	membership.of.cluster.1	membership.of.cluster.2	membership.of.cluster.3
Q17L51	1	0.99576927514377	0.00840842282865642	-100417769797242	TRUE	0.500225733235237	0.500225733235237	0.231689310302392	0.26808495646237
Q170C8	3	0.924411549792914	-106145319037449	0.137041640581572	TRUE	0.501094709710216	0.265407674657161	0.233497615632623	0.501094709710216
Q16Y09	3	0.92377754681865	-10618690089132	0.138091462094582	TRUE	0.501332223078321	0.265238173958457	0.233429602963221	0.501332223078321
Q16PM9	2	-10352263686295	0.0746348843149827	0.960591484314461	TRUE	0.501842330365284	0.209107868140044	0.501842330365284	0.289049801494671
Q1HR25	1	0.991873056985271	0.0160604237639269	-100793348074921	TRUE	0.502132286712905	0.502132286712905	0.231122763489433	0.266744949797662
A0A6I8TDV7	2	-0.909431233774744	107091454846403	-0.161483314689265	TRUE	0.502308671507747	0.284124760778307	0.502308671507747	0.213566567713945
A0A6I8TFI8	1	-0.194309562427823	108289452651276	-0.888584964084933	TRUE	0.502338029748284	0.502338029748284	0.290766128867849	0.206895841383867
A0A0N8ERZ7	1	0.986837145525193	0.0258254316888933	-101266257721404	TRUE	0.50458857016883	0.50458857016883	0.230384976522969	0.2650264533082
A0A6I8TNN7	2	-103995343136854	0.0853819096424019	0.954571521726173	TRUE	0.505072887547942	0.208397959854494	0.505072887547942	0.286529152597563
A0A1S4FH42	2	-104082961297269	0.0873959990779975	0.953433613894689	TRUE	0.50568240616878	0.208262105665486	0.50568240616878	0.286055488165734
Q0IF00	3	-0.376601214175395	-0.757018727376172	113361994155157	TRUE	0.505888380966048	0.203474476469466	0.290637142564487	0.505888380966048
Q16H96	2	-104141168539899	0.0887379316970203	0.952673753701956	TRUE	0.506089238503103	0.208171092230647	0.506089238503103	0.28573966926625
A0A6I8TNA7	1	0.983704069778654	0.0318317698303587	-101553583960901	TRUE	0.506112683358912	0.506112683358912	0.229922774890922	0.263964541750166
Q16EU8	3	-0.374611230247619	-0.758606547621384	113321777786899	TRUE	0.506500103389564	0.20332294109169	0.290176955518746	0.506500103389564
Q4F6X0	1	-0.181758119262386	107841285123614	-0.896654731973758	TRUE	0.506514487244673	0.506514487244673	0.287682921091893	0.205802591663434
A0A6I8TIN5	2	-10421756814835	0.0905040664384283	0.951671615045076	TRUE	0.506625566680075	0.208050699642363	0.506625566680075	0.285323733677562
Q16QH0	3	-0.37353978416095	-0.759460007170699	113299979133152	TRUE	0.506829702819585	0.203241086352042	0.289929210828373	0.506829702819585
Q16PF9	3	0.907074779815276	-107233582871247	0.165261048897197	TRUE	0.507561211720448	0.260823530482084	0.231615257797468	0.507561211720448
A0A1S4FYC2	1	-0.178535171474831	107724222833197	-0.89870705685714	TRUE	0.507594737249788	0.507594737249788	0.28688921270678	0.205516050043432
Q16WP2	1	0.980489380320295	0.0379412915824048	-10184306719027	TRUE	0.507673605116304	0.507673605116304	0.229445952344048	0.262880442539648
A0A6I8TGT3	1	0.979506624574162	0.0397984597914019	-10193050843656	TRUE	0.508150248944644	0.508150248944644	0.229299657309201	0.262550093746155
Q16LJ4	1	0.978450757499417	0.0417883558764427	-102023911337586	TRUE	0.508662084962506	0.508662084962506	0.22914220212627	0.262195712911223
Q1HRN6	1	0.978382516427611	0.041916770968188	-10202992873958	TRUE	0.508695155801417	0.508695155801417	0.229132015855522	0.262172828343061
Q16U06	3	-0.366907411936996	-0.764720441168657	113162785310565	TRUE	0.508873687488423	0.202730258567893	0.288396053943683	0.508873687488423
Q16ZZ3	1	-0.174519041233598	107577220550515	-0.901253164271553	TRUE	0.508945426559139	0.508945426559139	0.285898951944988	0.205155621495873
Q17H99	2	-0.922632439901997	106261650735353	-0.139984067451557	TRUE	0.509041979303692	0.278930372482519	0.509041979303692	0.212027648213789
A0A6I8T6Z9	1	-0.173555498728882	107541765683618	-0.901862158107297	TRUE	0.509270245787839	0.509270245787839	0.28566116471479	0.205068589497371
Q16SE5	3	-0.360878047903566	-0.769469011547435	1130347059451	TRUE	0.510737505386555	0.20225967593411	0.287002818679335	0.510737505386555
Q179N3	3	0.89749581318353	-10779346427747	0.180438829591124	TRUE	0.511112600698925	0.25833244268842	0.230554956612655	0.511112600698925
Q16FL6	1	-0.167800386809388	107328498843641	-0.905484601627036	TRUE	0.511216589911351	0.511216589911351	0.284239183872245	0.204544226216405
Q17JZ6	1	0.972803997974318	0.052336607522423	-102514060549674	TRUE	0.511395062922854	0.511395062922854	0.228295222903161	0.260309714173985
Q17D61	3	-0.358669553560503	-0.771200395378862	112986994893934	TRUE	0.511421580106543	0.202085824752894	0.286492595140563	0.511421580106543
Q17KM8	1	-0.167194754141004	107305906690031	-0.90586431275924	TRUE	0.511422038713833	0.511422038713833	0.284089369539724	0.204488591746443
Q1HRS6	2	-104939026755027	0.107460128318875	0.941930139231392	TRUE	0.511827364725148	0.206859133414422	0.511827364725148	0.28131350186043
Q1HQM2	1	0.971355596058519	0.0550173374254303	-102637293348393	TRUE	0.512095013759933	0.512095013759933	0.228076624316425	0.259828361923642
A0A1S4FNL0	3	-0.355802570252737	-0.773441659479402	112924422973212	TRUE	0.512310736909808	0.201858950125423	0.285830312964769	0.512310736909808
Q1HRS9	1	0.970719996740403	0.0561905680095825	-102691056474996	TRUE	0.512402047924561	0.512402047924561	0.227980521824865	0.259617430250574
Q16QU2	3	-0.354062524150447	-0.774798447875123	112886097202557	TRUE	0.512851009684319	0.201720598874379	0.285428391441302	0.512851009684319
Q17CP2	1	0.969738573098086	0.0579983998020787	-102773697290021	TRUE	0.512875994475814	0.512875994475814	0.227831919932487	0.259292085591699
A0A6I8T8X9	2	-0.930899619237997	105711645915817	-0.126216839920192	TRUE	0.51342183598749	0.275591727413014	0.51342183598749	0.210986436599495
A0A1S4FCS4	1	0.968415016835388	0.0604293122029124	-102884432903836	TRUE	0.513514900166043	0.513514900166043	0.227631107399789	0.258853992434167
A0A6I8U6K0	1	-0.160427131732722	107051521261496	-0.910088080882262	TRUE	0.513726079628973	0.513726079628973	0.282412941003421	0.203860979367606
Q1HQW0	2	-0.932001961765457	105636464630346	-0.124362684537997	TRUE	0.514015954546199	0.275141234364136	0.514015954546199	0.210842811089665
A0A6I8U278	1	0.966912032426938	0.0631799148787555	-103009194730564	TRUE	0.514240073100513	0.514240073100513	0.22740250262247	0.258357424277017
Q17EQ1	2	-105547046525105	0.122165790067254	0.933304675183816	TRUE	0.516419000002419	0.205772007683111	0.516419000002419	0.27780899231447
Q16MB4	1	0.961719198095382	0.0726041649071569	-103432336300255	TRUE	0.516743054685078	0.516743054685078	0.2266079664664	0.256648978848522
A0A1S4FNB2	2	-105655579452122	0.124833489940659	0.931722304580533	TRUE	0.517260244798201	0.205569310598735	0.517260244798201	0.277170444603065
A0A1S4F3D0	1	0.959821489401606	0.0760182358013487	-103583972520295	TRUE	0.517656928800127	0.517656928800127	0.226315766126493	0.25602730507338
A0A1S4FWG9	2	-0.939424401039995	105118562729717	-0.111761226257173	TRUE	0.518081359135317	0.272073671716095	0.518081359135317	0.209844969148588
A0A1S4FC12	3	-0.336824103703577	-0.788098346614033	112492245031758	TRUE	0.518229424471394	0.200323109716345	0.281447465812261	0.518229424471394
A0A6I8U352	1	0.95812891713117	0.0790499863449629	-103717890347611	TRUE	0.518471699398059	0.518471699398059	0.226054312423934	0.255473988178007
A0A1S4FTH6	1	-0.145228153867428	106467334305303	-0.919445189185601	TRUE	0.518957397618145	0.518957397618145	0.278631389729624	0.202411212652231
Q17Q33	1	-0.144997399303792	106458328054526	-0.919585881241464	TRUE	0.519037443214642	0.519037443214642	0.278573790526392	0.202388766258965
A0A1S4FP05	1	0.956312457303108	0.0822898998970939	-10386023572002	TRUE	0.519345812921657	0.519345812921657	0.225772835605816	0.254881351472527
Q16IV0	2	-0.942307816953116	104911756095116	-0.106809743998061	TRUE	0.519692228672969	0.270865365174666	0.519692228672969	0.209442406152365
Q1HR02	1	-0.141966738570581	106339663192072	-0.921429893350171	TRUE	0.520090504841507	0.520090504841507	0.277816757863287	0.202092737295207
J9HHP4	1	-0.141360492562908	10631584114603	-0.921797918897397	TRUE	0.520301552725075	0.520301552725075	0.277665200844047	0.202033246430878
A0A1S4FS86	1	-0.140878866763276	106296895872314	-0.922090091959854	TRUE	0.520469312078869	0.520469312078869	0.277544768670997	0.201985919250134
A0A1S4FWJ8	1	0.953899445823914	0.0865721359742854	-104047158179821	TRUE	0.520506592496787	0.520506592496787	0.225397489018335	0.254095918484878
A0A6I8TLC6	1	0.953861801365458	0.0866387471177019	-104050054848314	TRUE	0.520524698125093	0.520524698125093	0.225391620401416	0.254083681473491
A0A1S4EZD2	1	-0.140262046344428	106272606585902	-0.922464019514624	TRUE	0.520684284815145	0.520684284815145	0.277390492601843	0.201925222583012
Q16XY7	2	-0.94581815262279	104655619486679	-0.100738042244011	TRUE	0.521678180774075	0.269381239771522	0.521678180774075	0.208940579454403
Q17GH9	1	-0.132469664719832	105963245715412	-0.927162792434285	TRUE	0.523412046310754	0.523412046310754	0.275437746789697	0.201150206899549
Q17HJ3	1	-0.131771765363421	105935311988167	-0.927581354518282	TRUE	0.523657444632221	0.523657444632221	0.275262508858215	0.201080046509565
Q17CF0	2	-106490015840233	0.145809756063482	0.919090402338852	TRUE	0.523967588568696	0.203915017455521	0.523967588568696	0.272117393975784
Q16TN5	3	-0.31820129167596	-0.802180246243952	112038153791989	TRUE	0.524095167326641	0.198758117376042	0.277146715297317	0.524095167326641
Q1HRL8	1	0.946073053733052	0.100295255568572	-104636830930158	TRUE	0.524269310502399	0.524269310502399	0.224168705664856	0.251561983832745
A0A6I8TCG6	1	-0.129434983029001	105841510088881	-0.928980117859798	TRUE	0.524480441805863	0.524480441805863	0.274675333180664	0.200844225013473
A0A1S4FCV3	1	-0.128013915698935	105784262235369	-0.929828706654771	TRUE	0.524981936370638	0.524981936370638	0.274317930810153	0.200700132819209
Q17IV0	2	-0.952018994325259	104191132242293	-0.0898923280976962	TRUE	0.525255529683511	0.266723043805506	0.525255529683511	0.208021426510983
Q1HQR4	2	-106678800990195	0.150676737967848	0.916111271934149	TRUE	0.525548079634801	0.203515496387124	0.525548079634801	0.270936423978075
Q172Z9	1	-0.125875590027855	105697828809072	-0.931102698062866	TRUE	0.525737994394728	0.525737994394728	0.273779669222127	0.200482336383144
A0A1S4FHA0	1	0.940914188317597	0.109206918582184	-105012110689978	TRUE	0.52674878513247	0.52674878513247	0.223349052018246	0.249902162849284
A0A6I8U3S3	2	-106857215938603	0.155320177349774	0.913251982036237	TRUE	0.527064774446651	0.20312868203676	0.527064774446651	0.26980654351659
A0A6I8TGV5	2	-106945385836649	0.157631008204537	0.911822850161948	TRUE	0.527822807983644	0.202934108470063	0.527822807983644	0.269243083546293
Q16HW7	1	-0.118980534802707	105416746340695	-0.935186928604229	TRUE	0.528187870242638	0.528187870242638	0.272040130794464	0.199771998962898
A0A6I8TJY8	2	-107028640324087	0.159822989963509	0.910463413277466	TRUE	0.528543866594786	0.202748259024682	0.528543866594786	0.268707874380533
Q1HQQ1	2	-107067554760725	0.160850919806177	0.909824627801105	TRUE	0.528882685752658	0.202660672708589	0.528882685752658	0.268456641538753
A0A1S4F797	3	0.848153246381655	-110266121849873	0.254507972117079	TRUE	0.529265792675729	0.24587544123181	0.224858766092461	0.529265792675729
Q16E83	3	-0.301624181455544	-0.814468769887919	111609295134345	TRUE	0.529367716350513	0.197316187635806	0.27331609601368	0.529367716350513
Q17JS5	2	-0.960811710648594	103505046452048	-0.0742387538718902	TRUE	0.530488791212948	0.262868905219603	0.530488791212948	0.206642303567449
Q16MG4	3	0.8443541110284	-110430578338899	0.259951672360591	TRUE	0.530658647779887	0.244937801899247	0.224403550320866	0.530658647779887
A0A6I8U298	2	-0.962493103007695	103370041382808	-0.0712073108203864	TRUE	0.531512141340521	0.262119941891345	0.531512141340521	0.206367916768134
Q1HR69	3	-0.294781094688658	-0.819474530968358	111425562565703	TRUE	0.531558877213881	0.19670741161823	0.271733711167888	0.531558877213881
A0A6R5HP02	3	-0.292734506980884	-0.820964065819033	11136985727999	TRUE	0.532215896326411	0.196523796653604	0.271260307019985	0.532215896326411
Q17AG8	1	-0.107678787505667	104948187930726	-0.941803091801578	TRUE	0.532243942592315	0.532243942592315	0.26917536164256	0.198580695765125
A0A6R5IGW3	1	0.92882803918519	0.129689384889779	-105851742407497	TRUE	0.532560302514239	0.532560302514239	0.221397749581345	0.246041947904415
J9HGY8	1	-0.106677562962111	104906209805569	-0.94238453509354	TRUE	0.532605750454762	0.532605750454762	0.268920731100413	0.198473518444825
A0A6I8U4W0	2	-107545412064341	0.173654504650011	0.901799615993418	TRUE	0.533139875400259	0.201546288863081	0.533139875400259	0.26531383573666
Q17DA3	2	-107549229716387	0.173758183044797	0.9017341141191	TRUE	0.533174632030152	0.201537085868722	0.533174632030152	0.265288282101126
Q178U8	3	-0.288331752861717	-0.824156693903395	111248844676514	TRUE	0.533632003938697	0.196126372099483	0.27024162396182	0.533632003938697
Q17EA1	1	-0.103694786835382	104780700273294	-0.944112215897547	TRUE	0.533686058222932	0.533686058222932	0.26816131830478	0.198152623472288
Q16RY3	1	0.926262171767972	0.133969233881253	-106023140564923	TRUE	0.533795229796253	0.533795229796253	0.220977766844259	0.245227003359489
Q16XZ1	1	0.926040773796175	0.134337432126855	-106037820592303	TRUE	0.533901813520377	0.533901813520377	0.220941432716434	0.245156753763188
A0A6I8U3U1	2	-0.966659102388957	103030088026615	-0.0636417778772281	TRUE	0.534080500701378	0.260246889721113	0.534080500701378	0.205672609577509
A0A1S4FA62	2	-107710312491022	0.178153666052421	0.89894945885779	TRUE	0.534652422581068	0.201144235491048	0.534652422581068	0.264203341927883
Q16XK3	3	-0.284663180225451	-0.826804703381607	111146788360707	TRUE	0.534814792536266	0.195792690978898	0.269392516484837	0.534814792536266
Q1HQD9	1	-0.10054211355485	10464730757231	-0.945930962168252	TRUE	0.534831898413137	0.534831898413137	0.267357269752407	0.197810831834455
Q0C7C3	1	0.921964599285759	0.141085768143385	-106305036742914	TRUE	0.535865003985875	0.535865003985875	0.220269748038034	0.243865247976091
A0A6I8TVV6	2	-0.971045639430148	10266353538591	-0.0555897144289454	TRUE	0.536837071727425	0.258247053701217	0.536837071727425	0.204915874571358
Q16Q99	1	-0.0929784474532838	104324207987099	-0.950263632417672	TRUE	0.53759794740485	0.53759794740485	0.26542231266895	0.196979739926201
A0A1S4EWL9	2	-0.972320730131312	102555289219009	-0.0532321620587787	TRUE	0.537648748765637	0.257660241326802	0.537648748765637	0.204691009907561
A0A6I8T683	3	-0.274969630525527	-0.833748306452376	110871793697786	TRUE	0.537952637418254	0.194899892238378	0.267147470343368	0.537952637418254
A0A1S4FX57	1	0.916618057904008	0.149850902269392	-10664689601734	TRUE	0.538442944579352	0.538442944579352	0.219380777959478	0.242176277461171
Q1HRR8	1	0.915823248176256	0.15114570783965	-106696895601585	TRUE	0.5388265008711	0.5388265008711	0.219247845574317	0.241925653554583
A0A6I8U3Y4	3	-0.271952708770735	-0.835893643682381	110784635245311	TRUE	0.538932988783394	0.194618727264869	0.266448283951738	0.538932988783394
Q179J9	3	-0.270595901626131	-0.836856045998826	110745194762498	TRUE	0.539374472784155	0.194491766191283	0.266133761024562	0.539374472784155
Q16JG1	2	-108234551306108	0.19275326401119	0.889592249049861	TRUE	0.539622059495075	0.199801098743205	0.539622059495075	0.26057684176172
A0A6I8THF0	2	-108258394208779	0.193428483091726	0.889155458996062	TRUE	0.539854224713257	0.199737531894275	0.539854224713257	0.260408243392468
A0A1S4FIM3	2	-108398725434679	0.197423279769149	0.88656397457764	TRUE	0.541232075154231	0.199358788880635	0.541232075154231	0.259409135965133
Q16VZ4	2	-0.979062792243186	101969838550676	-0.0406355932635926	TRUE	0.542021658786884	0.254514538724671	0.542021658786884	0.203463802488445
A0A6I8TTR1	1	0.908443083973229	0.163069614912558	-107151269888578	TRUE	0.542392644492501	0.542392644492501	0.218003728445459	0.23960362706204
A0A1S4F7D3	3	0.812150173906743	-111692603565319	0.304775861746443	TRUE	0.542469182454638	0.237084280697456	0.220446536847906	0.542469182454638
Q0IEJ1	2	-0.980402564223477	101850811440527	-0.038105550181797	TRUE	0.542907428858025	0.253880548090617	0.542907428858025	0.203212023051357
A0A1S4G2W9	1	0.907226604755541	0.165018183822088	-107224478857759	TRUE	0.542981339265386	0.542981339265386	0.217796946157845	0.23922171457677
A0A6I8TQV2	3	-0.257087217639978	-0.846356192131178	110344340977113	TRUE	0.543790163457447	0.193210319742851	0.262999516799702	0.543790163457447
A0A6I8TIN4	2	-0.98266609231498	101647637255592	-0.0338102802409189	TRUE	0.544417040959212	0.252802492604659	0.544417040959212	0.202780466436129
Q173D4	1	-0.0743777469640646	103511219872673	-0.960734451762647	TRUE	0.544506169581567	0.544506169581567	0.260626073560799	0.194867756857634
Q17PR3	2	-0.983969943741559	101529402239439	-0.0313240786528615	TRUE	0.545294227715915	0.252177479344376	0.545294227715915	0.202528292939709
A0A6I8TY80	3	0.804024980196373	-111975748201047	0.315732501814099	TRUE	0.545453932411403	0.235126066009507	0.21942000157909	0.545453932411403
Q1HR83	3	-0.248915875582294	-0.852031010002089	110094688558437	TRUE	0.546479284002697	0.192419764691295	0.261100951306008	0.546479284002697
A0A1S4EUN3	1	0.897982776906821	0.179674022782198	-107765679968902	TRUE	0.54746424468027	0.54746424468027	0.216209477957388	0.236326277362341
Q17DA0	2	-0.987302479364022	101223137879384	-0.0249288994298153	TRUE	0.547562160109392	0.250566292122819	0.547562160109392	0.20187154776779
Q16Q18	3	0.796959741903373	-112211056221552	0.325150820312164	TRUE	0.548052132466452	0.233429835314648	0.2185180322189	0.548052132466452
Q16N14	1	-0.0637976505916405	103037135613191	-0.966573705540287	TRUE	0.548505753474033	0.548505753474033	0.257872317506957	0.19362192901901
A0A1S4FWU1	2	-0.990343581033045	100938448350453	-0.0190409024715045	TRUE	0.549665191748894	0.249078326552559	0.549665191748894	0.201256481698547
A0A6I8U2F4	1	0.893340590291397	0.186936003989112	-108027659428056	TRUE	0.549722603198922	0.549722603198922	0.215401302486582	0.234876094314495
Q0PHP3	1	-0.0585540717950558	102799049105229	-0.969436419257239	TRUE	0.550507621949033	0.550507621949033	0.256500201700108	0.192992176350859
Q173G7	1	-0.0564315203933419	102702085260939	-0.970589332216039	TRUE	0.551321740323203	0.551321740323203	0.255943356193197	0.1927349034836
A0A6I8U9P8	2	-109372559507881	0.226202163843711	0.867523431235101	TRUE	0.551383320143832	0.196491659386674	0.551383320143832	0.252125020469494
A0A6I8TCY9	3	0.787817553579399	-112500906177404	0.337191508194485	TRUE	0.551418774447626	0.231243297797574	0.2173379277548	0.551418774447626
Q17JE1	2	-10937963950896	0.226418737100375	0.86737765798922	TRUE	0.551461265568779	0.196469132850226	0.551461265568779	0.252069601580996
Q1HR38	3	-0.232763555090802	-0.863090450527517	109585400561831	TRUE	0.551835993980632	0.190822646342706	0.257341359676662	0.551835993980632
A0A6I8TJX1	2	-109462719318817	0.22896868780845	0.865658505379731	TRUE	0.552380805835291	0.196202806019403	0.552380805835291	0.251416388145306
Q1HQN5	2	-0.995114937721308	100481449990403	-0.00969956218269979	TRUE	0.553031754894074	0.246708353071455	0.553031754894074	0.200259892034471
A0A6I8TU89	3	0.782999051603598	-11264718816703	0.343472830066705	TRUE	0.553195598345985	0.23009438623454	0.216710015419476	0.553195598345985
A0A1S4FUB0	1	-0.0505753769497915	102432802721742	-0.973752650267643	TRUE	0.553579379413497	0.553579379413497	0.254402652918088	0.192017967668415
Q16KQ6	2	-109622869766856	0.233929718710698	0.862298978957893	TRUE	0.554179420025334	0.195678818590103	0.554179420025334	0.250141761384564
Q178M1	1	0.883475603941356	0.202159039868416	-108563464380976	TRUE	0.554539987434391	0.554539987434391	0.213658881146628	0.231801131418981
Q16P29	1	-0.0478518365769015	102306687496178	-0.97521503838495	TRUE	0.554635161857565	0.554635161857565	0.25368389077669	0.191680947365746
Q17LF4	1	-0.0466618957983809	1022514114596	-0.97585221879773	TRUE	0.555097615233309	0.555097615233309	0.253369406689608	0.191532978077083
Q177P1	1	-0.0457298619569419	102208041564333	-0.976350553686406	TRUE	0.555460337378789	0.555460337378789	0.25312289095349	0.191416771667721
Q16I76	3	0.774844844862224	-112884780626473	0.354002961402505	TRUE	0.556206662120836	0.228155277568141	0.215638060311023	0.556206662120836
Q16LS4	1	-0.0431586667621322	102088058781462	-0.977721921052499	TRUE	0.556463269029055	0.556463269029055	0.252441945056599	0.191094785914346
A0A0P6IV48	3	0.77323259243819	-112930298553936	0.356070393101157	TRUE	0.556802675568418	0.227772608144181	0.215424716287402	0.556802675568418
Q0IFK9	3	-0.215353278770418	-0.874778053713737	109013133248414	TRUE	0.557672512686258	0.189049589634998	0.253277897678744	0.557672512686258
Q17DN2	3	0.767368732640843	-113091854723286	0.36354981459203	TRUE	0.558972377163284	0.226382750387128	0.214644872449588	0.558972377163284
A0A6I8U7M8	1	-0.036672582784146	101783183478083	-0.981159251996656	TRUE	0.559008390015886	0.559008390015886	0.250718326867037	0.190273283117077
A0A6I8TMS0	1	-0.0366116661170111	101780305137789	-0.981191385260788	TRUE	0.559032397379211	0.559032397379211	0.25070209836944	0.190265504251349
Q170V3	1	0.873413891707435	0.217404000644923	-109081789235236	TRUE	0.559482462731764	0.559482462731764	0.211845725587237	0.228671811680999
Q9GSB1	1	0.872661954043574	0.218532241882451	-109119419592604	TRUE	0.559853121333204	0.559853121333204	0.21170873026245	0.228438148404346
Q16K46	1	0.872162087181203	0.219281428834236	-109144351601544	TRUE	0.560099629185344	0.560099629185344	0.211617543255386	0.22828282755927
Q17MZ5	2	-100497690975179	0.994947649276106	0.0100292604756474	TRUE	0.560267601695606	0.241663208870787	0.560267601695606	0.198069189433607
A0A1S4F833	1	0.871475294055098	0.220309690356489	-109178498441159	TRUE	0.56043845636865	0.56043845636865	0.211492104747366	0.228069438883985
Q1HRI2	3	0.762388431801159	-113224209006828	0.369853658267125	TRUE	0.560817676135639	0.2252046010033	0.213977722861061	0.560817676135639
A0A1S4FWG8	1	0.869704087871789	0.222955754478144	-109265984234993	TRUE	0.561313016959822	0.561313016959822	0.211167790635338	0.22751919240484
A0A0N8ES27	1	0.869644636837381	0.223044426610259	-109268906344764	TRUE	0.561342390560636	0.561342390560636	0.211156884527591	0.227500724911772
Q16Y49	2	-110239436150439	0.253632055456101	0.848762306048304	TRUE	0.561451544872948	0.193519815220593	0.561451544872948	0.245028639906459
Q17JX7	1	-0.0299217519723544	101462507789059	-0.984703325918232	TRUE	0.561680848355395	0.561680848355395	0.248915191276871	0.189403960367733
A0A6I8THC0	1	0.868193861005876	0.225205401347771	-109339926235365	TRUE	0.562059572618997	0.562059572618997	0.210890331744349	0.227050095636654
Q17B41	3	-0.199151472191792	-0.885438993917255	108459046610905	TRUE	0.563163679524337	0.187351234031233	0.24948508644443	0.563163679524337
Q1HQV5	1	0.865645122215398	0.228988508449482	-109463363066497	TRUE	0.563321330754708	0.563321330754708	0.210420121188071	0.226258548057221
A0A6I8U977	1	-0.0246617953289112	101210279509324	-0.987440999764342	TRUE	0.563780060089553	0.563780060089553	0.247503587360691	0.188716352549756
A0A6I8U4Q6	1	-0.0224839375590415	101105237801413	-0.988568440455091	TRUE	0.564653646781439	0.564653646781439	0.246917367817326	0.188428985401235
A0A1S4FKR6	3	0.750535754505383	-113521659980362	0.384680845298212	TRUE	0.565219311495973	0.222408545549385	0.212372142954642	0.565219311495973
Q16R76	2	-110568078759864	0.264565356809578	0.841115430789063	TRUE	0.565579437144115	0.192266178779047	0.565579437144115	0.242154384076838
A0A1S4FHF8	3	-0.191499499404148	-0.890402346222278	108190184562641	TRUE	0.565777459289167	0.186532837709762	0.247689703001072	0.565777459289167
Q17DL1	1	0.859998458309658	0.237310285822127	-109730874413177	TRUE	0.566125217150365	0.566125217150365	0.209369535677957	0.224505247171677
A0A1S4FYT3	1	-0.0186904223767202	100921420314857	-0.99052378077186	TRUE	0.566181571701989	0.566181571701989	0.245893762433018	0.187924665864994
A0A6I8TAB4	1	-0.0186469251067004	100919306362042	-0.990546138513746	TRUE	0.566199137692536	0.566199137692536	0.245882006988668	0.187918855318795
A0A1S4F7M2	3	-0.190068608688827	-0.891325388157927	108139399684676	TRUE	0.566267686443876	0.186378639690378	0.247353673865746	0.566267686443876
Q16FT8	1	-0.0179341723444855	100884646594599	-0.990912293601507	TRUE	0.566487127532102	0.566487127532102	0.245689320135376	0.187823552332522
Q1HR81	1	0.859220186413373	0.238450909580378	-109767109599372	TRUE	0.566512620851956	0.566512620851956	0.2092237694111	0.224263609736944
Q4PKD7	3	0.745976346891951	-113629641223834	0.390320065346391	TRUE	0.566916460735721	0.22133571638235	0.211747822881929	0.566916460735721
A0A6I8T9P7	2	-10143276318499	0.985028432159852	0.0292991996900481	TRUE	0.567507968902432	0.236679167305841	0.567507968902432	0.195812863791727
Q16GE0	2	-110734148879173	0.270216832091987	0.837124656699761	TRUE	0.567740032898621	0.191602101157802	0.567740032898621	0.240657865943577
A0A6I8U062	1	-0.0147043896206686	100727110937012	-0.992566719749448	TRUE	0.567795712295446	0.567795712295446	0.244814739258707	0.187389548445847
Q16TZ0	1	-0.0143279321440637	100708697949375	-0.992759047349671	TRUE	0.567948622323665	0.567948622323665	0.244712645617056	0.187338732059279
Q1HR47	1	0.856276466794358	0.242751444054089	-109902791084841	TRUE	0.567980074037399	0.567980074037399	0.208670288224981	0.22334963773762
A0A1S4FXN3	1	0.855993362837084	0.243163897045497	-109915725988255	TRUE	0.568121383525668	0.568121383525668	0.208616879678704	0.223261736795627
Q16MJ9	1	-0.013424914099251	100664486914611	-0.99321995504684	TRUE	0.568315739868353	0.568315739868353	0.244467618918593	0.187216641213054
Q16IH3	1	-0.0129488946914011	100641156766613	-0.99346267297472	TRUE	0.568509450192911	0.568509450192911	0.244338379606903	0.187152170200185
Q16UG2	2	-101571799921912	0.983503519757462	0.032214479461683	TRUE	0.568618827937855	0.235920001021247	0.568618827937855	0.195461171040897
Q16FL0	1	-0.0125245266250779	100620343766961	-0.993678911044547	TRUE	0.568682250695713	0.568682250695713	0.244223119704106	0.187094629600181
A0A1S4FHU8	2	-101597175381364	0.983223761118118	0.0327479926955184	TRUE	0.56882257192671	0.235780917935754	0.56882257192671	0.195396510137536
Q16F20	2	-110867347290409	0.274815095323632	0.833858377580422	TRUE	0.569511792714259	0.191053544171554	0.569511792714259	0.239434663114187
A0A6I8U652	3	0.736744732012545	-11383758724196	0.401631140407057	TRUE	0.570359867765914	0.219167800845481	0.210472331388606	0.570359867765914
Q16Q00	3	-0.177883263133898	-0.899121199695632	107700446282953	TRUE	0.570461147213004	0.185050671926322	0.244488180860673	0.570461147213004
Q0IEL8	1	-0.00801429310413768	100398306042676	-0.995968767322626	TRUE	0.570525188489479	0.570525188489479	0.242995542865098	0.186479268645423
A0A6I8U9J8	2	-101874969614936	0.98013146507193	0.0386182310774142	TRUE	0.57107364491112	0.234247459595342	0.57107364491112	0.194678895493538
A0A1S4FSN6	3	-0.175762716894401	-0.900466050368356	107622876726276	TRUE	0.571194344656957	0.184816861433461	0.243988793909583	0.571194344656957
A0A1S4FWQ6	3	0.733997511445462	-113896749854455	0.404969987099089	TRUE	0.571386483306587	0.218523704860851	0.210089811832562	0.571386483306587
Q1HRN3	3	0.732507420553702	-113928324342893	0.406775822875242	TRUE	0.571943691333729	0.218174540666864	0.209881767999407	0.571943691333729
A0A6I8T438	1	-0.00445697510761738	10022210382909	-0.997764063183275	TRUE	0.571987081424746	0.571987081424746	0.242023953622949	0.185988964952305
A0A6I8TA52	1	-0.00426436069078438	100212536103263	-0.997861000341793	TRUE	0.572066448700761	0.572066448700761	0.241971259989612	0.185962291309626
A0A1S4FKB1	2	-102007075663182	0.97864154408674	0.0414292125450812	TRUE	0.572157654915547	0.233511101665226	0.572157654915547	0.194331243419227
A0A0P6IXZ9	1	0.847299717334065	0.255733973753344	-110303369108742	TRUE	0.572476862145438	0.572476862145438	0.20696129171331	0.220561846141252
A0A1S4EVP9	1	0.847095681554406	0.256026790679063	-110312247223346	TRUE	0.572579468718425	0.572579468718425	0.206922071509256	0.220498459772318
Q16FY8	1	-0.00284598165414718	100141995346811	-0.99857397181398	TRUE	0.572651569262131	0.572651569262131	0.241582958994067	0.185765471743802
A0A1S4FDN6	1	-0.00017185275395604	100008591530196	-0.999914062548009	TRUE	0.573757964770136	0.573757964770136	0.240849556695639	0.185392478534225
Q16KF9	1	0.844600865902591	0.259599143956818	-110420000985939	TRUE	0.573835554631586	0.573835554631586	0.206441144044586	0.219723301323828
Q175Q3	1	0.000835918512787056	0.99958177870867	-100041769722144	TRUE	0.574176026950789	0.574176026950789	0.240572715079057	0.185251257970154
Q0IFN2	3	0.724549866511816	-11409087484754	0.416358881963628	TRUE	0.574923869407319	0.216312109393227	0.208764021199455	0.574923869407319
A0A1S4FP71	2	-111264560162018	0.288900243989546	0.823745357630648	TRUE	0.57501806137894	0.189326201614725	0.57501806137894	0.235655737006336
A0A6I8TSQ8	1	0.00303084481659516	0.998481132828156	-100151197764475	TRUE	0.575088677316446	0.575088677316446	0.239968889974206	0.184942432709348
A0A6I8TFD9	2	-111292337109256	0.289907417981546	0.823015953111027	TRUE	0.575416456441406	0.189199919941273	0.575416456441406	0.235383623617321
Q1HQK0	1	0.00395430366938453	0.99801698445405	-100197128812343	TRUE	0.575473520423608	0.575473520423608	0.239714489906475	0.184811989669916
Q17BB4	1	0.00616645819219807	0.996902511349745	-100306896954194	TRUE	0.576397522070734	0.576397522070734	0.239104207126441	0.184498270802825
Q174T8	2	-111379289301066	0.293080139940971	0.820712753069629	TRUE	0.57667559491713	0.188799663224902	0.57667559491713	0.234524741857968
A0A1S4FKA4	1	0.00840482834194403	0.995771095050837	-100417592339281	TRUE	0.577335518210135	0.577335518210135	0.238485439506978	0.184179042282887
A0A6I8TW64	2	-102694945602622	0.970673930850987	0.0562755251752143	TRUE	0.577949613527728	0.229599208406935	0.577949613527728	0.192451178065337
A0A1S4FAR7	1	0.0102287776706834	0.994846374935192	-100507515260585	TRUE	0.578102131313263	0.578102131313263	0.237980292402301	0.183917576284437
A0A0P6IYK3	1	0.835760842235139	0.272139767673894	-110790060990903	TRUE	0.578309093525661	0.578309093525661	0.204716414608906	0.216974491865433
Q1HQU5	1	0.0124467010277078	0.993718552661098	-100616525368881	TRUE	0.579037114092578	0.579037114092578	0.237364884288064	0.183598001619358
Q1HR91	1	0.0131311871118082	0.993369743825352	-100650093093717	TRUE	0.579326284248694	0.579326284248694	0.237174703189445	0.183499012561861
Q17E60	1	0.832846193347617	0.276235126167579	-11090813195152	TRUE	0.579792170818545	0.579792170818545	0.20414058534412	0.216067243837335
A0A6I8TEU0	2	-111589268242315	0.300871175188433	0.815021507234753	TRUE	0.579794599608721	0.187800800417822	0.579794599608721	0.232404599973457
A0A1S4F4S6	2	-102931074111648	0.967854607833288	0.0614561332831888	TRUE	0.579997669530743	0.228224872408568	0.579997669530743	0.191777458060688
Q1HRM8	1	0.0157427187820371	0.99203569884189	-100777841762395	TRUE	0.58043226303783	0.58043226303783	0.236447981427249	0.18311975553492
A0A1S4F0W8	2	-10298886741382	0.967157770263425	0.0627309038747728	TRUE	0.580503805077511	0.227885939479934	0.580503805077511	0.191610255442555
Q16K96	3	-0.148908765229465	-0.91719557312993	106610433835938	TRUE	0.580567639004475	0.181786530103596	0.237645830891928	0.580567639004475
Q16U05	1	0.0182624075257241	0.990743720091873	-100900612761761	TRUE	0.581503434550797	0.581503434550797	0.235745119253955	0.182751446195247
A0A1S4FW00	1	0.0183366786520319	0.990705565054936	-100904224370697	TRUE	0.581535070028455	0.581535070028455	0.235724375970669	0.182740554000875
Q5PY77	3	0.704234697775481	-114460717080144	0.440372473025968	TRUE	0.582567736410627	0.211572983547914	0.205859280041459	0.582567736410627
Q17EU8	1	0.826905594838716	0.28452309967045	-111142869450917	TRUE	0.582828003442754	0.582828003442754	0.202955712054133	0.214216284503113
Q16XK1	1	0.8256800537529	0.286223158126133	-111190321187903	TRUE	0.583456528093223	0.583456528093223	0.202709378190384	0.213834093716393
A0A6I8U0E2	2	-111853957867789	0.310971766394119	0.807567812283774	TRUE	0.583896593830655	0.186471373352492	0.583896593830655	0.229632032816853
Q16RE9	1	0.0277203933722432	0.985851604206249	-101357199757849	TRUE	0.585560667127092	0.585560667127092	0.233091624927163	0.181347707945745
Q17MF2	3	-0.132826927110291	-0.926948381683451	105977530879374	TRUE	0.586258992511804	0.179910516652561	0.233830490835636	0.586258992511804
A0A6I8T3V2	2	-103633237636715	0.959200658797733	0.0771317175694066	TRUE	0.586282377442154	0.224035839093338	0.586282377442154	0.189681783464508
Q175W0	1	0.820154737562678	0.293847097933733	-111400183549643	TRUE	0.586300007605431	0.586300007605431	0.201590623955953	0.212109368438616
A0A1S4F806	1	0.818740390648989	0.295788034819603	-111452842546859	TRUE	0.587030497963527	0.587030497963527	0.201302081739169	0.211667420297303
A0A6I8U4Y4	3	0.690972348403775	-114668397144426	0.455711623040484	TRUE	0.587586355059272	0.20848999436417	0.203923650576559	0.587586355059272
Q177J8	1	0.0336591364608567	0.982745489931565	-10164046263924	TRUE	0.588138289188191	0.588138289188191	0.231412867150717	0.180448843661092
Q16Y81	1	0.816541689886197	0.298796868581112	-11153385584673	TRUE	0.588168270008127	0.588168270008127	0.200851749827138	0.210979980164736
A0A6I8TWF5	1	0.0340690612307795	0.982530111766548	-101659917299734	TRUE	0.588317082471731	0.588317082471731	0.231296622714869	0.180386294813399
A0A6I8TED4	1	0.0350942960739854	0.981990891652995	-101708518772698	TRUE	0.588764747266041	0.588764747266041	0.231005681755856	0.180229570978102
Q16ZG5	2	-103960450219423	0.955022723114589	0.0845817790796427	TRUE	0.589316602556905	0.222028317755584	0.589316602556905	0.188655079687511
A0A6I8T459	1	0.0365677413641705	0.981214553638158	-101778229500232	TRUE	0.589409369624059	0.589409369624059	0.230587020155896	0.180003610220045
Q16Z37	3	0.685032280756837	-114753047611464	0.462498195357758	TRUE	0.589841513294405	0.207111720541557	0.203046766164038	0.589841513294405
Q16NI7	2	-10404781662776	0.953890889458921	0.0865872768186857	TRUE	0.590138709448368	0.221486029503022	0.590138709448368	0.18837526104861
Q17H38	1	0.0384961051753484	0.980196061615209	-101869216679052	TRUE	0.590255251575681	0.590255251575681	0.230038152857368	0.17970659556695
A0A6I8TR57	1	0.811954646399096	0.30504112884174	-111699577524084	TRUE	0.590550630010216	0.590550630010216	0.199905233183493	0.209544136806291
A0A1S4EWW8	2	-104103164120886	0.953170234081849	0.0878614071269906	TRUE	0.590662191234924	0.221141084870038	0.590662191234924	0.188196723895038
Q173Y9	1	0.811664931367398	0.305434031060853	-111709896242825	TRUE	0.590701498924118	0.590701498924118	0.199845130977978	0.209453370097904
Q17JZ4	2	-11228298399308	0.328091404389379	0.794738435541395	TRUE	0.591005007080421	0.184126376410178	0.591005007080421	0.224868616509401
Q1HR30	1	0.0405974453694599	0.97908302898582	-101968047435529	TRUE	0.591179915126104	0.591179915126104	0.229438820392202	0.179381264481693
Q1HRQ7	2	-112333093944229	0.33015801764078	0.793172921801549	TRUE	0.591876748143916	0.183835286095996	0.591876748143916	0.224287965760089
Q17LA3	1	0.809062024233103	0.308956185181253	-111801820941436	TRUE	0.592059130937733	0.592059130937733	0.199303426836164	0.208637442226103
Q17J37	1	0.0434379904409113	0.977573182143013	-102101117258394	TRUE	0.592434710276182	0.592434710276182	0.228626594518542	0.178938695205276
Q17JE4	2	-104293913657181	0.950664708117583	0.0922744284542291	TRUE	0.592482441187445	0.219943815387454	0.592482441187445	0.187573743425101
Q16K15	1	0.806891579294959	0.311882445813129	-111877402510807	TRUE	0.593194217202911	0.593194217202911	0.198849339335867	0.207956443461222
A0A6I8TFN9	1	0.0467807658647748	0.975788615024807	-102256938088967	TRUE	0.593918583144597	0.593918583144597	0.227667688571723	0.17841372828368
A0A6I8TQA0	1	0.804340819801635	0.315309125835646	-111964994563729	TRUE	0.594531763789807	0.594531763789807	0.198312889353139	0.207155346857054
Q1HQN1	1	0.803933716120523	0.315854801590287	-111978851771083	TRUE	0.59474559799461	0.59474559799461	0.198226990304004	0.207027411701386
A0A1S4EYZ4	3	0.670102143693923	-114943570932645	0.479333565632556	TRUE	0.595529717407724	0.203654201912356	0.20081608067992	0.595529717407724
Q16FH9	3	0.670046865550659	-114944218162281	0.479395316072162	TRUE	0.595550830030743	0.203641418251299	0.200807751717958	0.595550830030743
A0A1S4FLY4	1	0.80108946569152	0.319657843495446	-112074730918701	TRUE	0.596242364067762	0.596242364067762	0.197624679348723	0.206132956583515
Q17PZ8	1	0.801034980885831	0.319730535967381	-112076551685321	TRUE	0.596271084497388	0.596271084497388	0.197613104159838	0.206115811342774
Q16IA8	3	-0.104375639315366	-0.943718448240124	104809408755548	TRUE	0.596467525687929	0.176481236093194	0.227051238218877	0.596467525687929
A0A6I8U583	1	0.800458324560073	0.320499533542318	-112095785810245	TRUE	0.596575167674399	0.596575167674399	0.197490508501447	0.205934323824154
Q16QD6	3	-0.10393371031109	-0.943974075771455	104790778608253	TRUE	0.596627458713492	0.176426879247337	0.226945662039171	0.596627458713492
A0A6I8TPW3	2	-104822667116823	0.943536313481935	0.104690357686298	TRUE	0.597663961074836	0.216553852573312	0.597663961074836	0.185782186351852
Q171R0	2	-104854291599353	0.943101154878254	0.105441761115227	TRUE	0.597980435615812	0.216347660851746	0.597980435615812	0.185671903532442
J9HT92	1	0.797738737105472	0.324117270667537	-112185600777301	TRUE	0.598012038818634	0.598012038818634	0.196910200889079	0.205077760292287
A0A6I8TAG8	1	0.0561502740405595	0.970741843233799	-102689211727436	TRUE	0.598120134791858	0.598120134791858	0.224961851817102	0.17691801339104
Q17FH9	1	0.794487458474663	0.328423039152178	-112291049762682	TRUE	0.59973591432812	0.59973591432812	0.196211793584753	0.204052292087127
Q17P99	3	-0.094427779021725	-0.949436774418971	104386455344069	TRUE	0.600077372800619	0.175249765738702	0.22467286146068	0.600077372800619
Q52UT2	3	0.656804407691817	-115087164250453	0.49406723481275	TRUE	0.600619363629981	0.200582716902177	0.198797919467841	0.600619363629981
A0A1S4F0Z9	2	-1128133586914	0.350792421913135	0.777341165000837	TRUE	0.600748002819757	0.180830846701872	0.600748002819757	0.218421150478371
Q17E28	1	0.062391887784639	0.967343208697103	-102973509648174	TRUE	0.600954515623693	0.600954515623693	0.223144104181114	0.175901380195194
Q16ZH3	2	-105157919376888	0.938870580983568	0.112708612785266	TRUE	0.601058359167884	0.214347376513178	0.601058359167884	0.184594264318938
Q1HR34	3	0.653816591817	-115116122929642	0.497344637479432	TRUE	0.601765842496852	0.199893647925109	0.198340509578038	0.601765842496852
Q1HQU2	2	-105253041666648	0.937525213067355	0.115005203599238	TRUE	0.602037657732103	0.213712858000686	0.602037657732103	0.184249484267211
Q17E86	1	0.0651689217727199	0.965821648232688	-103099057000541	TRUE	0.602224911966619	0.602224911966619	0.222331331756565	0.175443756276815
Q17J62	2	-105282075736341	0.937112630499924	0.115708126863472	TRUE	0.602338028395696	0.213518421358751	0.602338028395696	0.184143550245553
A0A6I8U5K2	1	0.789490302975614	0.33500055499534	-112449085797097	TRUE	0.602398697923167	0.602398697923167	0.195128366354339	0.202472935722494
Q1HQZ2	1	0.789393539510937	0.335127441841945	-112452098135289	TRUE	0.60245041998626	0.60245041998626	0.195107266633314	0.202442313380426
Q16P82	2	-105335260893062	0.936354484192147	0.116998124738471	TRUE	0.60289004130669	0.213161314238019	0.60289004130669	0.183948644455291
A0A6I8U7S3	1	0.788089625249513	0.336835517477622	-112492514272713	TRUE	0.603147991877554	0.603147991877554	0.194822492238528	0.202029515883918
Q17JZ5	1	0.0711070461289667	0.962548596456911	-103365564258589	TRUE	0.604960993186991	0.604960993186991	0.220584908064354	0.174454098748656
A0A1S4FW12	3	-0.0800900868322214	-0.957546648356333	103763673518855	TRUE	0.60531491982155	0.173446345101942	0.221238735076508	0.60531491982155
A0A6I8TGL8	3	0.643721749508791	-115205165518201	0.508329905673215	TRUE	0.605646899912469	0.197568461818697	0.196784638268834	0.605646899912469
Q9GN74	1	0.782039898490322	0.344717910238058	-112675780872837	TRUE	0.606399389514107	0.606399389514107	0.193490185266194	0.200110425219699
A0A1S4F6L9	3	0.64070583265415	-115229163222039	0.51158579956623	TRUE	0.606808547333463	0.196874703851749	0.196316748814788	0.606808547333463
A0A1S4FE53	2	-113169698232263	0.367237174385558	0.76445980793706	TRUE	0.608043306034795	0.178304568029538	0.608043306034795	0.213652125935666
Q17ER8	3	-0.0715506742341898	-0.962303004378442	103385367861262	TRUE	0.608452816180277	0.172356726460013	0.21919045735971	0.608452816180277
Q16M78	3	-0.070155349424741	-0.963074954002457	10332303034272	TRUE	0.608966789229526	0.172177613339467	0.218855597431007	0.608966789229526
A0A6I8TDH1	2	-113232029524618	0.370231431682199	0.762088863563925	TRUE	0.609393859194802	0.17783158204195	0.609393859194802	0.212774558763248
Q16V64	1	0.776124788952224	0.352358252170373	-11284830411226	TRUE	0.609602736405568	0.609602736405568	0.192169687248985	0.198227576345448
Q17Q32	3	0.632942748809768	-115285502294594	0.519912274136173	TRUE	0.609802929933885	0.195090967572374	0.195106102493741	0.609802929933885
A0A1S4FJN1	1	0.0822468540890387	0.956336642955436	-10385834970445	TRUE	0.610167584285609	0.610167584285609	0.217276619197636	0.172555796516754
A0A1S4EUT5	1	0.774973233318364	0.353838120369106	-112881135368747	TRUE	0.610229227207056	0.610229227207056	0.191910531422487	0.197860241370457
A0A1S4EXT2	1	0.0826179387592336	0.95612809988661	-103874603864583	TRUE	0.610342714524783	0.610342714524783	0.217165678105776	0.172491607369441
A0A6I8TYP4	1	0.774133142833	0.354916183016271	-112904932584926	TRUE	0.61068686584027	0.61068686584027	0.19172103879006	0.19759209536967
A0A6I8TCV4	2	-113308089187665	0.373937825634162	0.759143066242471	TRUE	0.611075272686846	0.177240456745243	0.611075272686846	0.211684270567911
Q1HQE2	1	0.77316786286638	0.356153297923846	-112932116079023	TRUE	0.611213326360073	0.611213326360073	0.191502857193847	0.19728381644608
Q16T78	2	-113370275245556	0.377013150872569	0.756689601582984	TRUE	0.61247856416392	0.176745202621327	0.61247856416392	0.210776233214753
A0A1S4FBJ4	3	-0.0603908171189329	-0.968436010887125	102882682800593	TRUE	0.612572921056827	0.170915969033703	0.216511109909469	0.612572921056827
Q16T33	1	0.0877447016258431	0.953236294472261	-10409809960981	TRUE	0.612773621402978	0.612773621402978	0.215627985202999	0.171598393394023
A0A1S4F3E3	1	0.76972797459819	0.36054806911047	-113027604370865	TRUE	0.613094915623128	0.613094915623128	0.190721397695536	0.196183686681336
Q16VR5	1	0.0892606842329709	0.952377379863477	-104163806409647	TRUE	0.613496537672834	0.613496537672834	0.215171495781448	0.171331966545718
Q16EQ3	3	-0.057681130466639	-0.969910988152753	102759211861937	TRUE	0.61357641538859	0.170563366175933	0.215860218435478	0.61357641538859
A0A1S4G1K4	3	0.618724081634928	-115368744201286	0.534963360377919	TRUE	0.615301677600039	0.191832059499803	0.192866262900159	0.615301677600039
Q179X9	1	0.7648138186678	0.366789237934006	-113160305660181	TRUE	0.615798022330528	0.615798022330528	0.189594226165433	0.194607751504039
Q173M7	1	0.0943564133006523	0.949477526515233	-104383393981588	TRUE	0.615940402488652	0.615940402488652	0.213630982617549	0.170428614893799
A0A1S4F9I5	1	0.763653050425651	0.368257146074371	-113191019650004	TRUE	0.616439158208188	0.616439158208188	0.18932610463831	0.194234737153502
Q173N2	3	0.615741052146552	-115382987351622	0.538088821369669	TRUE	0.616457344472857	0.191149803874424	0.192392851652719	0.616457344472857
Q171Y9	1	0.763145967739599	0.368897651093392	-113204361883302	TRUE	0.61671955890324	0.61671955890324	0.189208749203294	0.194071691893465
Q17N27	1	0.0967160628728169	0.948128045930838	-104484410880368	TRUE	0.617079402863625	0.617079402863625	0.212914403292784	0.170006193843591
Q177E2	2	-113567305284753	0.387046488598152	0.74862656424937	TRUE	0.617108924855702	0.175098934572446	0.617108924855702	0.207792140571852
Q170U4	2	-113601776130239	0.388850474473568	0.747167286828847	TRUE	0.617949998319207	0.174797936122759	0.617949998319207	0.207252065558034
A0A1S4FH11	1	0.0994095974557911	0.946582458517862	-104599205597364	TRUE	0.618385311130907	0.618385311130907	0.212093902039741	0.169520786829352
Q16P68	1	0.757987868900368	0.375387131689426	-113337500058977	TRUE	0.619583004544917	0.619583004544917	0.188007120326503	0.192409875128579
A0A6I8U2E5	1	0.103860299167802	0.944016525039084	-104787682420689	TRUE	0.62055671110018	0.62055671110018	0.210732154772608	0.168711134127211
Q16TA2	1	0.75387369543797	0.380529876629764	-113440357206721	TRUE	0.621881762905711	0.621881762905711	0.187038291730301	0.191079945363988
A0A6I8TVF4	1	0.106771399569817	0.94233007350356	-104910147307335	TRUE	0.621986221992071	0.621986221992071	0.209837383288022	0.168176394719907
Q17LW2	1	0.107415855255806	0.941955858762728	-104937171401855	TRUE	0.622303683345992	0.622303683345992	0.209638858618634	0.168057458035374
Q16ZI8	3	0.599632905643522	-115441008950071	0.554777183857158	TRUE	0.62270719836513	0.187475574188004	0.189817227446867	0.62270719836513
Q16PT5	1	0.751972845446653	0.382896064743046	-11348689101897	TRUE	0.622948373378057	0.622948373378057	0.186587516626992	0.190464109994951
Q16JE9	3	0.597377438265515	-115446622946385	0.557088791198354	TRUE	0.623583266178159	0.186962565711697	0.189454168110144	0.623583266178159
Q1HR96	1	0.110797429410746	0.939987113617965	-105078454302875	TRUE	0.623975437372594	0.623975437372594	0.208594518365008	0.167430044262398
Q1HQY1	1	0.111336889375989	0.939672237087878	-105100912646387	TRUE	0.624243064643137	0.624243064643137	0.208427502028904	0.167329433327959
Q03168	3	-0.02880139476303	-0.985288184093512	101408957885653	TRUE	0.624335979365148	0.166743024611334	0.208920996023518	0.624335979365148
A0A1S4FG69	1	0.748570149988821	0.387116296103203	-113568644609199	TRUE	0.62486495738918	0.62486495738918	0.185775562246636	0.189359480364184
A0A1S4EZB3	1	0.748150517612733	0.387635383266363	-11357859008791	TRUE	0.62510196781368	0.62510196781368	0.18567497976652	0.1892230524198
Q17AP3	1	0.11485218899848	0.937614975513319	-105246716451176	TRUE	0.625993357604891	0.625993357604891	0.207336354823823	0.166670287571286
A0A6I8TM16	1	0.11583302592677	0.93703928132021	-105287230724697	TRUE	0.626483697830305	0.626483697830305	0.207031027410817	0.166485274758879
Q17N60	3	0.585334789662746	-115466355956057	0.569328769897845	TRUE	0.628262854757137	0.184230380430178	0.187506764812685	0.628262854757137
A0A6I8TYK1	2	-1075661203757	0.901444038166303	0.174217165590713	TRUE	0.628418376006653	0.196945308270615	0.628418376006653	0.174636315722732
A0A6I8TVL7	2	-107616074307041	0.900583531942943	0.175577211127515	TRUE	0.629050600139387	0.196550712199704	0.629050600139387	0.174398687660909
Q17GP3	1	0.121031561004086	0.933975808668366	-105500736967245	TRUE	0.62909709311675	0.62909709311675	0.205406299544805	0.165496607338445
A0A1S4F7I3	1	0.121309824417139	0.933811248540413	-105512107295764	TRUE	0.629237676028364	0.629237676028364	0.20531902321732	0.165443300754315
Q16UW1	3	0.582554500303607	-115468485414427	0.572130353840668	TRUE	0.629343401258239	0.183601392873741	0.187055205868021	0.629343401258239
Q16UH5	1	0.739456336880947	0.398323421223241	-113777975810419	TRUE	0.630045249139472	0.630045249139472	0.183568558741669	0.186386192118859
A0A6I8TU49	3	-0.0134728871722844	-0.993195484588701	100666837176096	TRUE	0.630083439975602	0.164674191690478	0.20524236833392	0.630083439975602
Q178E3	3	-0.0115219634592678	-0.994189233665353	100571119712467	TRUE	0.630816113086124	0.164409138477697	0.20477474843618	0.630816113086124
A0A6I8TVN6	1	0.737932528393735	0.400183713150731	-113811624154448	TRUE	0.630918189416737	0.630918189416737	0.183194901263021	0.185886909320241
A0A1S4EZS3	2	-114127996858814	0.418620166590639	0.72265980199751	TRUE	0.632213943497452	0.169605074466371	0.632213943497452	0.198180982036177
Q16XX2	2	-114139695791382	0.419338846462588	0.722058111451228	TRUE	0.632567376384018	0.169474362500393	0.632567376384018	0.197958261115589
A0A1S4G5N6	2	-11414947655968	0.419941961522062	0.721552804074735	TRUE	0.632864310272688	0.169364472033337	0.632864310272688	0.197771217693974
A0A6I8U540	2	-114157807834785	0.420457344988433	0.721120733359468	TRUE	0.633118292205061	0.169270424015651	0.633118292205061	0.197611283779288
Q1HR78	3	-0.00482409004260908	-0.997579227998854	100240331804143	TRUE	0.633332829509837	0.163496485976229	0.203170684513933	0.633332829509837
Q1HRQ6	1	0.130216177267149	0.928512971118808	-105872914838596	TRUE	0.633775215121452	0.633775215121452	0.202508684798813	0.163716100079736
Q16VD7	1	0.13083935384505	0.928139982893662	-105897933673871	TRUE	0.63409548909793	0.63409548909793	0.202310804315797	0.163593706586273
Q1HQM7	2	-114190230527777	0.422477774887221	0.719424530390552	TRUE	0.634116109214941	0.168900463410175	0.634116109214941	0.196983427374884
Q17G46	3	-0.00248998870319547	-0.998752680629296	100124266933249	TRUE	0.634210218477812	0.163177525180722	0.202612256341465	0.634210218477812
Q16TY4	2	-108020921263808	0.893461426967607	0.186747785670474	TRUE	0.634288613332668	0.193293589611089	0.634288613332668	0.172417797056243
A0A1S4FI59	2	-108039302638403	0.893131608366139	0.187261418017872	TRUE	0.634531402715264	0.193143134871379	0.634531402715264	0.172325462413357
J9HS73	2	-108047996862773	0.892975406472832	0.187504562154879	TRUE	0.634646394181427	0.193071891325699	0.634646394181427	0.172281714492875
Q17KI6	3	0.568832224952902	-115465885153915	0.585826626586255	TRUE	0.634674264608496	0.180508243315248	0.184817492076256	0.634674264608496
Q171B7	1	0.731378783428494	0.408141214014806	-11395199974433	TRUE	0.63469542042632	0.63469542042632	0.18157237472363	0.18373220485005
Q17KV3	3	0.566528574276187	-115463334264583	0.588104768369636	TRUE	0.635568449375385	0.17999097995344	0.184440570671176	0.635568449375385
Q17HW3	3	0.565498965942494	-115461999493875	0.58912102899625	TRUE	0.635967998760559	0.179759992697985	0.184272008541456	0.635967998760559
Q16VV9	3	0.565307933884896	-115461738642464	0.589309452539771	TRUE	0.636042123057776	0.179717149589366	0.184240727352858	0.636042123057776
A0A1S4FXE3	1	0.728779022361276	0.411278492816322	-114005751517758	TRUE	0.636204194141531	0.636204194141531	0.180921718074059	0.18287408778441
Q16SW8	3	0.00313033994182466	-10015614953286	0.998431155386786	TRUE	0.636323275656655	0.16240772419984	0.201269000143505	0.636323275656655
A0A1S4EV92	1	0.135355014653166	0.925428360648318	-106078337530148	TRUE	0.636427302480584	0.636427302480584	0.200871988060158	0.162700709459258
A0A6I8TFE1	1	0.135416930296657	0.925391072280724	-106080800257736	TRUE	0.636459410379262	0.636459410379262	0.200852199340552	0.162688390280186
A0A6I8TQ20	2	-10821691407752	0.889914705360752	0.19225443541449	TRUE	0.63690042703162	0.191677431298178	0.63690042703162	0.171422141670202
Q1HQP1	3	0.563005637809993	-115458270576852	0.591577067958526	TRUE	0.636935262460019	0.17920115829594	0.183863579244041	0.636935262460019
A0A6I8TPE0	1	0.727400116084555	0.4129380837845	-114033819986904	TRUE	0.637006879292192	0.637006879292192	0.180574974087503	0.182418146620304
A0A1S4F933	2	-108228717572874	0.889698966448365	0.19258820928039	TRUE	0.637059364613644	0.191579249842582	0.637059364613644	0.171361385543774
A0A1S4FRB0	3	0.562022298432915	-115456607138686	0.592543772953951	TRUE	0.637316614821	0.178980971582382	0.183702413596619	0.637316614821
Q1HQP4	1	0.726432591837008	0.414100735374237	-114053332721121	TRUE	0.637571106663222	0.637571106663222	0.180330996536077	0.182097896800701
Q16Y63	1	0.724247321098873	0.416721229920309	-114096855101918	TRUE	0.638848581440186	0.638848581440186	0.179777867800942	0.181373550758872
A0A1S4FRB3	1	0.723893387920084	0.417144938772712	-11410383266928	TRUE	0.639055891344837	0.639055891344837	0.179688009645267	0.181256099009896
A0A0N8ERY3	1	0.723415023647959	0.417717293831009	-114113231747897	TRUE	0.639336265159379	0.639336265159379	0.179566439625757	0.181097295214864
A0A1S4F3T4	2	-114356044445283	0.433208463154913	0.710351981297871	TRUE	0.639472969978391	0.166901555552698	0.639472969978391	0.193625474468911
A0A6I8T5R2	1	0.722548914687934	0.418752657192743	-114130157188068	TRUE	0.639844429400775	0.639844429400775	0.179345975659754	0.180809594939471
Q1HR79	3	0.555240007906845	-11544218060813	0.59918179817447	TRUE	0.639944594428058	0.177465712539677	0.182589693032265	0.639944594428058
Q1HRQ9	1	0.721578162228323	0.419911704620133	-114148986684868	TRUE	0.64041480366529	0.64041480366529	0.179098332320626	0.180486864014084
Q1HR36	3	0.0151312835241147	-100747977967298	0.992348496148906	TRUE	0.640834377071036	0.160756838450034	0.19840878447893	0.640834377071036
A0A1S4FP45	1	0.143885143868856	0.920263454569324	-106414859843819	TRUE	0.640885888322554	0.640885888322554	0.198129989014264	0.160984122663182
Q17FM1	1	0.144155083322443	0.920099097836064	-10642541811586	TRUE	0.64102814652011	0.64102814652011	0.198042695534351	0.160929157945539
A0A1S4G560	1	0.719068652978828	0.422901104857728	-114196975783658	TRUE	0.641893295643744	0.641893295643744	0.178455474975008	0.179651229381248
Q1DGR8	1	0.718623962835388	0.423429802332907	-114205376516829	TRUE	0.642155893325271	0.642155893325271	0.178341156174534	0.179502950500195
Q16GV5	3	0.0202866693348325	-100998899189931	0.989702322564476	TRUE	0.642770549452931	0.16004528714362	0.197184163403448	0.642770549452931
Q17DM5	3	0.547791421635593	-115420441734454	0.606412995709026	TRUE	0.642825019958564	0.175808977506476	0.181366002534961	0.642825019958564
Q17F78	2	-114464366287779	0.440628385226542	0.704015277651248	TRUE	0.643233498859281	0.165485782223605	0.643233498859281	0.191280718917114
Q0IEM1	3	0.54537634934189	-115412080294374	0.608744453601849	TRUE	0.643757365892615	0.175273603949816	0.180969030157569	0.643757365892615
A0A6I8TYG9	1	0.149403245943877	0.916892549346594	-106629579529047	TRUE	0.643808340566626	0.643808340566626	0.196339069593839	0.159852589839535
A0A6I8TSY4	2	-114489442136871	0.442398862217001	0.702495559151739	TRUE	0.644137600412141	0.16514389852167	0.644137600412141	0.190718501066189
A0A1S4F0L4	1	0.714822740410792	0.427936538268106	-11427592786789	TRUE	0.644408093956536	0.644408093956536	0.177358970804392	0.178232935239073
Q16ZN6	3	0.0260536245021145	-101277223308964	0.98671860858754	TRUE	0.644934124245443	0.159248137234068	0.195817738520489	0.644934124245443
Q17EW3	2	-114529206730845	0.445250741668076	0.700041325640402	TRUE	0.645599410686392	0.164589902548395	0.645599410686392	0.189810686765214
Q17NT3	1	0.712473585664346	0.430710500382513	-114318408604688	TRUE	0.645806732248178	0.645806732248178	0.176747489488294	0.177445778263528
J9HTV7	1	0.711141337993324	0.432279886659556	-114342122465287	TRUE	0.646602247740204	0.646602247740204	0.176399172283213	0.176998579976583
Q1HRN7	2	-114568612677503	0.448133504065042	0.697552622710004	TRUE	0.647083908640111	0.164025784984316	0.647083908640111	0.188890306375572
Q16GR0	2	-114575900483058	0.448673113138249	0.697085891692317	TRUE	0.647362547679901	0.163919730836212	0.647362547679901	0.188717721483887
Q17A47	1	0.156344198096339	0.912619185123843	-106896338322017	TRUE	0.647527937560044	0.647527937560044	0.194066780127899	0.158405282312057
A0A0P6IT12	3	0.535424855360408	-115370913658871	0.618284281228325	TRUE	0.647589040460643	0.173077718800456	0.179333240738901	0.647589040460643
A0A1S4G7M5	1	0.156550444086148	0.912491636931496	-106904208101763	TRUE	0.647639215809259	0.647639215809259	0.193998921985932	0.158361862204809
A0A1S4F873	2	-109002653920467	0.874985401565196	0.215041137639486	TRUE	0.647913933784939	0.18491792265549	0.647913933784939	0.167168143559571
A0A6I8TCN5	2	-114602543650238	0.450663733101616	0.695361703400786	TRUE	0.648392524687412	0.163527243868596	0.648392524687412	0.188080231443992
A0A6I8U153	1	0.159028715312806	0.910956439883571	-106998515519637	TRUE	0.648979776795354	0.648979776795354	0.193181988204964	0.157838234999682
Q0IEM7	2	-114639075215493	0.453440699633314	0.692950052521615	TRUE	0.649834809015481	0.162976426572004	0.649834809015481	0.187188764412515
Q177M3	2	-114639698647018	0.453488585294682	0.692908401175457	TRUE	0.649859734977039	0.162966894811419	0.649859734977039	0.187173370211542
Q16LN6	2	-109163028887908	0.871786744891681	0.21984354398742	TRUE	0.650276488071892	0.183479153486485	0.650276488071892	0.166244358441623
Q16GA1	1	0.161607750454123	0.909353789614674	-107096154006882	TRUE	0.650381605887868	0.650381605887868	0.192328794630322	0.15728959948181
A0A6I8TW06	3	0.524183083277624	-115311571157146	0.62893262829384	TRUE	0.651892939446413	0.170619078776805	0.177487981776782	0.651892939446413
Q1HQH5	1	0.701267237526408	0.443827328155568	-114509456568197	TRUE	0.652551566966719	0.652551566966719	0.1737825119783	0.173665921054981
A0A6I8U913	3	0.0465513807546064	-102246272327575	0.975911342521125	TRUE	0.652590618485986	0.156411194673831	0.190998186840184	0.652590618485986
Q9GNE2	2	-109342263722998	0.868145918953468	0.225276718276575	TRUE	0.652966177479676	0.181845803023166	0.652966177479676	0.165188019497158
Q16LY2	2	-109348784649658	0.868012108995346	0.225475737501224	TRUE	0.653065036308316	0.181785862528951	0.653065036308316	0.165149101162732
A0A6I8T8D6	1	0.699580920523928	0.445784741544379	-114536566206828	TRUE	0.653577129281417	0.653577129281417	0.173329384185314	0.17309348653327
Q16M46	2	-114734631658752	0.460990762331546	0.686355554255969	TRUE	0.65378784715031	0.16145958866513	0.65378784715031	0.184752564184559
Q1HR05	2	-114735639772768	0.461072815133682	0.686283582594001	TRUE	0.653831060556826	0.161442949992721	0.653831060556826	0.184725989450453
Q17N55	1	0.168413374512486	0.90509998989902	-107351336441151	TRUE	0.654114294042228	0.654114294042228	0.19006227101339	0.155823434944382
Q1HQT6	3	0.518121633343561	-115273999836734	0.634618365023782	TRUE	0.654199986568771	0.169304336451999	0.17649567697923	0.654199986568771
A0A1S4F3W3	3	0.0532937883327705	-102558124090488	0.972287452572106	TRUE	0.655092000254494	0.155479431112728	0.189428568632778	0.655092000254494
Q0IFY6	1	0.696859989092318	0.448934173636533	-114579416272886	TRUE	0.655237864418384	0.655237864418384	0.172594354490386	0.17216778109123
Q17BP4	2	-114784927312584	0.465151778558939	0.682697494566904	TRUE	0.655986017364131	0.160611676408267	0.655986017364131	0.183402306227602
Q16YW6	1	0.171803403865718	0.902967699360915	-107477110322664	TRUE	0.655991985498105	0.655991985498105	0.188924989642034	0.155083024859861
A0A6I8TLS5	3	0.0560436434447859	-102684329351907	0.970799650074278	TRUE	0.656108942840722	0.155099990948608	0.18879106621067	0.656108942840722
A0A6I8TC94	1	0.694229571034937	0.451968424808881	-114619799584384	TRUE	0.656850396570343	0.656850396570343	0.171879180366621	0.171270423063036
A0A6I8T4G3	2	-114817250565383	0.467902812755314	0.680269692898536	TRUE	0.657446829486636	0.160046468689745	0.657446829486636	0.182506701823619
Q16LN3	2	-114833661678425	0.469324324709767	0.679012292074464	TRUE	0.658203972395678	0.159752985906459	0.658203972395678	0.182043041697863
Q1HRN4	1	0.691924143746259	0.454619425836976	-114654356958323	TRUE	0.658269437279075	0.658269437279075	0.171248628356191	0.170481934364734
Q16XT2	1	0.691749874357439	0.454819501102727	-114656937546017	TRUE	0.658376922939542	0.658376922939542	0.171200821796397	0.170422255264061
Q16IW1	2	-114838085202329	0.469710456497392	0.678670395525896	TRUE	0.658409908920803	0.159673098395515	0.658409908920803	0.181916992683682
A0A1S4F1Y3	1	0.691259038775861	0.4553827813809	-114664182015679	TRUE	0.6586798258852	0.6586798258852	0.171066065076372	0.170254109038427
Q16VR4	3	0.0637150322298169	-103033400357015	0.966618971340342	TRUE	0.658934496483189	0.154043938610714	0.187021564906097	0.658934496483189
Q1HQR1	1	0.178010035601201	0.89904068985615	-107705072545737	TRUE	0.659461883495442	0.659461883495442	0.186828302855253	0.153709813649305
A0A1S4FQW4	1	0.689848643572054	0.456999388252133	-114684803182417	TRUE	0.65955157072749	0.65955157072749	0.170677959321516	0.169770469950994
Q17P42	1	0.17884493603701	0.898510154502105	-10773550905391	TRUE	0.659931846848551	0.659931846848551	0.186544816758544	0.153523336392905
Q17NU1	2	-114870843123498	0.472610886562184	0.676097544672785	TRUE	0.659960465090037	0.159070747700263	0.659960465090037	0.180968787209699
Q1HR62	2	-114895399213839	0.474834921813691	0.674119070324701	TRUE	0.661153761029699	0.158606164801205	0.661153761029699	0.180240074169097
A0A1S4FBQ7	2	-114898326862505	0.475103072019032	0.673880196606033	TRUE	0.661297887539933	0.158549992925014	0.661297887539933	0.180152119535053
Q16HD2	3	0.49918508722756	-115131904678268	0.652133959555119	TRUE	0.661327374497141	0.165254954444103	0.173417671058756	0.661327374497141
Q16JK1	1	0.686669846259537	0.460632359586654	-114730220584619	TRUE	0.6615238076627	0.6615238076627	0.169798383155514	0.168677809181786
A0A1S4FNZ2	2	-114907524789629	0.475949815350627	0.673125432545669	TRUE	0.66175335198222	0.158372396369929	0.66175335198222	0.179874251647851
A0A1S4FXZ8	1	0.185515540622667	0.894251848760644	-107976738938331	TRUE	0.663714307963579	0.663714307963579	0.184267386647265	0.152018305389156
A0A6I8U719	3	0.0768625421316698	-103621336762439	0.959350825492724	TRUE	0.66372991646425	0.152246265447976	0.184023818087774	0.66372991646425
Q17AT2	2	-114949829478973	0.479932204253682	0.66956609053603	TRUE	0.663902602180369	0.157532647680108	0.663902602180369	0.178564750139523
Q16QI6	3	0.491160736010464	-115060569834205	0.659444962331557	TRUE	0.664302218506128	0.163569595322553	0.172128186171319	0.664302218506128
A0A6I8TUG6	3	0.0805825613256772	-103785322766546	0.95727066633977	TRUE	0.665073935392341	0.151741376070878	0.18318468853678	0.665073935392341
Q171B3	1	0.188169944432361	0.892547712225827	-108071765665819	TRUE	0.665233206004915	0.665233206004915	0.183354923940868	0.151411870054218
Q17GH2	1	0.189211277889788	0.891877670209124	-108108894809893	TRUE	0.665831233591339	0.665831233591339	0.182995986375682	0.151172780032979
A0A1S4F9V4	2	-11499818268886	0.484678409495724	0.665303417392887	TRUE	0.666479062600412	0.1565223309357	0.666479062600412	0.176998606463887
A0A1S4FED4	1	0.19035449186143	0.891141097998439	-108149558985985	TRUE	0.666489175718467	0.666489175718467	0.182601296606067	0.150909527675467
A0A6I8TE08	2	-110193811347136	0.849798934022718	0.252139179448642	TRUE	0.66651080331347	0.173692071767616	0.66651080331347	0.159797124918914
A0A6I8TPU0	1	0.190557041221291	0.891010489026357	-108156753024765	TRUE	0.666605900557148	0.666605900557148	0.182531297864117	0.150862801578735
A0A1S4FN24	3	0.085097347940934	-103982939223893	0.954732044297998	TRUE	0.666696384870241	0.151131369543284	0.182172245586475	0.666696384870241
A0A1S4FIN3	2	-115008258458961	0.485696250643012	0.664386333946599	TRUE	0.667033662323396	0.1563043415548	0.667033662323396	0.176661996121804
Q1HR88	3	0.483616629908165	-114987561227141	0.666258982363248	TRUE	0.66706885727145	0.162004244146622	0.170926898581928	0.66706885727145
Q177P3	3	0.0862189586286919	-104031794216439	0.954098983535693	TRUE	0.667097881446131	0.150980334392621	0.181921784161248	0.667097881446131
Q179W2	2	-110246545152027	0.848600252825817	0.25386519869445	TRUE	0.667393998641624	0.173164338195363	0.667393998641624	0.159441663163013
Q17PC6	1	0.676195943620927	0.472500131057374	-114869607467831	TRUE	0.668096395424253	0.668096395424253	0.166852179612264	0.165051424963484
A0A6I8TKW7	1	0.675778450696754	0.47296995735872	-114874840805547	TRUE	0.66836076871734	0.66836076871734	0.166733199900393	0.164906031382266
A0A6I8TBC5	1	0.674581945436442	0.474315088846371	-114889703428281	TRUE	0.669119467656056	0.669119467656056	0.166391551996725	0.164488980347219
J9HYM2	3	0.0934325770481781	-10434372952053	0.95000471815712	TRUE	0.66966398389502	0.150014358521317	0.180321657583663	0.66966398389502
A0A6I8U6D0	2	-110401340107652	0.845035381186755	0.25897801988972	TRUE	0.670018335966399	0.171598925908135	0.670018335966399	0.158382738125466
A0A1S4EXN6	3	0.473983289797956	-114886053939217	0.674877249594211	TRUE	0.670552861085012	0.160035270331585	0.169411868583402	0.670552861085012
Q5K6H3	3	0.0960187931350337	-104454604593053	0.9485272527955	TRUE	0.670576745413116	0.149670524741485	0.179752729845399	0.670576745413116
A0A6I8TD24	2	-1150737437307	0.492588812969232	0.658148624337749	TRUE	0.67080775042021	0.154816194733356	0.67080775042021	0.174376054846434
A0A1S4EYS5	3	0.0977514466858728	-104528602588056	0.94753457919468	TRUE	0.671185979201783	0.149440971995928	0.179373048802289	0.671185979201783
Q16IJ8	1	0.198904486523041	0.885599914713246	-10845044012363	TRUE	0.671456890704138	0.671456890704138	0.179628203473555	0.148914905822307
A0A1S4F1X8	3	0.0988265271396487	-104574402599269	0.946917498853049	TRUE	0.671563051877198	0.149298874771034	0.179138073351768	0.671563051877198
Q16KR4	3	0.471025285493723	-11485303782368	0.677505092743073	TRUE	0.671610457999984	0.159437961559604	0.168951580440413	0.671610457999984
Q1HRP6	1	0.670332076605438	0.47907666526013	-114940874186561	TRUE	0.671826612550911	0.671826612550911	0.165170109170368	0.163003278278722
A0A6I8T8F3	2	-11052807787584	0.842063609042765	0.26321716971563	TRUE	0.672202980299785	0.170298816135835	0.672202980299785	0.15749820356438
Q17KV1	2	-115098470564423	0.495332166134418	0.655652539509798	TRUE	0.672318519621384	0.154218228449219	0.672318519621384	0.173463251929396
Q17KG9	1	0.669244414691881	0.480291245146273	-114953565983816	TRUE	0.672522551491115	0.672522551491115	0.16485550778256	0.162621940726326
O16109	1	0.667958781934953	0.481724782876837	-114968356481174	TRUE	0.673346799894431	0.673346799894431	0.164482589601022	0.162170610504547
Q171G2	2	-110597704680072	0.840409954338396	0.26556709246233	TRUE	0.673417219409659	0.169577371788733	0.673417219409659	0.157005408801607
A0A6I8TF87	1	0.667776756479974	0.481927564622638	-114970432110259	TRUE	0.673463644197816	0.673463644197816	0.164429697772959	0.162106658029225
A0A6I8T4Y3	2	-115118471178457	0.497615952313305	0.653568759471263	TRUE	0.673579767427764	0.15371805530541	0.673579767427764	0.172702177266826
A0A1S4F345	2	-115130672123507	0.499039881194535	0.652266840040406	TRUE	0.674367737974502	0.153405128217909	0.674367737974502	0.172227133807589
Q176M6	3	0.46044706108611	-114727935106483	0.686832289978724	TRUE	0.675339952494882	0.157332532258791	0.167327515246327	0.675339952494882
Q1DGH0	1	0.205945404683264	0.880993693282404	-108693909796569	TRUE	0.675610829055807	0.675610829055807	0.177151395908024	0.147237775036168
A0A6I8TJE1	2	-110788327867853	0.835803273156949	0.2720800055216	TRUE	0.676793518716523	0.167575602953936	0.676793518716523	0.155630878329541
Q6Q9G1	1	0.208043173675127	0.879613776706972	-108765695038209	TRUE	0.676859585034109	0.676859585034109	0.176408430851965	0.146731984113926
Q17CT0	3	0.455432431373785	-114664819104727	0.691215759673483	TRUE	0.677076546368344	0.15635239065006	0.166571062981596	0.677076546368344
A0A6I8T4A2	1	0.661768262623618	0.488595627399821	-115036389002345	TRUE	0.677340649321376	0.677340649321376	0.162670868914189	0.159988481764435
Q1HR63	1	0.209155465977157	0.878880701968864	-108803616794599	TRUE	0.677523794069843	0.677523794069843	0.176013550057397	0.14646265587276
Q0IEC8	3	0.11666674573648	-105321610607323	0.93654936033676	TRUE	0.677702254703074	0.14698429206583	0.175313453231096	0.677702254703074
A0A1S4EWR4	2	-115181290096924	0.505229149527242	0.646583751441997	TRUE	0.677806187045419	0.152035720043294	0.677806187045419	0.170158092911287
Q17F70	1	0.210116563861854	0.878246488825915	-108836305268777	TRUE	0.678098883528927	0.678098883528927	0.17567181926441	0.146229297206662
Q16U43	2	-115198610606117	0.507465623620877	0.644520482440322	TRUE	0.679053719873409	0.151537338545957	0.679053719873409	0.169408941580634
A0A6I8U0T0	3	0.449199765922627	-114582986386799	0.696630097945331	TRUE	0.679203888670804	0.155151605122902	0.165644506206295	0.679203888670804
A0A6I8TAH2	3	0.446971584580584	-11455282543999	0.698556669819309	TRUE	0.679955552164893	0.154727243702127	0.165317204132981	0.679955552164893
Q1HQF5	3	0.124051575155113	-105623824225017	0.932186667095061	TRUE	0.680169215257769	0.146054512261143	0.173776272481088	0.680169215257769
Q17LG1	3	0.124278820502942	-105633057953474	0.932051759031756	TRUE	0.680244351858146	0.146026205395732	0.173729442746121	0.680244351858146
A0A1S4G452	1	0.214228701324393	0.875524722266737	-108975342359114	TRUE	0.680571703307631	0.680571703307631	0.17420417046821	0.14522412622416
J9EB97	2	-115225438911761	0.511070549476207	0.641183839641403	TRUE	0.681069772065651	0.150730256091912	0.681069772065651	0.168199971842436
Q17M80	3	0.129086803717393	-105827497921223	0.929188175494816	TRUE	0.681822577986301	0.145431853513173	0.172745568500526	0.681822577986301
A0A1S4FMS2	1	0.654335214373888	0.496776608414283	-115111182278816	TRUE	0.682191131389517	0.682191131389517	0.160460150019597	0.157348718590886
A0A6I8TZG5	1	0.653984570344815	0.497160695962262	-115114526630709	TRUE	0.682421436536471	0.682421436536471	0.160354904890541	0.157223658572988
A0A1S4FYX1	3	0.13157713654916	-105927515240801	0.927698015858883	TRUE	0.68263111664962	0.145127563336218	0.172241320014162	0.68263111664962
A0A0P6IXZ8	1	0.652324050509757	0.498977356816369	-115130140732612	TRUE	0.683513903980659	0.683513903980659	0.159855328770215	0.156630767249126
A0A6I8TWI2	3	0.435954725144621	-114396743175127	0.708012706606651	TRUE	0.683597495046778	0.152669855224121	0.163732649729101	0.683597495046778
Q179S9	3	0.435167766531289	-114385153423329	0.708683767702009	TRUE	0.683852621699912	0.152525616590141	0.163621761709947	0.683852621699912
Q179Z6	1	0.221054572589811	0.870977251113271	-109203182370309	TRUE	0.684720493688882	0.684720493688882	0.171748112681681	0.143531393629437
A0A6I8T3C7	3	0.427556514769047	-114270052001413	0.715144005245084	TRUE	0.686282794600007	0.151150591016342	0.162566614383651	0.686282794600007
A0A1S4FZ89	3	0.42650772499989	-114253765682038	0.716029931820469	TRUE	0.686612156821122	0.150964052700712	0.162423790478166	0.686612156821122
Q16FC8	2	-115300253726194	0.522289998579148	0.63071253868281	TRUE	0.687379005168729	0.14819160218729	0.687379005168729	0.164429392643981
A0A6I8T781	3	0.423747834193875	-114210417341094	0.718356339217049	TRUE	0.687472226173607	0.150476698182749	0.162051075643645	0.687472226173607
Q17IE3	3	0.42328482862001	-114203075548542	0.718745926865348	TRUE	0.687615554651516	0.150395445167705	0.161989000180779	0.687615554651516
Q16EG4	2	-111385034315942	0.820559501253854	0.293290841905563	TRUE	0.687873483318138	0.161047953440425	0.687873483318138	0.151078563241437
A0A1S4EVI9	2	-115308042611457	0.523586004691992	0.629494421422554	TRUE	0.688110567513904	0.147896030748071	0.688110567513904	0.163993401738025
Q17LR4	2	-11147434579085	0.818159511044686	0.29658394686382	TRUE	0.689600603083004	0.160035778970939	0.689600603083004	0.150363617946057
A0A6I8TNE4	3	0.154063751262859	-106809104157972	0.914027290316853	TRUE	0.689619210872372	0.142507775499207	0.167873013628421	0.689619210872372
A0A1S4FWC1	1	0.229174384760722	0.865519600794312	-109469398555505	TRUE	0.689727848215525	0.689727848215525	0.168794046218471	0.141478105566004
Q1HR40	1	0.642641638931871	0.509497327262487	-115213896619433	TRUE	0.689944214711285	0.689944214711285	0.156903646144884	0.15315213914383
A0A6I8T7Y3	3	0.415004313112115	-114068411366513	0.725679800552784	TRUE	0.690130371001045	0.148967781970995	0.16090184702796	0.690130371001045
J9HY30	1	0.230004802273017	0.864958487470047	-109496328974303	TRUE	0.69024438434023	0.69024438434023	0.168489943071713	0.141265672588057
Q16WX6	2	-115329823735973	0.527380652322458	0.625917585037254	TRUE	0.690254971438634	0.147028248005344	0.690254971438634	0.162716780556023
A0A6I8U164	1	0.230317575920703	0.864747003769909	-109506457969061	TRUE	0.690439149154082	0.690439149154082	0.168375308085425	0.141185542760493
Q176C3	3	0.15685988361442	-106916009310185	0.912300209487485	TRUE	0.690444246221877	0.142200298099976	0.167355455678147	0.690444246221877
A0A1S4FM73	2	-115331851522524	0.527748094991303	0.625570420233956	TRUE	0.690462784684043	0.146944043708126	0.690462784684043	0.162593171607831
Q17LY0	1	0.641581682282586	0.510641482454338	-115222316473689	TRUE	0.690654395355303	0.690654395355303	0.156576506181718	0.152769098462979
A0A6I8TKD5	2	-111545838787311	0.816214084583254	0.29924430328987	TRUE	0.690996270216247	0.159218830412824	0.690996270216247	0.14978489937093
Q963B4	3	0.411878337573831	-114015925863623	0.728280921062409	TRUE	0.691054821147071	0.148441842681511	0.160503336171418	0.691054821147071
A0A6I8T4L7	1	0.231967976785535	0.863629784126536	-109559776091209	TRUE	0.691468791361619	0.691468791361619	0.167769551330133	0.140761657308248
Q17DD1	2	-115348074327749	0.530787883501513	0.62269285977598	TRUE	0.692182880709666	0.146246359743168	0.692182880709666	0.161570759547166
Q16XE6	1	0.233294502673077	0.862730232714877	-109602473538796	TRUE	0.692298733750639	0.692298733750639	0.167281612643564	0.140419653605798
A0A1S4FE42	3	0.407561381368498	-113941966502892	0.731858283660424	TRUE	0.692307782840379	0.147727816376365	0.159964400783256	0.692307782840379
A0A1S4FB16	3	0.404178784848672	-113882822070517	0.734649435856144	TRUE	0.693269638337795	0.147178616313645	0.15955174534856	0.693269638337795
A0A1S4EVV7	3	0.168765930506676	-107364458157389	0.904878651067225	TRUE	0.693832745638079	0.140943971189047	0.165223283172874	0.693832745638079
A0A6I8TZ98	1	0.237426987078457	0.859918878373297	-109734586545175	TRUE	0.694897689433287	0.694897689433287	0.165755531208178	0.139346779358534
A0A6I8TZ05	1	0.237858865546391	0.859624280653277	-109748314619967	TRUE	0.695170477161351	0.695170477161351	0.16559551799113	0.139234004847519
A0A1S4FFD5	1	0.23841768715189	0.859242869509508	-10976605566614	TRUE	0.695523775956532	0.695523775956532	0.165388324460258	0.13908789958321
Q178R6	1	0.239127415388924	0.858758099998229	-109788551538712	TRUE	0.695973017359845	0.695973017359845	0.165124940243106	0.138902042397049
Q16PS8	2	-111894206471718	0.80640521762835	0.31253684708883	TRUE	0.697964181577876	0.155152498764646	0.697964181577876	0.146883319657478
A0A6I8TXA1	1	0.630556452545108	0.522456170845821	-115301262339094	TRUE	0.698114021707699	0.698114021707699	0.153126924479268	0.148759053813033
A0A1S4F0C9	2	-111925459012901	0.805496918760373	0.31375767136865	TRUE	0.698602767813486	0.154780796748511	0.698602767813486	0.146616435438003
Q16PZ7	2	-111936768679184	0.805167012523071	0.314200674268781	TRUE	0.698834400669611	0.154646007779028	0.698834400669611	0.146519591551361
Q16Q55	1	0.243765405855561	0.855580247869352	-109934565372493	TRUE	0.698923505547216	0.698923505547216	0.163397184708904	0.13767930974388
Q1HQM8	2	-111966853247653	0.804286271827072	0.315382260649458	TRUE	0.699451957654247	0.154286743142862	0.699451957654247	0.146261299202891
Q1HQW5	3	0.379688590038387	-113423692043831	0.754548330399899	TRUE	0.699655508248383	0.14349702569675	0.156847466054867	0.699655508248383
Q1HQY2	2	-115407738644091	0.544189955356024	0.609887431084887	TRUE	0.699772456184495	0.143153663321666	0.699772456184495	0.157073880493839
Q1HR99	3	0.377403350957179	-113378105469217	0.756377703734979	TRUE	0.700194828563064	0.143182018672878	0.156623152764057	0.700194828563064
A0A6I8U8K4	2	-115411530217038	0.545223675962254	0.608891626208127	TRUE	0.700357227887712	0.142914474385303	0.700357227887712	0.156728297726986
A0A6I8TWT1	2	-112013229391946	0.802919462953302	0.317212830966083	TRUE	0.70040789584314	0.153730897382372	0.70040789584314	0.145861206774488
A0A6I8TMN8	1	0.626654271373813	0.526600431503692	-11532547028775	TRUE	0.700785691365875	0.700785691365875	0.151885668002637	0.147328640631488
Q17EV4	3	0.37473907720706	-113324372051699	0.758504643309985	TRUE	0.70081041457229	0.14282135542516	0.15636823000255	0.70081041457229
Q1HRM5	3	0.372082570007869	-113270168917337	0.760619119165518	TRUE	0.701409797903974	0.142468929296444	0.156121272799583	0.701409797903974
A0A6I8TB93	3	0.372025749278999	-113269002731883	0.760664278039834	TRUE	0.701422459018228	0.14246147046251	0.156116070519262	0.701422459018228
A0A6I8U4B3	1	0.249098402705959	0.851904837159333	-110100323986529	TRUE	0.702347612166326	0.702347612166326	0.161396535247776	0.136255852585898
Q16XA1	2	-112112224435539	0.799963889305903	0.321158355049513	TRUE	0.702464352003657	0.152536222202109	0.702464352003657	0.144999425794234
A0A6I8TMT7	1	0.249298467053992	0.851766510786561	-110106497784055	TRUE	0.702476717566411	0.702476717566411	0.161321193204534	0.136202089229055
A0A1S4F0X0	1	0.249401016275503	0.851695594789017	-11010966110645	TRUE	0.702542912777518	0.702542912777518	0.161282566237547	0.136174520984936
Q17HH8	1	0.624038727129585	0.529367438258166	-115340616538775	TRUE	0.702585530242827	0.702585530242827	0.151047790000733	0.14636667975644
A0A6I8TFB6	3	0.36391671875881	-113099653898856	0.767079820229757	TRUE	0.703159167800406	0.141431847102554	0.15540898509704	0.703159167800406
A0A1S4G2P1	2	-112169322876736	0.798234957406388	0.323458271361055	TRUE	0.703660182099051	0.151842170054173	0.703660182099051	0.144497647846776
Q1HRJ0	3	0.359551782216619	-113006105195669	0.770509269740075	TRUE	0.704034609408034	0.140907006960142	0.155058383631824	0.704034609408034
A0A1S4FI06	3	0.356697523109418	-112944032273886	0.772742799629448	TRUE	0.704583825266884	0.14057526370493	0.154840911028186	0.704583825266884
A0A1S4FW40	3	0.356150951024697	-112932064636114	0.773169695336446	TRUE	0.704686865922582	0.14051278493624	0.154800349141178	0.704686865922582
Q16HY2	2	-115436365618295	0.553027905781723	0.601335750401229	TRUE	0.704762299950459	0.141108988588488	0.704762299950459	0.154128711461053
A0A6I8TBK1	3	0.216555486019544	-109053422229924	0.87397873627968	TRUE	0.704947202156441	0.136987378053116	0.158065419790443	0.704947202156441
Q1HR57	3	0.353486836360254	-112873359270401	0.775246756343756	TRUE	0.70517918436403	0.140213123486036	0.154607692149934	0.70517918436403
Q17A52	2	-115438568803475	0.553841988679293	0.600543699356093	TRUE	0.705220473336155	0.140920848294812	0.705220473336155	0.153858678369033
Q17IG8	2	-115441531608526	0.554982481084437	0.599432835000833	TRUE	0.705861813711498	0.140657390367587	0.705861813711498	0.153480795920915
Q1HRM4	2	-112290077133429	0.794517743533138	0.328383027801169	TRUE	0.706211971950803	0.150362626020011	0.706211971950803	0.143425402029186
Q16NP1	2	-115451241311347	0.559205833286641	0.595306579826826	TRUE	0.708230479777063	0.139683364641083	0.708230479777063	0.152086155581854
A0A6I8TMN3	1	0.258315312531209	0.845498641864104	-110381395439533	TRUE	0.708343870574425	0.708343870574425	0.157904212297412	0.133751917128163
Q1HRV1	3	0.238157143405448	-109757787230734	0.859420728901889	TRUE	0.708356603482694	0.135922557911413	0.155720838605892	0.708356603482694
A0A6I8TQ89	1	0.61550084325662	0.538340019141883	-115384086239858	TRUE	0.708510480459539	0.708510480459539	0.148280262449663	0.143209257090798
J9EAN1	2	-115452405151244	0.559778866445844	0.59474518506661	TRUE	0.70855100735134	0.139551445591108	0.70855100735134	0.151897547057552
A0A6I8TQG7	1	0.259064565476442	0.844974855863626	-110403942133999	TRUE	0.70883562088989	0.70883562088989	0.157618426291725	0.133545952818385
Q17M81	3	0.32579913129846	-112226977288619	0.796470641587714	TRUE	0.709264891623974	0.137601368918277	0.153133739457749	0.709264891623974
A0A6I8T7W0	1	0.260229597029378	0.844159504555254	-110438910158465	TRUE	0.709601525340611	0.709601525340611	0.157173495976246	0.133224978683143
A0A1S4F5T3	3	0.322263509530262	-112139717266736	0.79913366313708	TRUE	0.709643949770439	0.1373369012529	0.153019148976661	0.709643949770439
A0A6I8T6J3	3	0.319670705390329	-112075053109877	0.801079825708443	TRUE	0.709900488769269	0.137153260930817	0.152946250299914	0.709900488769269
Q16KV5	3	0.314230920440427	-111937540248081	0.805144482040393	TRUE	0.710379074158999	0.136796577200595	0.152824348640407	0.710379074158999
A0A6I8T919	3	0.313980651918798	-111931153671259	0.805330884793791	TRUE	0.710399133968352	0.136781104863788	0.15281976116786	0.710399133968352
Q174Z2	3	0.258185794273063	-110377493335481	0.845589139081844	TRUE	0.710453725225233	0.135422382780643	0.154123891994124	0.710453725225233
A0A0P6ITN4	3	0.309206561161098	-111808315940585	0.808876598244733	TRUE	0.710748519476751	0.136501853958329	0.152749626564919	0.710748519476751
Q16XU4	1	0.612250908425774	0.5417316203279	-115398252875367	TRUE	0.71078535582294	0.71078535582294	0.147213978306113	0.142000665870947
A0A6I8U8L5	2	-112522919593518	0.787101663210359	0.338127532724798	TRUE	0.711215110509353	0.14746700051406	0.711215110509353	0.141317888976587
Q1HQR0	3	0.271744144988469	-110778582368221	0.836041678693839	TRUE	0.711251976305402	0.135371470853172	0.153376552841426	0.711251976305402
A0A1S4FB77	3	0.296899364585052	-111482852906108	0.817929164476054	TRUE	0.711354295300371	0.135922412277747	0.152723292421881	0.711354295300371
Q1HR35	3	0.275729552957824	-110893630330855	0.833206750350743	TRUE	0.711388358276313	0.135402322078629	0.153209319645058	0.711388358276313
Q1HR19	3	0.281374673660792	-11105436250333	0.829168951372507	TRUE	0.711504307909555	0.135482186287263	0.153013505803181	0.711504307909555
Q16MG7	3	0.28775368278642	-111232837014004	0.8245746873537	TRUE	0.711525952068417	0.135623805181084	0.152850242750499	0.711525952068417
Q16UJ3	2	-115462127107592	0.565593541859322	0.589027729216582	TRUE	0.711789408285643	0.138217258544351	0.711789408285643	0.149993333170006
Q174Q1	2	-11546289185048	0.566176891549753	0.588452026955038	TRUE	0.712112713381315	0.138083935426694	0.712112713381315	0.149803351191991
Q176B3	2	-11546298294696	0.566248403348097	0.588381426121474	TRUE	0.712152324851927	0.13806759920473	0.712152324851927	0.149780075943344
Q1HR32	1	0.609900397408896	0.544176487326743	-115407688473567	TRUE	0.712437181069719	0.712437181069719	0.146438476702591	0.14112434222769
A0A6I8TH05	1	0.60873218904522	0.545389071107545	-115412126015279	TRUE	0.713260144562543	0.713260144562543	0.146051721077009	0.140688134360448
Q177G9	2	-112617924730846	0.783974723194281	0.342204524114176	TRUE	0.71328517739682	0.146270613882545	0.71328517739682	0.140444208720636
Q1HRT6	1	0.607525053586326	0.546640308308354	-115416536189468	TRUE	0.714111910176533	0.714111910176533	0.145651159288444	0.140236930535022
A0A6I8TFZ8	1	0.605397323152293	0.548841449540193	-115423877269249	TRUE	0.715616623358303	0.715616623358303	0.144942867387169	0.139440509254528
A0A1S4EWT7	1	0.271445337949248	0.836253704904519	-110769904285374	TRUE	0.717052319713854	0.717052319713854	0.152856579399968	0.130091100886178
A0A6I8T2Y8	1	0.272081186802699	0.83580243447971	-110788362128241	TRUE	0.717478824064594	0.717478824064594	0.152610079949733	0.129911095985673
A0A6I8T9I9	2	-112814361188615	0.777306402620901	0.350837209265248	TRUE	0.717610111251403	0.143773331283412	0.717610111251403	0.138616557465185
A0A6I8T7M3	1	0.602243886206859	0.552093578406132	-1154337464613	TRUE	0.717854444089872	0.717854444089872	0.143887933355799	0.138257622554329
A0A6I8TNC4	2	-115470047626318	0.577022231745743	0.577678244517437	TRUE	0.71805558675088	0.135630232207467	0.71805558675088	0.146314181041653
Q1HQZ5	1	0.600423776902172	0.553965181071341	-115438895797349	TRUE	0.719150172980505	0.719150172980505	0.143276271882686	0.137573555136809
Q17P45	2	-115469650582523	0.579991087803445	0.574705418021781	TRUE	0.719655350863695	0.134969068685784	0.719655350863695	0.145375580450521
Q173V5	2	-112911626420499	0.7738960083476	0.355220255857418	TRUE	0.719769970872405	0.142526945716085	0.719769970872405	0.13770308341151
A0A6I8TGI7	1	0.599379557541353	0.555037142240438	-11544166997818	TRUE	0.719894869994547	0.719894869994547	0.142924454642514	0.137180675362939
A0A1S4EY19	1	0.598216466864947	0.556229591101619	-115444605796657	TRUE	0.7207254555035	0.7207254555035	0.142531825453294	0.136742719043206
A0A6I8T7V1	2	-112981714883618	0.771390795557737	0.358426353278444	TRUE	0.721331998065447	0.141625672708806	0.721331998065447	0.137042329225746
A0A1S4FJH9	1	0.597324138130945	0.557143344276006	-115446748240696	TRUE	0.721363469065537	0.721363469065537	0.142230059911125	0.136406471023339
A0A6I8THF4	1	0.281534388093564	0.829054331410653	-111058871950422	TRUE	0.723868857102543	0.723868857102543	0.148924605122418	0.127206537775039
Q17BB0	2	-113106809700134	0.766814251102205	0.364253845899154	TRUE	0.724127729751993	0.140012435847626	0.724127729751993	0.135859834400381
Q16VJ9	2	-115462224883904	0.588955731085123	0.565666517753934	TRUE	0.724394288448285	0.133010455876379	0.724394288448285	0.142595255675337
A0A1S4FK97	1	0.592952656734218	0.561606045390733	-115455870212494	TRUE	0.724498591604625	0.724498591604625	0.140745128203229	0.134756280192146
A0A6I8TTZ5	2	-115460901788892	0.589894658160225	0.56471435972855	TRUE	0.724881526502733	0.132809165349924	0.724881526502733	0.142309308147343
Q17D57	2	-115459832447755	0.590604493321812	0.563993831155736	TRUE	0.725248611893149	0.132657534191753	0.725248611893149	0.142093853915098
A0A6I8THB1	1	0.591285866594322	0.563301633001708	-115458749959603	TRUE	0.725697975825556	0.725697975825556	0.140176140279533	0.134125883894912
Q1HQV4	2	-113178501620585	0.764127237196837	0.367657779009017	TRUE	0.725732015160767	0.139086391416225	0.725732015160767	0.135181593423008
Q17P27	1	0.589020395579653	0.565600975369446	-115462137094907	TRUE	0.727331513188132	0.727331513188132	0.13940039616526	0.133268090646608
Q16Z38	2	-115448985630975	0.596346728028672	0.55814312828109	TRUE	0.728175057378649	0.131449630753508	0.728175057378649	0.140375311867842
Q16NC8	2	-113290765770355	0.759819232524421	0.373088425179141	TRUE	0.728242267544811	0.137636448655778	0.728242267544811	0.13412128379941
A0A6I8T9Y0	1	0.289077366633176	0.823617144572353	-111269451120553	TRUE	0.729029728820501	0.729029728820501	0.14595821335307	0.125012057826428
A0A1S4F4A5	1	0.586413449214684	0.568239414123979	-115465286333866	TRUE	0.729215830301318	0.729215830301318	0.138504438239884	0.132279731458797
Q16WQ6	2	-115440016561479	0.600007827575372	0.554392338039423	TRUE	0.729996993880028	0.130698808520047	0.729996993880028	0.139304197599926
A0A1S4EUN4	2	-115437173516226	0.601048449039419	0.553323286122842	TRUE	0.730508034700073	0.130488431722791	0.730508034700073	0.139003533577137
A0A6I8TQ71	1	0.583294419549803	0.571385648864744	-11546800684144	TRUE	0.731476263705296	0.731476263705296	0.13742808471511	0.131095651579594
Q16U15	1	0.582904519893674	0.571778149918162	-115468266981179	TRUE	0.731759264345765	0.731759264345765	0.13729320971157	0.130947525942664
Q1HR85	1	0.582886419280879	0.571796366991358	-115468278627223	TRUE	0.731772404543572	0.731772404543572	0.137286946603145	0.130940648853283
A0A1S4F3D9	2	-11346176946857	0.753002183732659	0.381615510953032	TRUE	0.732044952285851	0.135436127929395	0.732044952285851	0.132518919784754
Q16KL2	1	0.294261078392345	0.819853335182048	-111411441357441	TRUE	0.732605150944694	0.732605150944694	0.143908217279186	0.123486631776121
A0A1S4F520	2	-113494362525304	0.751665258826729	0.383278366426315	TRUE	0.732764489240076	0.135019015163962	0.732764489240076	0.132216495595962
A0A1S4FU38	2	-115412828311229	0.608543175693322	0.545585107418958	TRUE	0.734090018937831	0.129017658411509	0.734090018937831	0.13689232265066
A0A6I8TFT2	2	-115403713901145	0.610911213792188	0.543125925219203	TRUE	0.735182575527008	0.128570767682202	0.735182575527008	0.13624665679079
Q17A53	2	-115399715296313	0.611897404753589	0.542099748209517	TRUE	0.735631561549325	0.128387413350188	0.735631561549325	0.135981025100487
Q16I25	1	0.575650971404216	0.579047901443341	-115469887284757	TRUE	0.737039456642858	0.737039456642858	0.134772018729273	0.128188524627869
Q172I2	2	-113696790313965	0.743063418926841	0.393904484212824	TRUE	0.737168332532186	0.132457704594211	0.737168332532186	0.130373962873603
Q17L27	2	-115374485238086	0.617549344749764	0.536195507631138	TRUE	0.738131911644632	0.127370166167857	0.738131911644632	0.134497922187511
Q16ER5	2	-113751018518394	0.740664760592651	0.396845424591285	TRUE	0.738322097119901	0.131783422702635	0.738322097119901	0.129894480177465
Q172T1	1	0.573626589832738	0.58106596026702	-115469255009974	TRUE	0.738517584557803	0.738517584557803	0.134064675289465	0.127417740152732
A0A1S4FE41	2	-115368387148113	0.618796000063759	0.534887871417371	TRUE	0.738665789778439	0.127153957840742	0.738665789778439	0.134180252380819
A0A6I8TDZ7	2	-115363344175879	0.619798246467058	0.53383519529171	TRUE	0.739090131157743	0.126982404140058	0.739090131157743	0.133927464702198
A0A6I8TZU3	2	-115358340389052	0.620768942664517	0.53281446122599	TRUE	0.739496889806114	0.126818221156149	0.739496889806114	0.133684889037737
Q17M99	2	-115341070629848	0.623957939819636	0.529452766478826	TRUE	0.740802956825611	0.126292981830647	0.740802956825611	0.132904061343742
Q16TN4	2	-113924584527564	0.73268480664705	0.406561038628593	TRUE	0.741905159502006	0.12967599217309	0.741905159502006	0.128418848324904
Q17PW7	2	-115320018140161	0.627560920869348	0.525639260532269	TRUE	0.742220026356526	0.125727054034612	0.742220026356526	0.132052919608862
A0A1S4FES5	2	-115312448706923	0.628791909348271	0.524332577720942	TRUE	0.7426892454725	0.125540742082606	0.7426892454725	0.131770012444894
Q177Q3	2	-114003432762584	0.728892268458101	0.411142059167744	TRUE	0.743461601041752	0.128751711205402	0.743461601041752	0.127786687752846
Q17KT6	2	-11405124240339	0.726536594561514	0.413975829472299	TRUE	0.74437808752761	0.128203959935622	0.74437808752761	0.127417952536768
A0A6I8T4F9	2	-115281671809375	0.633506615260647	0.519310102833118	TRUE	0.744412059167108	0.124862357594637	0.744412059167108	0.130725583238256
Q17E26	2	-114135175161495	0.722290961844862	0.41906078977007	TRUE	0.745928820369929	0.127269463586535	0.745928820369929	0.126801716043536
A0A6I8TRN5	1	0.563444694359661	0.591145086797658	-115458978115733	TRUE	0.745970641478911	0.745970641478911	0.130488156393208	0.123541202127881
A0A1S4F5Y1	2	-114163044336198	0.720848378322595	0.420782065039387	TRUE	0.746425322564784	0.126967746950395	0.746425322564784	0.126606930484821
Q17AF8	2	-115212997649745	0.642753727492816	0.509376249004682	TRUE	0.747419843490617	0.123708821269914	0.747419843490617	0.128871335239469
Q173Z8	2	-115197368016728	0.644670754876089	0.507302925291526	TRUE	0.747976862822571	0.123501599833979	0.747976862822571	0.12852153734345
A0A6I8U9W3	2	-114294172448579	0.713819591854724	0.429122132631041	TRUE	0.748615005038928	0.125616335221644	0.748615005038928	0.125768659739429
Q17FP1	2	-115175264213809	0.647286323841551	0.504466318296494	TRUE	0.748697650233358	0.123237773155338	0.748697650233358	0.128064576611304
A0A6I8TDF2	2	-115165572257717	0.648400738394538	0.503254984182636	TRUE	0.748990681309523	0.123132164804377	0.748990681309523	0.127877153886099
Q173F1	1	0.55784501975362	0.596638282102858	-115448330185648	TRUE	0.750074131198969	0.750074131198969	0.128512272228648	0.121413596572382
A0A1S4FSA4	2	-114458536920845	0.704365579043104	0.440219790165348	TRUE	0.750931255449108	0.124121675817305	0.750931255449108	0.124947068733587
Q17LZ2	2	-115065987762441	0.658914533798484	0.491745343825948	TRUE	0.751317950958462	0.122348118472471	0.751317950958462	0.126333930569066
A0A6I8U7J4	2	-115059328884204	0.659565931553274	0.491027357288703	TRUE	0.751434991980418	0.122312773879675	0.751434991980418	0.126252234139908
Q16TI5	2	-114515099621867	0.700918386087371	0.444232610131285	TRUE	0.751588763170483	0.123672089718184	0.751588763170483	0.124739147111334
Q16JF9	2	-11454274312368	0.699192962246956	0.446234468989771	TRUE	0.75187946227391	0.123466551372666	0.75187946227391	0.124653986353424
A0A6I8T7D3	2	-114966133333702	0.668153300430617	0.481508032906428	TRUE	0.752663849506842	0.122000839743508	0.752663849506842	0.12533531074965
Q16IJ3	2	-114962739544071	0.668449367948967	0.48117802749174	TRUE	0.752695552779567	0.121995328996246	0.752695552779567	0.125309118224186
A0A6I8TCK4	2	-114939389163305	0.670458427673744	0.478935463959282	TRUE	0.752891448928397	0.121967422911959	0.752891448928397	0.125141128159645
A0A1S4F2Y4	2	-114690669483537	0.689443756531483	0.457462938303824	TRUE	0.753033665722761	0.12255191410034	0.753033665722761	0.124414420176899
A0A6I8U2B5	2	-1146981246937	0.68892681528518	0.458054431651803	TRUE	0.753071537889901	0.122515159694662	0.753071537889901	0.124413302415437
A0A6I8TT39	2	-11470341818156	0.688558124065378	0.458476057750222	TRUE	0.753097109507629	0.122489668158961	0.753097109507629	0.12441322233341
A0A1S4FKL4	1	0.323569168688086	0.798151478529856	-112172064721797	TRUE	0.753115848099283	0.753115848099283	0.132221773377459	0.114662378523259
Q17FD3	2	-114759645107331	0.684553763154165	0.463042687919187	TRUE	0.753297683691418	0.122251468332855	0.753297683691418	0.124450847975727
Q16YK8	2	-114779007321175	0.68313541777261	0.464654655439065	TRUE	0.753334887778149	0.122184026186774	0.753334887778149	0.124481086035077
Q17PC9	2	-114805096472069	0.681190013819807	0.466860950900879	TRUE	0.753357221947153	0.122105846886271	0.753357221947153	0.124536931166576
A0A6I8TKF7	2	-114809859966033	0.680830403465072	0.46726819619526	TRUE	0.75335772443463	0.122093203506778	0.75335772443463	0.124549072058592
Q1HRJ1	1	0.55297552468041	0.601386688722319	-115436221340272	TRUE	0.753638375579135	0.753638375579135	0.126792408401744	0.119569216019121
Q176A9	1	0.324473460411993	0.797470376215618	-112194383662766	TRUE	0.753752112843511	0.753752112843511	0.131861069042832	0.114386818113657
Q16I17	1	0.552775656831538	0.60158102348664	-115435668031819	TRUE	0.75378450638738	0.75378450638738	0.126721826155928	0.119493667456692
A0A6I8TPA5	1	0.551964520978463	0.602369249833268	-115433377081168	TRUE	0.754377387134669	0.754377387134669	0.126435405628289	0.119187207237042
J9E908	1	0.551840646483285	0.602489561531221	-115433020801451	TRUE	0.754467905072246	0.754467905072246	0.126391668734941	0.119140426192813
A0A6I8TK89	1	0.549680530739552	0.604584822738593	-115426535347815	TRUE	0.756045146453822	0.756045146453822	0.125629246257322	0.118325607288856
A0A6I8TKL8	1	0.548328201394401	0.605893930154564	-115422213154897	TRUE	0.757031258502134	0.757031258502134	0.125152263713443	0.117816477784422
Q16YQ8	1	0.547555021181087	0.606641494250069	-115419651543116	TRUE	0.757594540198686	0.757594540198686	0.12487970061042	0.117525759190894
Q17A95	1	0.331921769292335	0.791833954712641	-112375572400499	TRUE	0.758985533631787	0.758985533631787	0.128897855982292	0.112116610385921
Q1HQN4	1	0.332507532054597	0.791388680737265	-112389621279186	TRUE	0.759396214551256	0.759396214551256	0.128665590363388	0.111938195085356
Q17BZ1	1	0.5444810754943	0.609607107156124	-11540881826504	TRUE	0.75982968067411	0.75982968067411	0.123797426429883	0.116372892896007
A0A6I8UA10	1	0.544187823255028	0.609889483774976	-115407730703001	TRUE	0.760042511584502	0.760042511584502	0.123694312705286	0.116263175710212
Q17L34	1	0.541302233256829	0.612663051266213	-115396528452304	TRUE	0.762132454615875	0.762132454615875	0.122681234415767	0.115186310968359
Q175L0	1	0.539932590191533	0.613976349274777	-115390893946632	TRUE	0.763121423856765	0.763121423856765	0.122201515682361	0.114677060460874
A0A6I8TF25	1	0.537908752490444	0.615913201698289	-115382195418875	TRUE	0.76457871960738	0.76457871960738	0.121494258616964	0.113927021775655
Q16V68	1	0.344332448009603	0.782336983918462	-112666943192805	TRUE	0.767631276268856	0.767631276268856	0.124015522103749	0.108353201627395
Q95P61	1	0.347049858234271	0.780239872563383	-112728973079765	TRUE	0.769502280643742	0.769502280643742	0.122960800428585	0.107536918927673
Q16KL0	1	0.34796197660441	0.779534531827469	-112749650843188	TRUE	0.770127885391035	0.770127885391035	0.122608263751854	0.10726385085711
Q17IR8	1	0.526603736832584	0.626651151841207	-115325488867381	TRUE	0.772602677020392	0.772602677020392	0.117593021211768	0.10980430176784
Q17D30	1	0.351642422163245	0.776681127603904	-112832354976713	TRUE	0.772638260178373	0.772638260178373	0.121194235613768	0.10616750420786
Q8WQL0	1	0.526315501130572	0.626923141799246	-115323864292966	TRUE	0.772804056044073	0.772804056044073	0.117494976051153	0.109700967904773
A0A6I8TE05	1	0.356281283726636	0.773067923672961	-112934920739959	TRUE	0.775765320718298	0.775765320718298	0.119434041615518	0.104800637666184
Q16J86	1	0.521909909864146	0.631069447474722	-115297935733887	TRUE	0.775857261933338	0.775857261933338	0.116007806109056	0.108134931957605
A0A1S4FM51	1	0.357407473461128	0.772187909796854	-112959538325796	TRUE	0.776517319754973	0.776517319754973	0.119010918100745	0.104471762144283
A0A6I8U908	1	0.52068030799096	0.632223016123492	-115290332411445	TRUE	0.776700420760416	0.776700420760416	0.115596919724446	0.107702659515138
Q16HN8	1	0.518881884155467	0.633907362180715	-115278924633619	TRUE	0.777925866400127	0.777925866400127	0.114999608868178	0.107074524731695
A0A6I8TFB9	1	0.362471019065757	0.768217527880266	-113068854694605	TRUE	0.779858242559251	0.779858242559251	0.117131720203671	0.103010037237078
A0A6I8TJ68	1	0.515949586075354	0.636646366152907	-115259595222826	TRUE	0.779902656275639	0.779902656275639	0.11403580233578	0.106061541388581
Q16UI5	1	0.515319806495436	0.63723345507782	-115255326157323	TRUE	0.780323551927982	0.780323551927982	0.113830554047003	0.105845894025015
Q16RM8	1	0.513268602687096	0.639142739064247	-115241134175132	TRUE	0.781684830745803	0.781684830745803	0.113166666296615	0.105148502957582
Q1HRD2	1	0.365455049992327	0.765867201336595	-113132225132893	TRUE	0.781792400689027	0.781792400689027	0.116044134422021	0.102163464888952
A0A6I8TBT6	1	0.51119371770136	0.641069599335979	-115226331703733	TRUE	0.783046083671441	0.783046083671441	0.112502721928374	0.104451194400184
A0A1S4G3C4	1	0.51055278670235	0.641663899529488	-115221668623184	TRUE	0.783463202627266	0.783463202627266	0.112299266807092	0.104237530565642
Q17B09	1	0.370664016487985	0.761745676088564	-113240969257657	TRUE	0.785096259689536	0.785096259689536	0.114186561426327	0.100717178884137
Q1HR28	1	0.373510608766725	0.759483232590287	-113299384135701	TRUE	0.786857643182596	0.786857643182596	0.113196145190822	0.0999462116265822
Q0IEK2	1	0.374612681185842	0.758605391188151	-113321807237399	TRUE	0.787530340764442	0.787530340764442	0.112817839646841	0.099651819588717
Q1HQH2	1	0.502701093552344	0.64890980884655	-11516109023989	TRUE	0.788428644607475	0.788428644607475	0.109877643089559	0.101693712302966
Q17PM3	1	0.378059703854111	0.755852757311418	-113391246116553	TRUE	0.789598484193012	0.789598484193012	0.111654482413423	0.0987470333935651
Q1HRP0	1	0.380980968381494	0.753511701346077	-113449266972759	TRUE	0.791305317797592	0.791305317797592	0.110693878172227	0.0980008040301802
Q1HRM9	1	0.381889272338902	0.752782251099493	-113467152343841	TRUE	0.791826830218925	0.791826830218925	0.11040025211272	0.0977729176683552
A0A1S4FQG3	1	0.495780733596607	0.655243675382475	-11510244089791	TRUE	0.792547078461994	0.792547078461994	0.107871149205239	0.099581772332767
A0A6I8TXT8	1	0.491535907849226	0.659104599792824	-115064050764206	TRUE	0.794931309249364	0.794931309249364	0.106711528270658	0.0983571624799775
Q1HQY6	1	0.389476328233789	0.746660339339069	-113613666757287	TRUE	0.795994019675811	0.795994019675811	0.108050956418295	0.0959550239058941
A0A1S4FBV7	1	0.489207262664696	0.661214888359696	-115042215102439	TRUE	0.796188000136821	0.796188000136821	0.106101230169014	0.097710769694165
Q1HRN0	1	0.393949303634715	0.743026922449561	-113697622608428	TRUE	0.798274124162392	0.798274124162392	0.106762030140173	0.0949638456974355
Q1HR72	1	0.484373235154824	0.665578179492422	-114995141464725	TRUE	0.798670085174599	0.798670085174599	0.104898505147783	0.0964314096776181
A0A6I8U4K1	1	0.483884546622545	0.666017973150493	-114990251977305	TRUE	0.798910942783527	0.798910942783527	0.104782032575105	0.0963070246413681
A0A1S4F1X7	1	0.396100945405548	0.741272704263816	-113737364966938	TRUE	0.799318728905482	0.799318728905482	0.106170268099451	0.0945110029950676
Q1HR24	1	0.478679583341097	0.670687346589227	-114936692993034	TRUE	0.801352957621999	0.801352957621999	0.103604404555188	0.0950426378228125
Q170W6	1	0.401360583857663	0.736966902539369	-113832748639702	TRUE	0.801716593289368	0.801716593289368	0.104807647474464	0.0934757592361676
Q17Q06	1	0.477126099451555	0.672075744701861	-11492018441534	TRUE	0.802036003404532	0.802036003404532	0.103276344467947	0.0946876521275218
Q0IFU0	1	0.4027525787649	0.735823139887373	-113857571865226	TRUE	0.802311951856004	0.802311951856004	0.104468132351459	0.0932199157925377
A0A6I8T742	1	0.403462754833874	0.735238928460681	-113870168329455	TRUE	0.802609060206995	0.802609060206995	0.104298478086664	0.0930924617063405
Q1HR58	1	0.471729016483763	0.676880692378484	-114860970886219	TRUE	0.804232893055717	0.804232893055717	0.102226978632003	0.0935401283122804
A0A1S4FUM8	1	0.471113829268734	0.677426557233456	-114854038650218	TRUE	0.804465190384778	0.804465190384778	0.102116680664101	0.0934181289511208
A0A6I8TJZ3	1	0.469912739478841	0.678491227529639	-114840396700848	TRUE	0.804907630951386	0.804907630951386	0.101907050909888	0.0931853181387257
Q16JJ2	1	0.41168543271101	0.728441142206852	-114012657491786	TRUE	0.80570190801185	0.80570190801185	0.102520020205873	0.0917780717822766
Q17A05	1	0.414532426558737	0.726073033992744	-11406054605515	TRUE	0.806613974931752	0.806613974931752	0.101989022872556	0.0913970021956919
A0A6I8TWP8	1	0.463215831597124	0.684401538311131	-114761736990826	TRUE	0.807094348887254	0.807094348887254	0.100882851795466	0.0920227993172798
Q16SH1	1	0.462874539938769	0.68470156787525	-114757610781405	TRUE	0.807192595547409	0.807192595547409	0.100837479513665	0.0919699249389256
J9HJK5	1	0.461670882746515	0.68575879656305	-114742967930957	TRUE	0.807528531620063	0.807528531620063	0.100682931639899	0.0917885367400377
A0A6I8TQK0	1	0.420380641158044	0.721185053480415	-114156569463873	TRUE	0.80821000530858	0.80821000530858	0.101045869966623	0.0907441247247974
A0A1S4FDA2	1	0.420531700181259	0.721058377478382	-114159007765962	TRUE	0.808246104275446	0.808246104275446	0.101024230198041	0.0907296655265132
Q17N86	1	0.456383767511686	0.690386034857408	-114676980236912	TRUE	0.808804598593321	0.808804598593321	0.10010760762366	0.0910877937830189
Q16FD1	1	0.423414376317858	0.718636941421895	-114205131773977	TRUE	0.808883913810085	0.808883913810085	0.10063834485037	0.0904777413395447
A0A6I8TLW1	1	0.455623022506182	0.69104960231182	-1146672624818	TRUE	0.808960831601606	0.808960831601606	0.100039051069601	0.0910001173287928
A0A6I8U4Z7	1	0.454724646040316	0.691832499752832	-114655714579312	TRUE	0.809136284874946	0.809136284874946	0.0999627977447011	0.0909009173803528
A0A1S4FUR9	1	0.453768052161113	0.692665274462072	-114643332662318	TRUE	0.809312269193144	0.809312269193144	0.0998872455121032	0.0908004852947531
A0A1S4FMN1	1	0.427277000246684	0.715380215401349	-114265721564803	TRUE	0.809583122040987	0.809583122040987	0.100203548613426	0.0902133293455863
Q17J36	1	0.449471722547059	0.696394627839128	-11458663503862	TRUE	0.809962915292437	0.809962915292437	0.0996207553271458	0.0904163293804167
A0A6I8T7B4	1	0.449267373164933	0.696571567721432	-114583894088637	TRUE	0.809988106635704	0.809988106635704	0.0996110829945528	0.0904008103697436
A0A1S4F474	1	0.431966511486476	0.711407546300671	-114337405778715	TRUE	0.810185601117515	0.810185601117515	0.0998058317025648	0.0900085671799204
Q17EQ5	1	0.433396779966059	0.71019179948727	-114358857945333	TRUE	0.810314472881174	0.810314472881174	0.0997134675162725	0.0899720596025533
A0A6I8U1R4	1	0.441483533890415	0.703281618569321	-114476515245973	TRUE	0.810551918137049	0.810551918137049	0.0994495870536967	0.0899984948092541
Q170J7	1	0.440225940777704	0.704360307104764	-114458624788247	TRUE	0.810570116421778	0.810570116421778	0.0994616727221274	0.0899682108560951
Q16KJ6	1	0.439980333617455	0.704570799013655	-11445511326311	TRUE	0.810571295657545	0.810571295657545	0.0994652789013843	0.0899634254410709
A0A6I8U5R4	1	0.439505483592709	0.704977595879962	-114448307947267	TRUE	0.810571375201889	0.810571375201889	0.0994734056884999	0.0899552191096111
A0A6I8TT66	1	0.439753676807463	0.704764999174873	-114451867598234	TRUE	0.810571695417487	0.810571695417487	0.0994689681270966	0.0899593364554161
A0A1S4G5Q9	1	115391582626825	-0.613818453224394	-0.540097373043856	FALSE	0.373472766673923	0.373472766673923	0.253380492460517	0.37314674086556
A0A6I8U4E8	3	115221591419202	-0.641673689853094	-0.510542224338944	FALSE	0.378431250198708	0.368170455081176	0.253398294720116	0.378431250198708
Q1HRT9	3	115195577981778	-0.644886604947662	-0.507069174870147	FALSE	0.379049586778879	0.367555840276901	0.25339457294422	0.379049586778879
J9HFM9	3	115169282026263	-0.647976402621455	-0.503716417641178	FALSE	0.379646039068957	0.366964118467464	0.253389842463578	0.379646039068957
Q16MW6	1	115470051837971	-0.577164140462169	-0.577536377917608	FALSE	0.380393648623036	0.380393648623036	0.253225433097115	0.366380918279849
A0A6I8T482	1	115469956340315	-0.576050278921148	-0.578649284481915	FALSE	0.380603210789899	0.380603210789899	0.253218456636357	0.366178332573743
Q16WB3	3	114965068832726	-0.668246279298544	-0.481404409028746	FALSE	0.383604800191576	0.363064901179965	0.253330298628459	0.383604800191576
Q1HQX3	3	114822615883635	-0.679860496043566	-0.468365662792782	FALSE	0.385910985708872	0.360815703212252	0.253273311078876	0.385910985708872
Q17LW5	1	115415198374862	-0.54625556347292	-0.607896420275699	FALSE	0.386197626494	0.386197626494	0.252983691670428	0.360818681835572
Q16IG9	1	115345608755333	-0.530313708010307	-0.623142379543018	FALSE	0.389184863272873	0.389184863272873	0.25282059574405	0.357994540983077
Q172F6	2	-0.589152491428139	115461956228772	-0.565467070859604	FALSE	0.389250413027243	0.385306361208094	0.389250413027243	0.225443225764663
A0A1S4F613	1	115341822973184	-0.529594462244361	-0.623823767487563	FALSE	0.389319581419705	0.389319581419705	0.252812630564208	0.357867788016087
Q16I64	2	-0.589563654247028	115461380093768	-0.565050146690654	FALSE	0.389363180634191	0.385189663710567	0.389363180634191	0.225447155655243
A0A6I8TPB5	3	114544599018147	-0.699076122012422	-0.446369868169052	FALSE	0.389792237303168	0.35706680894595	0.253140953750882	0.389792237303168
A0A1S4F6K4	1	-0.573227778543524	115469074959551	-0.581462971051995	FALSE	0.389820527142138	0.389820527142138	0.384915098877167	0.225264373980695
Q16WY5	2	-0.591772262615391	115457943621883	-0.562807173603588	FALSE	0.389969666220889	0.384562667076341	0.389969666220889	0.22546766670277
Q16R36	3	-0.76613076384965	-0.365120918078298	113125168192795	FALSE	0.390284475847631	0.220797778914588	0.38891774523778	0.390284475847631
Q17H36	2	-0.594364277914395	11545317344283	-0.560167456513922	FALSE	0.39068304464238	0.383826508677494	0.39068304464238	0.225490446680127
A0A1S4FUE6	2	-0.77242034360322	-0.357110155911109	11295304995143	FALSE	0.390806216874466	0.220850969330425	0.390806216874466	0.388342813795108
Q17LA8	1	-0.567798879725919	115464815455423	-0.586849274828297	FALSE	0.391357341428116	0.391357341428116	0.383450991474763	0.225191667097122
A0A6I8U8I6	3	114414524527681	-0.706975340486454	-0.437169904790482	FALSE	0.391413001795651	0.35551467340746	0.253072324796889	0.391413001795651
A0A1S4EWP4	3	-0.762455218864611	-0.369769414143442	113222463300802	FALSE	0.391415274156963	0.220762452916533	0.387822272926505	0.391415274156963
Q16RD5	3	-0.761933579159044	-0.370427192105464	113236077126451	FALSE	0.391575533594841	0.220757188749915	0.387667277655244	0.391575533594841
Q16MG5	1	115264064103343	-0.516615509332517	-0.636025131700899	FALSE	0.391750163815402	0.391750163815402	0.252659968479381	0.355589867705218
A0A6I8TQ21	2	-0.598772618654153	115443222234143	-0.555659603687242	FALSE	0.391900369640226	0.38257366201525	0.391900369640226	0.225525968344524
Q0IE96	2	-0.600339845557563	115439123624324	-0.554051390685675	FALSE	0.392334394598423	0.382127991208511	0.392334394598423	0.225537614193066
Q16PY9	1	-0.563993425448402	115459831829127	-0.590604892842872	FALSE	0.392434088318009	0.392434088318009	0.382428720663542	0.225137191018449
Q0C785	1	115232572317598	-0.512060827453168	-0.640264895722809	FALSE	0.392603036682261	0.392603036682261	0.252602402923403	0.354794560394336
Q178X7	3	114312171304365	-0.71282147338342	-0.430300239660227	FALSE	0.392622494504049	0.354361464616231	0.253016040879719	0.392622494504049
Q1HR13	2	-0.778828584633614	-0.348873948696264	11277025333299	FALSE	0.392748941582948	0.220895561445875	0.392748941582948	0.386355496971177
A0A6I8TYC3	1	115163812827249	-0.50303708744019	-0.648601040832296	FALSE	0.394292855879489	0.394292855879489	0.252482266806763	0.353224877313749
A0A6I8TRB9	2	-0.608119610763495	115414386255118	-0.546024251787684	FALSE	0.394498839130794	0.379913431618713	0.394498839130794	0.225587729250493
Q17E10	3	-0.751634851608643	-0.383316150969539	113495100257815	FALSE	0.394728516161091	0.220640699213875	0.384630784625034	0.394728516161091
Q17IM1	2	-0.785328757123619	-0.340441382857346	1125770139981	FALSE	0.394739464268538	0.220930666642845	0.394739464268538	0.384329869088617
A0A1S4FA91	3	-0.751189851894597	-0.383868934159189	113505878605386	FALSE	0.394864296141033	0.220635133350496	0.384500570508472	0.394864296141033
A0A6R5I5G1	2	-0.78929741075401	-0.335253478502973	112455088925698	FALSE	0.395964965144661	0.220946982321491	0.395964965144661	0.383088052533847
A0A1S4FSU7	1	-0.55115839614611	115431028137911	-0.603151885233006	FALSE	0.396063403873594	0.396063403873594	0.379004259713357	0.224932336413049
Q16Z72	3	113995865282837	-0.729261159594518	-0.410697493233879	FALSE	0.3960714479675	0.351096548525058	0.252832003507442	0.3960714479675
Q175U6	3	113958869539835	-0.731049437510948	-0.408539257887439	FALSE	0.396451039566442	0.350739322842909	0.252809637590649	0.396451039566442
Q17GH8	1	11504102041157	-0.489081518180503	-0.661328685935167	FALSE	0.396907149209457	0.396907149209457	0.252280628975997	0.350812221814546
A0A1S4FXA4	1	-0.546271161570599	115415252927565	-0.607881367705016	FALSE	0.39744468293614	0.39744468293614	0.37770946490177	0.22484585216209
Q17IM5	1	-0.544199918508312	115407775745638	-0.609877838948103	FALSE	0.398030009647231	0.398030009647231	0.377162190163771	0.224807800188997
Q16K94	2	-0.79678337133391	-0.325384657117431	112216802845133	FALSE	0.398298387989182	0.220966956092558	0.398298387989182	0.38073465591826
Q171U6	1	-0.542847055173009	115402638619138	-0.611179331018356	FALSE	0.398412308093165	0.398412308093165	0.376805194174141	0.224782497732694
A0A1S4FLM4	2	-0.801249901689512	-0.319443758572546	112069366026207	FALSE	0.399704636796605	0.220972009068228	0.399704636796605	0.379323354135167
A0A1S4FNN0	2	-0.803248326912659	-0.316772728229645	112002105514225	FALSE	0.400337307369796	0.220972577893393	0.400337307369796	0.378690114736812
A0A6I8T2U9	1	114844810617562	-0.470299991551519	-0.678148114624134	FALSE	0.400429091050251	0.400429091050251	0.25197910468352	0.347591804266228
Q1HR53	2	-0.62984485017977	115305821273203	-0.523213362552266	FALSE	0.400635500970746	0.373706065949597	0.400635500970746	0.225658433079657
Q17ML5	2	-0.630139649028124	115303940453593	-0.522899755507824	FALSE	0.400719756292209	0.373621567070958	0.400719756292209	0.225658676636833
Q17AA0	3	113374467537311	-0.756522695707163	-0.377221979665937	FALSE	0.401959410067762	0.345601855837015	0.252438734095222	0.401959410067762
Q17LJ1	3	-0.726320371171471	-0.414235491541933	114055586271272	FALSE	0.402398151863441	0.220256421901012	0.377345426235547	0.402398151863441
A0A6I8T2V9	2	-0.637001419737417	115257018745399	-0.515568767716583	FALSE	0.40268871345806	0.371652471547786	0.40268871345806	0.225658814994154
Q17AI3	1	114694974878065	-0.457804198205662	-0.689145550574968	FALSE	0.402775855243725	0.402775855243725	0.251759438743957	0.345464706012318
A0A6I8T5M0	1	-0.526593290344615	115325430142514	-0.6266610110805	FALSE	0.403005173431544	0.403005173431544	0.372543803633369	0.224451022935087
A0A1S4F4W9	3	-0.723991870830689	-0.417027060540685	114101893137137	FALSE	0.403098499912964	0.220214334513491	0.376687165573546	0.403098499912964
A0A6I8T8I8	3	-0.723982499483966	-0.41703827815198	114102077763596	FALSE	0.403101316953149	0.220214162890741	0.37668452015611	0.403101316953149
Q1HQW9	2	-0.812276582772478	-0.304604323636619	111688090640916	FALSE	0.403223204375031	0.220961832803148	0.403223204375031	0.375814962821821
A0A6I8T4D8	1	114652571232687	-0.454481152058595	-0.692044560268228	FALSE	0.403400539059485	0.403400539059485	0.251698468381568	0.344900992558947
Q178D3	1	-0.522655601593321	115302468965091	-0.630369088057578	FALSE	0.404118045700861	0.404118045700861	0.371518811432167	0.224363142866972
Q174C2	2	-0.642627446579402	115214010327358	-0.509512656694195	FALSE	0.404314515599356	0.370034547020516	0.404314515599356	0.225650937380127
Q17HC4	3	-0.719618235836239	-0.422247271346052	114186550718233	FALSE	0.404411856408849	0.220132300344981	0.37545584324617	0.404411856408849
Q17JG4	1	114555644109762	-0.44717833919999	-0.698378101897601	FALSE	0.404774371379241	0.404774371379241	0.251560714638928	0.343664913981831
A0A1S4FHP0	2	-0.818233532942885	-0.29648256330137	111471609624426	FALSE	0.405153052689431	0.220942517291626	0.405153052689431	0.373904430018942
A0A6I8T605	2	-0.818769267867708	-0.295748448892728	111451771676045	FALSE	0.405327645952567	0.220940293140871	0.405327645952567	0.373732060906561
A0A0P6ITV8	2	-0.819203592650321	-0.295152845618806	111435643826916	FALSE	0.405469317137105	0.220938430415777	0.405469317137105	0.373592252447118
Q1HRI3	3	-0.715703545160099	-0.426894254223495	114259779938359	FALSE	0.405585138481155	0.220055604460901	0.374359257057945	0.405585138481155
Q17MM5	3	112932534192004	-0.773152968271191	-0.356172373648826	FALSE	0.405665516543578	0.342193275833824	0.252141207622598	0.405665516543578
Q17FY5	2	-0.649257883853427	115158005909788	-0.502322175244435	FALSE	0.406244238203833	0.368123492494637	0.406244238203833	0.22563226930153
A0A1S4FVU1	2	-0.821978887801525	-0.291337425161225	111331631296276	FALSE	0.406377288077191	0.22092526099119	0.406377288077191	0.372697450931618
Q178C4	3	112826682366799	-0.776878519786261	-0.351388303881708	FALSE	0.406508636890651	0.341423133661506	0.252068229447843	0.406508636890651
Q16UG1	1	-0.514149723293179	115247284384678	-0.638323120553584	FALSE	0.406522665786748	0.406522665786748	0.369314011428635	0.224163322784617
Q0IER7	1	114411690962674	-0.436975617896081	-0.707141291730657	FALSE	0.406696325640413	0.406696325640413	0.251359606237975	0.341944068121612
A0A6I8TJP6	2	-0.652131780914423	115131924866972	-0.499187467755321	FALSE	0.407085370967373	0.367293644473482	0.407085370967373	0.225620984559145
Q1HR73	2	-0.825502526044221	-0.286469149023297	111197167506753	FALSE	0.407536923645911	0.220905352273414	0.407536923645911	0.371557724080675
Q1HR33	3	-0.708285793162544	-0.435634557137866	11439203503004	FALSE	0.407802775614397	0.219901916075912	0.372295308309691	0.407802775614397
A0A1S4EZR6	3	112643213279301	-0.783131931351393	-0.343300201440695	FALSE	0.407934921416295	0.340124722682357	0.251940355901347	0.407934921416295
A0A6I8U0K8	1	-0.508473933396324	11520625033657	-0.643588569969376	FALSE	0.40812794019016	0.40812794019016	0.367849627097127	0.224022432712713
Q5K6H6	1	114290608268116	-0.428889846133244	-0.714016236548034	FALSE	0.408221889309251	0.408221889309251	0.251193066963873	0.340585043726876
Q16NL9	1	-0.506497521985628	115191176522009	-0.645414243234492	FALSE	0.408687095147574	0.408687095147574	0.367340945447165	0.223971959405261
Q16S00	1	-0.505017321606578	115179622807974	-0.646778906473149	FALSE	0.40910592879518	0.40910592879518	0.366960389741208	0.223933681463612
A0A1S4F3Y5	1	-0.504905321934081	115178739392912	-0.646882071995043	FALSE	0.409137622244365	0.409137622244365	0.366931609202973	0.223930768552662
Q1DGM3	2	-0.659300400959802	115062050199555	-0.491320101035733	FALSE	0.409196266467274	0.365219432553298	0.409196266467274	0.225584300979427
A0A6S4FNC5	1	114188831929349	-0.422390130095644	-0.71949818919778	FALSE	0.409449900654141	0.409449900654141	0.251054607182146	0.339495492163713
Q170R5	1	-0.50309353512594	115164269088773	-0.648549155761802	FALSE	0.409650364988736	0.409650364988736	0.366466312010528	0.223883323000736
Q1HQJ0	1	114148550488841	-0.419884767580275	-0.721600737308174	FALSE	0.409923675338426	0.409923675338426	0.251000144957495	0.339076179704079
Q9XYC8	1	114147951464619	-0.419847781948843	-0.721631732697312	FALSE	0.409930671322718	0.409930671322718	0.250999336402706	0.339069992274576
A0A6I8TRS1	3	112367109347552	-0.792101599958048	-0.331569493517455	FALSE	0.410005828996064	0.338249290552708	0.251744880451228	0.410005828996064
Q16PC9	3	-0.700312128593364	-0.444936503841628	114524863243499	FALSE	0.410179011138145	0.219724691022309	0.370096297839546	0.410179011138145
Q17HZ7	3	-0.698240439666019	-0.447337698899171	114557813856524	FALSE	0.410795184256145	0.219676634564054	0.369528181179801	0.410795184256145
Q16HK2	1	-0.498915313185706	115129613032393	-0.652380817138235	FALSE	0.410833175370834	0.410833175370834	0.365395241906544	0.223771582722622
Q16NR0	2	-0.665665494886825	114994172835582	-0.484276233469185	FALSE	0.411086283798859	0.3633723462372	0.411086283798859	0.225541369963941
Q16JS6	1	114018266266644	-0.412016596425465	-0.728166066240972	FALSE	0.411413223770245	0.411413223770245	0.250825153019882	0.337761623209872
Q16N41	1	-0.495998742512243	115104363128423	-0.655044888771975	FALSE	0.411659146165975	0.411659146165975	0.364649188136474	0.22369166569755
A0A6I8THM1	3	112135929346838	-0.799248297679961	-0.32211099578837	FALSE	0.411677884727042	0.336743458196749	0.251578657076209	0.411677884727042
Q178I1	1	-0.49470991755561	115092929058681	-0.6562193730312	FALSE	0.41202423064094	0.41202423064094	0.364319920112507	0.223655849246553
Q16RF6	1	11381253636397	-0.40023438893021	-0.737890974709451	FALSE	0.413648757324762	0.413648757324762	0.250551892765724	0.335799349909514
Q170P3	1	-0.488713579604155	115037515486586	-0.661661575261733	FALSE	0.41372359569693	0.41372359569693	0.362791224784409	0.223485179518661
A0A6I8T9W6	2	-0.674967161073088	114884940345782	-0.473882242384706	FALSE	0.413875944799738	0.360663309847626	0.413875944799738	0.225460745352635
A0A1S4F242	1	113725427811567	-0.395452284703368	-0.741801993412326	FALSE	0.414557946924522	0.414557946924522	0.2504371401069	0.335004912968578
Q17CV4	3	111673047994912	-0.812697259910033	-0.304033220039098	FALSE	0.414880352091021	0.333880032886642	0.251239615022337	0.414880352091021
A0A1S4FYI5	1	-0.48386825788619	114990088591034	-0.666032628024188	FALSE	0.415097794534795	0.415097794534795	0.361559770755512	0.223342434709693
Q16HU0	3	-0.68296791805193	-0.464844830726614	114781274877854	FALSE	0.415323560292495	0.219297244508379	0.365379195199126	0.415323560292495
A0A6I8TBV7	3	-0.682157113514125	-0.465764832235865	114792194574996	FALSE	0.415563322262226	0.219275882282423	0.365160795455351	0.415563322262226
Q16SW1	1	-0.481401913196857	114965043180473	-0.66824851860787	FALSE	0.415797669953585	0.415797669953585	0.360934210359085	0.22326811968733
Q178J6	2	-0.8506610116683	-0.250895700712521	110155671238091	FALSE	0.416054237964613	0.220654331977553	0.416054237964613	0.363291430057834
A0A6I8T713	1	-0.479745531890979	114947881719679	-0.66973328530581	FALSE	0.416267856443613	0.416267856443613	0.360514559307492	0.223217584248895
Q174U3	2	-0.682891177930708	114782312419827	-0.464931946267559	FALSE	0.416279428025242	0.358345636886399	0.416279428025242	0.225374935088359
Q16ND1	2	-0.852139288360101	-0.24875920443629	110089849279639	FALSE	0.416568532650177	0.220633345372046	0.416568532650177	0.362798121977777
Q174C6	1	-0.478469033339536	114934469576973	-0.67087566243017	FALSE	0.416630295501305	0.416630295501305	0.360191408482592	0.223178296016103
A0A1S4FNP2	1	113500190044175	-0.383577013510035	-0.751424886931707	FALSE	0.416820689284904	0.416820689284904	0.250142560301349	0.333036750413748
A0A6I8U5P4	3	-0.676880707976207	-0.471728998911217	114860970688735	FALSE	0.417122143691949	0.219133901732974	0.363743954575078	0.417122143691949
Q16PF7	2	-0.854090983515534	-0.245930320517905	110002130403344	FALSE	0.417250030492934	0.220604525874165	0.417250030492934	0.3621454436329
Q16Q68	2	-0.854292884062736	-0.245637142176664	109993002623942	FALSE	0.417320694338242	0.220601471851389	0.417320694338242	0.36207783381037
Q17A38	1	-0.475501477818165	114902663480701	-0.673525156988821	FALSE	0.417473184333057	0.417473184333057	0.359441007659334	0.223085808007609
A0A6I8TAD0	3	111214440668161	-0.825053827276535	-0.287090579405079	FALSE	0.417891144241102	0.331212408556399	0.250896447202498	0.417891144241102
Q1HRL6	2	-0.856391135970656	-0.242584326371358	109897546234201	FALSE	0.418056902805508	0.220568920159804	0.418056902805508	0.361374177034689
Q16K18	2	-0.689007610623453	114696962039497	-0.457962009771536	FALSE	0.418152320154856	0.356550001686912	0.418152320154856	0.225297678158233
A0A1S4F2P0	1	113326181006679	-0.374828265888103	-0.758433544178691	FALSE	0.41849254151757	0.41849254151757	0.249916743252018	0.331590715230412
Q17CI5	2	-0.858815740346496	-0.239043057793901	109785879814011	FALSE	0.418911829748519	0.220529443347793	0.418911829748519	0.360558726903688
A0A1S4F6V3	3	-0.670442976496219	-0.478952732327651	114939570882389	FALSE	0.419020812563161	0.218953769794845	0.362025417641994	0.419020812563161
Q16GH4	3	-0.670198370070029	-0.47922606237328	114942443244333	FALSE	0.419092887160922	0.218946777079607	0.361960335759471	0.419092887160922
Q1HR41	1	113258034083942	-0.37149199625461	-0.761088344584805	FALSE	0.419131237075784	0.419131237075784	0.249828659165505	0.33104010375871
A0A6I8T641	1	-0.469098335071972	114831065940601	-0.67921232433403	FALSE	0.419293433774538	0.419293433774538	0.357825801225369	0.222880765000093
Q16ZJ3	3	-0.669146121879045	-0.480400926793016	114954704867206	FALSE	0.419402883941976	0.218916572450437	0.361680543607587	0.419402883941976
A0A6I8TRR8	3	-0.667070637005095	-0.482713769664904	114978440667001	FALSE	0.420014078597655	0.218856410331679	0.361129511070666	0.420014078597655
Q17EA3	3	-0.665812196391835	-0.484113234104065	11499254304959	FALSE	0.420384508187028	0.218819554387402	0.360795937425571	0.420384508187028
A0A6I8T382	2	-0.69781037012147	114564574227695	-0.447835372155464	FALSE	0.420875909490696	0.353954846667779	0.420875909490696	0.225169243841525
J9HZW5	2	-0.69783198147718	114564235168113	-0.44781037020392	FALSE	0.420882637995959	0.353948458909923	0.420882637995959	0.225168903094118
A0A6I8TE19	1	-0.461419948370095	114739897457429	-0.685979026204159	FALSE	0.421479212475904	0.421479212475904	0.355895753033151	0.222625034490945
Q16QZ7	1	112919234536332	-0.355566305486477	-0.773626039876873	FALSE	0.422189354909844	0.422189354909844	0.249393140829677	0.328417504260479
Q16YE0	3	110428014449494	-0.844413953830604	-0.259866190664339	FALSE	0.422752120182113	0.32695440600234	0.250293473815547	0.422752120182113
Q17B68	3	-0.657625123899071	-0.493164869195939	115078999309504	FALSE	0.422791639371468	0.21857286842689	0.358635492201642	0.422791639371468
Q16KZ2	3	-0.654694799523316	-0.49638255575038	115107735527368	FALSE	0.423652100026705	0.218481683336536	0.357866216636759	0.423652100026705
A0A6I8T7T7	2	-0.706697334746999	11441926202467	-0.437495285499726	FALSE	0.423660646145402	0.351320937595427	0.423660646145402	0.225018416259171
Q171N9	1	-0.453281733026647	114637004017167	-0.693088307145025	FALSE	0.423799850844356	0.423799850844356	0.353857856183537	0.222342292972108
Q17BB3	3	110249366276568	-0.848535903955561	-0.253957758810065	FALSE	0.423811360751668	0.326034441037848	0.250154198210485	0.423811360751668
A0A1S4EXL5	2	-0.874064067288239	-0.216427226529508	109049129381774	FALSE	0.424396727391557	0.220233736299429	0.424396727391557	0.355369536309014
Q0IG01	3	110069058901324	-0.852603744253284	-0.248086844759972	FALSE	0.424865529648882	0.325121644722451	0.250012825628666	0.424865529648882
A0A6I8U6N0	1	112571275691324	-0.340194994979165	-0.785517761934075	FALSE	0.425156726575418	0.425156726575418	0.24894905225597	0.325894221168612
Q17HC6	1	-0.448314916593535	114571065896931	-0.697395742375771	FALSE	0.425218336414582	0.425218336414582	0.352617832395903	0.222163831189515
Q17MK2	1	-0.446470333457095	114545974946696	-0.698989416009861	FALSE	0.425745581405508	0.425745581405508	0.352158002745623	0.222096415848869
Q1HR43	2	-0.713725964142959	114295867349916	-0.42923270935619	FALSE	0.425889147515569	0.349227193053804	0.425889147515569	0.224883659430627
A0A1S4G5W3	3	-0.647010134108522	-0.50476627421649	115177640832519	FALSE	0.425906129746208	0.218235389204734	0.355858481049057	0.425906129746208
P62251	2	-0.714329627473568	114284915715029	-0.428519529676717	FALSE	0.426081650886434	0.349046912360155	0.426081650886434	0.224871436753411
A0A1S4FRI5	3	-0.645783557409187	-0.506097182461327	115188073987051	FALSE	0.426265590774523	0.21819512327526	0.355539285950217	0.426265590774523
A0A6I8TJH8	2	-0.715361639528578	114266062429319	-0.427298984764622	FALSE	0.42641116248574	0.34873853652656	0.42641116248574	0.2248503009877
Q16SG8	1	-0.442475783212804	114490524837109	-0.702429465158279	FALSE	0.426888221404883	0.426888221404883	0.351163465585221	0.221948313009896
A0A6I8TDL3	3	-0.643031334552826	-0.509076306611753	115210764116455	FALSE	0.427071866239184	0.218103823476715	0.3548243102841	0.427071866239184
Q174F7	2	-0.718588699461346	114206041360597	-0.423471714144665	FALSE	0.427444909584355	0.347772845994465	0.427444909584355	0.224782244421181
A0A6I8T9D6	1	112250840020875	-0.326773564239419	-0.795734835969277	FALSE	0.427761466185439	0.427761466185439	0.248542075960118	0.323696457854443
Q16WZ0	2	-0.720044790577421	114178426739028	-0.421739476812841	FALSE	0.427913042506907	0.347336402916339	0.427913042506907	0.224750554576753
A0A6I8U113	3	-0.638094387686219	-0.514395464233911	115248985192015	FALSE	0.428517209136679	0.217936770402548	0.353546020460773	0.428517209136679
Q16JI4	2	-0.886071767564549	-0.198179849839246	108425161740379	FALSE	0.428856802345843	0.219939937332773	0.428856802345843	0.351203260321384
Q16J45	1	112092106699205	-0.320352284616323	-0.800568782375696	FALSE	0.429012514376441	0.429012514376441	0.248340979208789	0.32264650641477
Q16QE7	2	-0.887800345145233	-0.195519807073032	108332015221823	FALSE	0.429509789434983	0.21989296626375	0.429509789434983	0.350597244301268
Q16TS8	2	-0.725238035460326	114077217999401	-0.415534144533699	FALSE	0.429591394243184	0.345776105141528	0.429591394243184	0.224632500615288
Q17GX0	3	-0.633876451939218	-0.518914920676207	115279137261542	FALSE	0.429751155147168	0.217790730153719	0.352458114699112	0.429751155147168
A0A6I8T8E7	1	-0.431797051202095	114334851343321	-0.711551462231116	FALSE	0.429948992200256	0.429948992200256	0.348512792389426	0.221538215410319
Q177Y4	3	109156512712561	-0.871917780815475	-0.219647346310112	FALSE	0.429997504354477	0.320716751643902	0.249285744001621	0.429997504354477
Q17M86	2	-0.726687724913642	114048201802819	-0.413794293114563	FALSE	0.430062373173993	0.345339497217551	0.430062373173993	0.224598129608457
A0A6I8TBQ4	2	-0.889406118552748	-0.193041064342706	108244718289548	FALSE	0.430118943514267	0.219848244360839	0.430118943514267	0.350032812124894
Q3ZDP2	1	111944669758951	-0.31451054643339	-0.804936151156171	FALSE	0.430153504275155	0.430153504275155	0.248154420544642	0.321692075180203
Q8WSF6	1	-0.425864900089541	114243732639232	-0.716572426302665	FALSE	0.431653399799409	0.431653399799409	0.347045104207416	0.221301495993175
Q1HRQ2	1	111743752303856	-0.306726625572327	-0.810710897466201	FALSE	0.431678205537366	0.431678205537366	0.247900463388036	0.320421331074598
Q1HRP3	2	-0.732803148114082	113922086702634	-0.406417718912259	FALSE	0.432061301661194	0.343492470559753	0.432061301661194	0.224446227779053
A0A6I8T7P9	1	-0.420219536665354	114153966679716	-0.721320130131815	FALSE	0.433278329325629	0.433278329325629	0.345651355752163	0.221070314922208
A0A6I8T2V8	1	111521380443474	-0.298331705180265	-0.816882099254499	FALSE	0.433328392466136	0.433328392466136	0.247619649687522	0.319051957846341
Q16EF6	1	-0.418422262646465	114124766901441	-0.722825406367952	FALSE	0.433796267763561	0.433796267763561	0.345208225594827	0.220995506641612
A0A6I8TN47	2	-0.738237709266843	113804915931801	-0.399811450051152	FALSE	0.433854532215216	0.34184375645764	0.433854532215216	0.224301711327144
A0A1S4FIQ7	3	-0.61924695634968	-0.534414379559482	115366133590916	FALSE	0.434025595537772	0.217260776220379	0.348713628241849	0.434025595537772
A0A6I8TPE2	2	-0.900003850294966	-0.176492130762623	107649598105757	FALSE	0.434203149253395	0.219526032029819	0.434203149253395	0.346270818716785
Q1HRG9	1	111323242637055	-0.291031624668062	-0.822200801702486	FALSE	0.43476845122803	0.43476845122803	0.247369580972676	0.317861967799294
Q16TC4	1	-0.41370300134277	114046671584838	-0.726763714505611	FALSE	0.435157741802097	0.435157741802097	0.344045962161568	0.220796296036335
A0A1S4EXT0	3	108021568468472	-0.893449823885515	-0.186765860799183	FALSE	0.435990898023078	0.315652170927274	0.248356931049648	0.435990898023078
A0A1S4F5J5	3	-0.61173480483584	-0.542269023173107	115400382800896	FALSE	0.436217924105855	0.2169746726355	0.346807403258645	0.436217924105855
Q172T3	1	-0.407782613011514	113945798258723	-0.731675369575703	FALSE	0.436868861297745	0.436868861297745	0.34259045204647	0.220540686655785
A0A1S4FF23	2	-0.907684404200314	-0.164285427745559	107196983194583	FALSE	0.437236049476381	0.219261852618477	0.437236049476381	0.343502097905142
Q17G53	1	-0.405131066709416	113899578387536	-0.733864717165937	FALSE	0.437636383764892	0.437636383764892	0.341939465331261	0.220424150903848
Q8WQK7	3	-0.606512360799977	-0.547688628120309	115420098892027	FALSE	0.437741276560286	0.216770245437212	0.345488478002502	0.437741276560286
A0A6I8TL04	3	-0.606296672368028	-0.547911743250151	115420841561827	FALSE	0.437804180404902	0.216761705500463	0.345434114094636	0.437804180404902
A0A1S4F0P9	2	-0.750173860216892	113530359960831	-0.385129739391418	FALSE	0.437851178815129	0.338196937070078	0.437851178815129	0.223951884114792
A0A6I8U296	2	-0.909628662397998	-0.161166003233845	107079466563186	FALSE	0.438014028107585	0.219190705112901	0.438014028107585	0.342795266779514
A0A6I8TEC3	3	-0.604958602444176	-0.549294622419896	115425322486419	FALSE	0.438194400507873	0.216708554570369	0.345097044921758	0.438194400507873
A0A6I8TGC9	1	-0.403084675051076	113863468012269	-0.735550005071619	FALSE	0.438229244536637	0.438229244536637	0.341437414205294	0.220333341258069
A0A1S4F3P7	2	-0.751858540386464	113489669468255	-0.383038154296088	FALSE	0.438421927255316	0.337679241444498	0.438421927255316	0.223898831300186
Q177R1	1	110795358493329	-0.272322500425675	-0.835631084507616	FALSE	0.438481903938361	0.438481903938361	0.246703464856822	0.314814631204817
Q0IEB2	3	-0.60385912514151	-0.550429292453053	115428841759456	FALSE	0.438515018500508	0.21666466005915	0.344820321440342	0.438515018500508
Q177C2	3	-0.602871811637088	-0.551446960728828	115431877236592	FALSE	0.438802912910432	0.216625073790493	0.344572013299075	0.438802912910432
A0A6R5HL31	1	110719699108197	-0.269721555293283	-0.837475435788537	FALSE	0.43900085614986	0.43900085614986	0.246607961956229	0.314391181893911
A0A1S4FR10	2	-0.91279477317478	-0.156060184635818	106885495781057	FALSE	0.439290061035208	0.219071042029701	0.439290061035208	0.341638896935091
A0A6I8TKQ4	1	-0.398924203890373	113788876911893	-0.738964565228565	FALSE	0.439435969807333	0.439435969807333	0.340417651604736	0.220146378587931
Q16EN4	2	-0.755151070824303	113408736293019	-0.378936292105876	FALSE	0.439542299765857	0.336665241285567	0.439542299765857	0.223792458948577
A0A6I8TK10	2	-0.758037845609579	113336232502138	-0.375324479411779	FALSE	0.440530020253706	0.335773739736898	0.440530020253706	0.223696240009396
A0A6I8TLG8	3	107095652096467	-0.90936206282261	-0.161594458142174	FALSE	0.440629216107445	0.311789815794979	0.247580968097576	0.440629216107445
Q17K03	1	-0.394313676976237	113704382271127	-0.742730145735054	FALSE	0.440775472072742	0.440775472072742	0.339289003622481	0.219935524304776
A0A1S4FQW9	1	110417158266069	-0.259504457282243	-0.844667125378532	FALSE	0.441046113042532	0.441046113042532	0.246225881276563	0.312728005680905
Q1HRM6	1	-0.392692704739283	113674218909661	-0.744049484357324	FALSE	0.441246988688815	0.441246988688815	0.338892536131243	0.219860475179942
A0A6I8TAT0	1	110378927934993	-0.258233406118126	-0.845555873231803	FALSE	0.441301313434655	0.441301313434655	0.246177572963911	0.312521113601434
A0A1S4F1P1	2	-0.760375340780444	113276458064576	-0.372389239865313	FALSE	0.441333570564125	0.33505014735927	0.441333570564125	0.223616282076605
A0A6I8U4B4	1	-0.392378961449118	113668353331558	-0.744304571866462	FALSE	0.441338286914033	0.441338286914033	0.338815818984506	0.219845894101461
A0A6I8TFK9	2	-0.763531134400873	11319423164405	-0.368411182039618	FALSE	0.442423856999752	0.334070750091171	0.442423856999752	0.223505392909077
A0A6I8TWN5	2	-0.92213420517381	-0.140806123878894	10629403290527	FALSE	0.443122661947198	0.21868965357656	0.443122661947198	0.338187684476241
Q17PC7	2	-0.766223406904874	113122684701879	-0.365003440113934	FALSE	0.443359013890296	0.333232896075622	0.443359013890296	0.223408090034082
A0A6I8T3U2	2	-0.923087091085309	-0.139233173966139	106232026505145	FALSE	0.443519660792098	0.218648278185327	0.443519660792098	0.337832061022575
Q1HRI6	3	106498999009872	-0.91894970228185	-0.146040287816867	FALSE	0.44351974959958	0.309407408038569	0.247072842361851	0.44351974959958
Q179S6	2	-0.766863421208763	113105485759021	-0.364191436381459	FALSE	0.443582009041757	0.333033401282022	0.443582009041757	0.223384589676221
A0A6I8TN60	2	-0.768008348918815	113074534916001	-0.362737000241211	FALSE	0.443981591216475	0.332676215225239	0.443981591216475	0.223342193558286
Q16YL3	3	-0.584590204098982	-0.570079943944764	115467014804378	FALSE	0.444132076455732	0.215863253088815	0.340004670455453	0.444132076455732
A0A1S4EXB5	2	-0.769580741503859	113031643450139	-0.360735692997554	FALSE	0.444531756673663	0.332185022827544	0.444531756673663	0.223283220498793
Q16HL9	2	-0.770155731397795	11301584734497	-0.360002742052003	FALSE	0.444733346534804	0.332005215359816	0.444733346534804	0.22326143810538
A0A0P6JS08	3	10621641274662	-0.923326279424004	-0.138837848042211	FALSE	0.444864977868865	0.308304974167956	0.246830047963178	0.444864977868865
A0A6I8U9Z4	1	-0.380019857879999	113430261699423	-0.754282759114184	FALSE	0.444944068369501	0.444944068369501	0.335798668939223	0.219257262691276
Q1HQM1	1	-0.378939642549431	113408803011804	-0.755148387568624	FALSE	0.445260113132552	0.445260113132552	0.335535394775401	0.219204492092047
A0A1S4EXQ5	3	106095789503207	-0.925163959553282	-0.135793935478785	FALSE	0.445434832393197	0.307839168564069	0.246725999042733	0.445434832393197
A0A6I8TC18	1	109744060741056	-0.237724990388928	-0.859715617021659	FALSE	0.445443326407927	0.445443326407927	0.245374104745905	0.309182568846168
Q0IEE4	2	-0.772527569013886	1129500534362	-0.356972965348141	FALSE	0.445567225882392	0.331262426288591	0.445567225882392	0.223170347829017
A0A6I8TDB1	3	-0.574671400318779	-0.580025001187929	115469640150673	FALSE	0.447023286340209	0.215427235206369	0.337549478453423	0.447023286340209
A0A1S4FB89	2	-0.932035517021472	-0.124306174815628	105634169183708	FALSE	0.447304604400658	0.218236399117461	0.447304604400658	0.334458996481881
Q16SE7	1	-0.371885675955845	113266126655853	-0.760775590602698	FALSE	0.447327609962865	0.447327609962865	0.333817740642028	0.218854649395107
Q16ZL0	1	-0.370917424248635	113246198471188	-0.76154456046327	FALSE	0.447611908997538	0.447611908997538	0.333582172943216	0.218805918059246
Q17N03	3	105586462979712	-0.932731540018308	-0.123133089778807	FALSE	0.447813833156978	0.305902183674283	0.246283983168738	0.447813833156978
Q16N28	2	-0.780319468225849	112726633809284	-0.346946869866966	FALSE	0.448333494933172	0.32880965309268	0.448333494933172	0.222856851974149
A0A6I8THB0	1	-0.367083518943917	113166478291871	-0.764581263974795	FALSE	0.448738855856883	0.448738855856883	0.332649871286351	0.218611272856767
Q179R9	2	-0.781590008933569	112689132523698	-0.345301316303407	FALSE	0.448788547955084	0.328407825613537	0.448788547955084	0.22280362643138
A0A0P6IVD0	2	-0.935813916718348	-0.117916594391309	105373051110966	FALSE	0.448934775459231	0.218049378547592	0.448934775459231	0.333015845993177
A0A6I8TTK3	2	-0.936146215659024	-0.117352119830219	105349833548926	FALSE	0.449079087150076	0.218032545620392	0.449079087150076	0.332888367229532
Q0IEH6	1	-0.365091589704925	113124548302836	-0.766153893323443	FALSE	0.449325155070496	0.449325155070496	0.33216576626627	0.218509078663233
A0A6I8T5Q7	2	-0.783257874362911	112639442812831	-0.343136553765392	FALSE	0.449387638240655	0.327879517112139	0.449387638240655	0.222732844647206
A0A6I8TNI9	2	-0.78494810257799	112588550279109	-0.3409374002131	FALSE	0.449996785926024	0.327343163403833	0.449996785926024	0.222660050670143
Q17M82	1	109002519790173	-0.215037143872035	-0.874988054029681	FALSE	0.450082237915726	0.450082237915726	0.244431632187006	0.305486129897268
Q1HR82	1	-0.362503292276455	113069544242991	-0.768192150153174	FALSE	0.450087805153984	0.450087805153984	0.331536996195155	0.218375198650861
Q16X80	2	-0.785665001974163	112566800674857	-0.340003004774412	FALSE	0.450255772485349	0.32711537720125	0.450255772485349	0.222628850313401
Q16TF1	1	-0.361438148023533	113046738217819	-0.769029234154669	FALSE	0.450401924593724	0.450401924593724	0.33127832953475	0.218319745871525
A0A6I8TMD6	2	-0.94117655873125	-0.108756189815689	104993274854706	FALSE	0.451282794590761	0.217769939170776	0.451282794590761	0.330947266238463
A0A1S4FJW4	2	-0.941510768084775	-0.108181663645292	104969243173005	FALSE	0.451430497554012	0.217751966294142	0.451430497554012	0.330817536151846
A0A6I8TPT3	3	-0.559517221963758	-0.59500156114787	115451878311163	FALSE	0.451442556304869	0.214730604466775	0.333826839228356	0.451442556304869
Q173N8	3	104699825391533	-0.945217032937113	-0.101781220978229	FALSE	0.451859431319249	0.302636156056461	0.24550441262429	0.451859431319249
A0A1S4F8E6	1	-0.353592363033947	112875696358893	-0.775164600554979	FALSE	0.452720691476254	0.452720691476254	0.329374471400221	0.217904837123525
Q16QD8	2	-0.793025613292633	112337784397883	-0.330352230686172	FALSE	0.452936653541487	0.324766217377612	0.452936653541487	0.222297129080902
A0A1S4FYZ8	1	-0.352547902021434	112852522172932	-0.775977319707908	FALSE	0.453030049016959	0.453030049016959	0.329121206090631	0.21784874489241
Q1HR66	1	108495356765389	-0.200195003671589	-0.884758563982302	FALSE	0.453151707499493	0.453151707499493	0.243783849809354	0.303064442691154
Q0IG02	3	-0.551811585396899	-0.602517784322557	11543293697194	FALSE	0.453691369761741	0.214362353438044	0.331946276800216	0.453691369761741
A0A6I8T860	3	-0.551105526605562	-0.603203189114388	115430871571995	FALSE	0.453897501064058	0.21432814022252	0.331774358713422	0.453897501064058
A0A6I8TWN0	3	-0.549158234251061	-0.605090664847045	115424889909812	FALSE	0.454466078100281	0.214233372196117	0.331300549703602	0.454466078100281
A0A1S4FSD1	1	-0.346868385179378	112724850498089	-0.780380119801494	FALSE	0.454715107280525	0.454715107280525	0.327744702880518	0.217540189838957
A0A6I8T685	1	108217990399033	-0.192284860934814	-0.889895043055511	FALSE	0.454799463946618	0.454799463946618	0.243428316347859	0.301772219705524
Q17HE9	2	-0.798629759904259	112156336901004	-0.322933609105814	FALSE	0.455005154908095	0.322964487295967	0.455005154908095	0.222030357795938
A0A6I8T3U9	1	108119353727948	-0.189505041011687	-0.891688496267747	FALSE	0.455380549352864	0.455380549352864	0.243301652495074	0.301317798152062
A0A6I8TJS2	1	108080518724627	-0.188415221099707	-0.892389966146813	FALSE	0.455608653312834	0.455608653312834	0.243251748753608	0.301139597933558
A0A6I8TPW9	2	-0.951144660095368	-0.0914310885302177	104257574862561	FALSE	0.4557604654465	0.217204546762722	0.4557604654465	0.327034987790778
Q16WA1	3	103724095142096	-0.958050113447294	-0.0791908379736848	FALSE	0.456188899604282	0.299179050096792	0.244632050298926	0.456188899604282
Q17FR9	2	-0.952853872658469	-0.0884200544742961	104127392713278	FALSE	0.456543785926487	0.217101306771179	0.456543785926487	0.326354907302334
Q172D1	3	103496701760786	-0.960916090317647	-0.0740509272902301	FALSE	0.457181461884675	0.298391927974162	0.244426610141163	0.457181461884675
Q16FB1	1	107782364126828	-0.180133130154369	-0.897690511113926	FALSE	0.457347568628608	0.457347568628608	0.242867958434614	0.299784472936778
A0A1S4FLZ0	2	-0.955200436224753	-0.0842663986010719	103946683482584	FALSE	0.457626929765057	0.216956447334266	0.457626929765057	0.325416622900677
Q17BF4	3	103372082465747	-0.962467798378503	-0.0712530262789707	FALSE	0.457722971330282	0.2979633459987	0.244313682671018	0.457722971330282
A0A6I8TMQ9	3	-0.537555447764385	-0.616250866296757	115380631406113	FALSE	0.457856374362567	0.213656291691302	0.328487333946131	0.457856374362567
Q16VZ6	2	-0.809177610437113	111797768659775	-0.30880007616065	FALSE	0.4589656238927	0.319540733240058	0.4589656238927	0.221493642867242
Q17DV3	1	-0.332382030231903	112386613721325	-0.791484106981492	FALSE	0.45903572161622	0.45903572161622	0.324238308409388	0.216725969974392
A0A6I8TGG1	2	-0.959240887435494	-0.0770596169131463	10363005043486	FALSE	0.459513439982825	0.216698351664868	0.459513439982825	0.323788208352307
A0A6I8TKK8	2	-0.959632065351682	-0.0763581525950753	103599021794664	FALSE	0.459697557451708	0.216672770013367	0.459697557451708	0.323629672534925
Q1HRJ3	1	-0.329752963641158	112323301110775	-0.793480047466653	FALSE	0.45982348277139	0.45982348277139	0.323602531377167	0.216573985851443
Q1HQL4	3	-0.530632681971131	-0.622840017781343	115347269975247	FALSE	0.459881529121627	0.213301881981456	0.326816588896917	0.459881529121627
A0A6I8T705	3	-0.528773299561443	-0.624601031941122	115337433150257	FALSE	0.460425803981193	0.213205408948963	0.326368787069843	0.460425803981193
A0A6I8T7G4	3	102652902948156	-0.971171288793899	-0.0553577406877261	FALSE	0.46081600428428	0.295526682135819	0.243657313579902	0.46081600428428
Q16ZT8	1	107171934999544	-0.163618857603914	-0.908100492391528	FALSE	0.460844508755181	0.460844508755181	0.242078390528969	0.297077100715849
Q17AK2	3	102577447503636	-0.972060456219916	-0.0537140188164704	FALSE	0.461137504966159	0.295274505368363	0.243587989665478	0.461137504966159
Q1HRU0	3	-0.52606301064697	-0.627161328629813	115322433927677	FALSE	0.461219429343422	0.213063815740674	0.325716754915903	0.461219429343422
Q16H01	1	107072990805009	-0.16099468543352	-0.909735222616567	FALSE	0.461403931316515	0.461403931316515	0.241949903169386	0.296646165514099
Q16QR7	3	-0.525261525883387	-0.62791696013103	11531784860144	FALSE	0.461454183958358	0.213021723262458	0.325524092779183	0.461454183958358
A0A6I8TTE2	3	-0.524805983803206	-0.628346136373695	115315212017695	FALSE	0.461587625428308	0.212997754175824	0.325414620395868	0.461587625428308
Q1HR77	1	-0.322277243700096	112140058279862	-0.799123339098527	FALSE	0.46206982869861	0.46206982869861	0.321795472857678	0.216134698443713
A0A6I8U1B0	3	-0.519825281935908	-0.633024230930193	115284951286605	FALSE	0.463047268744575	0.212733565992561	0.324219165262864	0.463047268744575
A0A6I8TNG8	2	-0.820768655687247	111377192396756	-0.293003268280335	FALSE	0.463424939151177	0.315725833644369	0.463424939151177	0.220849227204454
Q17B91	1	-0.317236033833985	112013815405816	-0.802902120224171	FALSE	0.463590084278234	0.463590084278234	0.320577423562215	0.215832492159552
J9HSX8	2	-0.967811653798148	-0.0615347767227951	102934643052093	FALSE	0.463609528764357	0.216112899901252	0.463609528764357	0.320277571334392
A0A1S4FAH9	1	-0.315561714620299	111971412069146	-0.804152406071163	FALSE	0.464095994314643	0.464095994314643	0.320172953468269	0.215731052217088
Q0IFL2	2	-0.970495297018681	-0.0566048764902819	102710017350896	FALSE	0.46491976232028	0.215918469039945	0.46491976232028	0.319161768639775
A0A1S4FSP5	3	101611258917735	-0.983068299264853	-0.0330442899124294	FALSE	0.465207942963155	0.292099377934356	0.242692679102489	0.465207942963155
Q17PP0	3	-0.509803978108196	-0.642357687922839	115216166603107	FALSE	0.465988003644891	0.212190252927123	0.321821743427986	0.465988003644891
A0A6I8T9Z4	1	-0.308877844858613	111799787636862	-0.809120031510007	FALSE	0.466120624079194	0.466120624079194	0.318558605795807	0.215320770124999
A0A6I8U2L9	3	101329406891665	-0.986153392522273	-0.0271406763944008	FALSE	0.466380203469349	0.291190949093229	0.242428847437422	0.466380203469349
A0A1S4F0V4	1	106075806553427	-0.135291390840677	-0.925466674693581	FALSE	0.466940591973783	0.466940591973783	0.24064651129464	0.292412896731577
A0A1S4FFQ8	2	-0.830108176779837	111017300708833	-0.280064830308477	FALSE	0.467105154622931	0.312608804993296	0.467105154622931	0.220286040383773
A0A6I8T4T6	3	-0.505193934542288	-0.64661619787733	115181013241955	FALSE	0.467342716426612	0.211935046488761	0.320722237084627	0.467342716426612
A0A6I8TKI2	2	-0.976004048063823	-0.0463780594501147	102238210751395	FALSE	0.467652989078266	0.215501849869995	0.467652989078266	0.316845161051738
Q16WX8	3	-0.503131481696789	-0.648514274535876	115164575623271	FALSE	0.467949206386952	0.21181979746766	0.320230996145388	0.467949206386952
A0A6I8T7Q6	2	-0.976947443028901	-0.0446118909057849	10215593339347	FALSE	0.468127140269609	0.215428070217335	0.468127140269609	0.316444789513056
A0A1S4EYT1	2	-0.834118403141158	110856832454434	-0.274449921403177	FALSE	0.468710511857852	0.311257856663668	0.468710511857852	0.22003163147848
Q17F91	2	-0.978343933020039	-0.0419893663655176	10203332993856	FALSE	0.468832366460543	0.215317516103893	0.468832366460543	0.315850117435564
Q0IFB0	2	-0.978961724615407	-0.0408260830583936	10197878076738	FALSE	0.469145639027829	0.215268093059841	0.469145639027829	0.31558626791233
A0A6I8TDH3	3	-0.497724182243253	-0.653469875954634	115119405819789	FALSE	0.46954056522159	0.211514488619834	0.318944946158576	0.46954056522159
J9HGS4	1	105586672765574	-0.123138242720727	-0.932728484935036	FALSE	0.46959631894193	0.46959631894193	0.240001228795698	0.290402452262372
A0A6I8T801	1	105564302904145	-0.122589054780466	-0.933053974260993	FALSE	0.469716927586522	0.469716927586522	0.239971619585826	0.290311452827652
Q16T79	1	10553846447843	-0.121955414205132	-0.933429230579147	FALSE	0.469856148432845	0.469856148432845	0.239937408470275	0.29020644309688
Q17B74	2	-0.980892664662633	-0.0371777623689425	101807042703159	FALSE	0.470129953862763	0.215111554394794	0.470129953862763	0.314758491742443
A0A6I8TD27	3	-0.495619277498467	-0.655390864366739	115101014186519	FALSE	0.470160551633204	0.211394407459238	0.318445040907558	0.470160551633204
A0A1S4EZF6	3	-0.494943645857848	-0.656006505847528	115095015170539	FALSE	0.470359617810453	0.211355717352663	0.318284664836884	0.470359617810453
A0A1S4FJU4	2	-0.981920772585416	-0.035227505314397	101714827789983	FALSE	0.470657274110837	0.21502691553896	0.470657274110837	0.314315810350203
Q1HR52	1	105347341314988	-0.117291562703618	-0.936181850446212	FALSE	0.470883037939352	0.470883037939352	0.239683990415307	0.289432971645341
A0A1S4F7M6	1	-0.289665938887563	111285684977231	-0.823190910884736	FALSE	0.471987039861876	0.471987039861876	0.313919435352704	0.21409352478542
Q16RY7	3	-0.489410163885176	-0.661031231017433	115044139490261	FALSE	0.471991174513187	0.211036163096566	0.316972662390248	0.471991174513187
A0A1S4FW64	3	0.998936002576804	-10010606119466	0.00212460936975063	FALSE	0.472258729765905	0.286674924176749	0.241066346057346	0.472258729765905
Q1HR39	1	-0.288710300372062	111259312292021	-0.823882822548045	FALSE	0.47228073940362	0.47228073940362	0.31368865616927	0.21403060442711
Q16VW8	3	-0.488209304760314	-0.662117591917062	115032689667738	FALSE	0.4723455361892	0.210966183915744	0.316688279895056	0.4723455361892
Q16M80	2	-0.844502043765065	110424238807236	-0.259740344307323	FALSE	0.472941100397218	0.307722735968087	0.472941100397218	0.219336163634695
A0A1S4G2C9	2	-0.844513000113521	110423769076473	-0.259724690651168	FALSE	0.472945622387686	0.307718976569615	0.472945622387686	0.219335401042699
A0A0P6IZN4	1	-0.28509828916901	111158950707447	-0.826491217905451	FALSE	0.473392509115519	0.473392509115519	0.31281632440469	0.213791166479791
A0A1S4F6E3	1	104875177751206	-0.105938579384589	-0.942813198127433	FALSE	0.473398995127464	0.473398995127464	0.23905513554575	0.287545869326786
A0A6I8TAY8	1	-0.28470865176004	111148060130015	-0.826771949540154	FALSE	0.473512598499275	0.473512598499275	0.312722217124634	0.213765184376092
Q17BE8	3	-0.484095370206682	-0.665828272507781	114992364271449	FALSE	0.473560318573762	0.21072474276218	0.315714938664058	0.473560318573762
Q1HRP2	3	-0.483170866827913	-0.666659817102991	114983068393089	FALSE	0.473833484278253	0.210670121764085	0.315496393957662	0.473833484278253
Q16P70	1	104758033745908	-0.103157814497458	-0.944422522961635	FALSE	0.474018831832657	0.474018831832657	0.238898488361365	0.287082679805978
Q1HRR3	3	0.994209653200052	-10056914702635	0.0114818170635069	FALSE	0.474163123047813	0.285225777039669	0.240611099912518	0.474163123047813
Q174F3	2	-0.847496315233876	110294805216106	-0.255451736927191	FALSE	0.474181609649236	0.306692951682559	0.474181609649236	0.219125438668205
Q17FA3	1	104691374089854	-0.10158163493723	-0.945332105961344	FALSE	0.474370802067525	0.474370802067525	0.238809236581282	0.286819961351193
Q1HRG4	2	-0.848636648003711	110244949106968	-0.253812843065958	FALSE	0.474656541057795	0.30629950445241	0.474656541057795	0.219043954489795
Q0IE88	3	-0.480216979327942	-0.669310962279866	114952794160784	FALSE	0.474706716003441	0.210494708545121	0.314798575451438	0.474706716003441
A0A6I8TFG8	2	-0.990630801989826	-0.0184821862042916	100911298819414	FALSE	0.475218606338729	0.214272374378551	0.475218606338729	0.31050901928272
Q1HR65	1	-0.278758137799861	110980187647287	-0.831043738673031	FALSE	0.475350517779342	0.475350517779342	0.311284817983238	0.21336466423742
A0A6I8TQ53	2	-0.991039784049735	-0.0176858267887396	100872561083847	FALSE	0.475437067460295	0.214235236816055	0.475437067460295	0.310327695723649
A0A1S4FGV6	3	0.990188786568401	-100953061403041	0.0193418274620352	FALSE	0.475772549441972	0.284006268058524	0.240221182499504	0.475772549441972
Q17BX4	3	-0.476038175240619	-0.673046629979259	114908480521985	FALSE	0.475943225401854	0.210244230719746	0.3138125438784	0.475943225401854
A0A6I8T847	2	-0.852164977820976	110088700722044	-0.24872202939949	FALSE	0.476134915926219	0.30507762223808	0.476134915926219	0.218787461835701
Q1HRQ1	2	-0.852566051923718	110070748083461	-0.248141428910884	FALSE	0.476303825669255	0.30493829106688	0.476303825669255	0.218757883263865
A0A1S4EYP3	1	-0.275545879453019	110888356742932	-0.833337687976301	FALSE	0.476345782814357	0.476345782814357	0.310508681054177	0.213145536131466
Q17PC5	3	-0.473395616049624	-0.675400017336452	114879563338608	FALSE	0.476725884494166	0.210084429527244	0.31318968597859	0.476725884494166
A0A6I8TE76	1	104230353117982	-0.0908001515955388	-0.95150337958428	FALSE	0.476790944647058	0.476790944647058	0.238189686027836	0.285019369325106
A0A6I8TJY4	3	0.987450800570665	-101209369343149	0.0246428928608091	FALSE	0.47686314353097	0.283182566377039	0.239954290091991	0.47686314353097
A0A6I8T4Z6	1	10404830047501	-0.0865984030183964	-0.953884601731708	FALSE	0.47774016959009	0.47774016959009	0.237943916336483	0.284315914073426
Q1HQQ2	3	0.985118415250976	-101424520604796	0.0291267907969255	FALSE	0.477788912033852	0.282485035543879	0.23972605242227	0.477788912033852
Q5QC99	1	10398486720404	-0.0851415690642608	-0.954707102976134	FALSE	0.478070092076174	0.478070092076174	0.237858131308205	0.284071776615621
A0A1S4FBU7	1	-0.268976481343577	110697923773193	-0.838002756388349	FALSE	0.478388132756661	0.478388132756661	0.308920877320263	0.212690989923076
Q16ZI5	3	-0.464404388331533	-0.683355790384542	114776017871606	FALSE	0.479393248713803	0.209532547751267	0.31107420353493	0.479393248713803
Q16GZ2	2	-0.860075273128353	109727289748411	-0.237197624355735	FALSE	0.479499518334334	0.302312686387143	0.479499518334334	0.218187795278523
Q0IFW0	3	-0.463588757311991	-0.684073569287617	114766232659961	FALSE	0.479635562908233	0.209481859760745	0.310882577331022	0.479635562908233
A0A6I8TK90	1	-0.26266796718001	110511740625808	-0.842449439078059	FALSE	0.480358342132471	0.480358342132471	0.307395317760123	0.212246340107406
Q16K40	1	-0.261703628147581	110482994948588	-0.843126321338278	FALSE	0.480660303622002	0.480660303622002	0.307162034992193	0.212177661385805
Q16EZ6	3	0.976422147645355	-102201800726465	0.0455958596193292	FALSE	0.481215780399037	0.279916308221059	0.238867911379904	0.481215780399037
Q0IEY6	3	0.974314202060381	-102384497749805	0.0495307754376485	FALSE	0.482040894092478	0.27930090696469	0.238658198942833	0.482040894092478
A0A6I8TDS3	1	102986609096847	-0.0626810405080249	-0.967185050460435	FALSE	0.483210803753269	0.483210803753269	0.236497611848695	0.280291584398037
Q16ST5	3	0.970788119658913	-102685303338778	0.0560649137288794	FALSE	0.483416587477895	0.278277498565417	0.238305913956688	0.483416587477895
Q175A5	1	102917771761345	-0.0611630995296718	-0.968014618083781	FALSE	0.483561999424746	0.483561999424746	0.236403049650243	0.280034950925012
A0A1S4F616	2	-0.87021340050852	109240912546016	-0.222195724951617	FALSE	0.483918344348316	0.298714488853059	0.483918344348316	0.217367166798624
Q170C2	1	102783992126162	-0.0582239850114764	-0.969615936250165	FALSE	0.484243399940928	0.484243399940928	0.236218995161341	0.279537604897732
Q174Q3	1	-0.249072126704791	110099512894299	-0.851923002238208	FALSE	0.484635446668907	0.484635446668907	0.304103982569292	0.211260570761801
A0A1S4F003	1	-0.248216980230979	110073085727885	-0.852513877047864	FALSE	0.484905922869113	0.484905922869113	0.30389677560463	0.211197301526257
A0A6I8TN94	2	-100829684096472	0.0168055120745116	0.991491328890211	FALSE	0.485041431215633	0.212514379177211	0.485041431215633	0.302444189607156
A0A1S4FKC4	1	-0.246663936758062	110024940436186	-0.853585467603796	FALSE	0.485397588935369	0.485397588935369	0.303520399890088	0.211082011174544
Q16XX4	1	102425618084079	-0.0504198957702603	-0.973836285070526	FALSE	0.486061753384765	0.486061753384765	0.235724098248011	0.278214148367224
Q1HQF3	2	-0.875405081666018	108981407825969	-0.214408996593657	FALSE	0.486230155749595	0.296846708267041	0.486230155749595	0.216923135983363
Q16YQ5	1	-0.243845137039834	109937060389392	-0.85552546685411	FALSE	0.486291465807562	0.486291465807562	0.302837052642729	0.210871481549709
Q17LJ7	2	-0.875560152778052	108973545381178	-0.214175301033753	FALSE	0.486299736513347	0.296790646599057	0.486299736513347	0.216909616887597
Q16N58	2	-0.875859680218598	108958340253764	-0.213723722318985	FALSE	0.486434223203771	0.296682315315711	0.486434223203771	0.216883461480518
Q17DW7	1	102311000111762	-0.0479447717999905	-0.975165229317651	FALSE	0.486641247099713	0.486641247099713	0.235565243531965	0.277793509368322
A0A6I8TCY3	2	-101160562059546	0.023630070208934	0.987975550386545	FALSE	0.486976474501628	0.212147215605894	0.486976474501628	0.300876309892478
A0A6I8TDP9	2	-101204605242348	0.024543960383845	0.987502092039671	FALSE	0.487236513581963	0.212097362272754	0.487236513581963	0.300666124145283
Q17AX5	3	-0.43798792596185	-0.706276231358945	114426415732078	FALSE	0.48727317675152	0.207837960192032	0.304888863056448	0.48727317675152
A0A1S4EW06	1	102167700269433	-0.0448641709123651	-0.976812831781952	FALSE	0.487364402964801	0.487364402964801	0.235366242530587	0.277269354504612
A0A1S4FIN9	2	-0.878049870233609	108846416940824	-0.210414299174703	FALSE	0.487421158533136	0.295888348824832	0.487421158533136	0.216690492642032
A0A1S4F1W0	2	-0.878404062647676	108828193938065	-0.209877876732977	FALSE	0.487581353863618	0.295759645457003	0.487581353863618	0.216659000679379
A0A6I8T916	1	-0.236433539019081	109702951269395	-0.860595973674867	FALSE	0.48865112130745	0.48865112130745	0.301038846337932	0.210310032354619
Q0IFR2	2	-101445280706955	0.0295611162555346	0.984891690813992	FALSE	0.48866800025995	0.211820765096157	0.48866800025995	0.299511234643893
A0A6I8T6F8	3	0.95680450747721	-103821816174182	0.0814136542646321	FALSE	0.488821404171999	0.274288140057273	0.236890455770728	0.488821404171999
Q17JV8	2	-0.882280084267785	108626513828062	-0.203985054012833	FALSE	0.489345325207549	0.29434556867317	0.489345325207549	0.216309106119281
A0A6I8TA24	3	0.954977562332214	-103963946521934	0.0846619028871244	FALSE	0.489522067723316	0.273774580267287	0.236703352009397	0.489522067723316
Q5QC94	1	-0.233679612018666	109614842906703	-0.862468817048302	FALSE	0.48953140888113	0.48953140888113	0.300370109647151	0.210098481471719
Q1HQX2	1	-0.232520511335287	109577577818694	-0.863255266851685	FALSE	0.489902490592477	0.489902490592477	0.300088545528188	0.210008963879335
Q1HQV1	1	-0.229542073958891	109481329484998	-0.865271220891107	FALSE	0.49085760915828	0.49085760915828	0.299364755369846	0.209777635471874
Q178M6	1	101404332565633	-0.0287047174155411	-0.985338608240817	FALSE	0.491193150034754	0.491193150034754	0.234298636397458	0.274508213567788
Q16T85	1	-0.226943316684994	109396773087875	-0.867024414193745	FALSE	0.491692851248383	0.491692851248383	0.298732890644569	0.209574258107048
A0A1S4FWT8	2	-101956224350102	0.0403456909186168	0.979216552582452	FALSE	0.491767811466478	0.211209381099889	0.491767811466478	0.297022807433633
A0A1S4FN66	3	0.948962535572932	-10442203129284	0.0952577773554334	FALSE	0.491820898803885	0.272095337440644	0.236083763755471	0.491820898803885
Q17P86	1	-0.225797837739707	109359331691343	-0.867795479173724	FALSE	0.492061569641725	0.492061569641725	0.298454273479056	0.209484156879219
Q1HRM3	3	0.947936587762565	-104498683052068	0.0970502427581145	FALSE	0.492211819499321	0.271810643885784	0.235977536614895	0.492211819499321
A0A6I8T9Z0	3	0.947123274975167	-104559146756661	0.0984681925914398	FALSE	0.49252148460622	0.271585303195904	0.235893212197876	0.49252148460622
A0A6I8TCY1	2	-102232060294876	0.0462458592488786	0.976074743699896	FALSE	0.493477183768809	0.210865042242092	0.493477183768809	0.295657773989099
Q16KI0	3	-0.414048409991174	-0.726476162244761	114052457223591	FALSE	0.494477497808964	0.2062075248722	0.299314977318836	0.494477497808964
Q16WQ3	2	-0.893398915869394	108024407581298	-0.186845159943598	FALSE	0.494520728319497	0.29022938764304	0.494520728319497	0.215249884037464
A0A1S4FY17	1	100596433289117	-0.0120373419356188	-0.993926990955549	FALSE	0.495206973042079	0.495206973042079	0.233154593317516	0.271638433640406
Q16ED0	1	-0.215925888920705	109032337112174	-0.874397482201048	FALSE	0.495253729609545	0.495253729609545	0.296050286000367	0.208695984390088
Q1HQU9	3	-0.408954156885508	-0.730705990894243	113966014777973	FALSE	0.496019175570864	0.205848876819951	0.298131947609186	0.496019175570864
Q16JA9	3	-0.407338677119151	-0.732042370030256	113938104714942	FALSE	0.49650873550437	0.205734282279906	0.297756982215724	0.49650873550437
Q0IGD1	1	-0.206990775122875	108729725494151	-0.880306479818636	FALSE	0.498165911776597	0.498165911776597	0.293869694768423	0.20796439345498
Q17G75	1	-0.206869211164096	108725564982955	-0.88038643866547	FALSE	0.498205686661766	0.498205686661766	0.29383999390212	0.207954319436113
A0A6I8U1W8	2	-0.901466333504341	107564823071581	-0.174181897211497	FALSE	0.498389162692929	0.28718388270968	0.498389162692929	0.214426954597391
Q16M56	1	-0.205596548500088	108681938400004	-0.881222835499979	FALSE	0.498622344686097	0.498622344686097	0.293528997036622	0.207848658277281
Q171S4	3	-0.398141142644254	-0.739605476577491	113774661922174	FALSE	0.49930225655797	0.205073936024952	0.295623807417077	0.49930225655797
A0A1S4FJA6	1	-0.203382643324059	108605742494673	-0.882674781622657	FALSE	0.499348256462269	0.499348256462269	0.292987743888901	0.20766399964883
Q17F22	1	-0.20285347620779	108587473083527	-0.883021254627451	FALSE	0.499521971574841	0.499521971574841	0.292858326431307	0.207619701993852
Q16W03	3	0.928584371314499	-105868119885723	0.130096827542701	FALSE	0.499529254530566	0.266527042336284	0.23394370313315	0.499529254530566
